# Supplementary material for: Land use effects on soil microbiome composition and traits with consequences for soil carbon cycling
Source: ISME Commun. 2024 Oct 7;4(1):ycae116. doi: 10.1093/ismeco/ycae116 (PMC11559248; doi:10.1093/ismeco/ycae116)
Supplement: otu_table_18s_Table_S2_ycae116 [file otu_table_18s_table_s2_ycae116.xlsx]

## Sheet: otu_table_18s
Sampe ID	UGRASS-3-C-H-08-T0-PA1-16-18S-1	UGRASS-3-C-H-09-T0-K2A-2-18S-1	UGRASS-3-C-H-10-T1-KA2-38-18S-1	UGRASS-3-C-H-11-T1-PG3-51-18S-1	UGRASS-3-C-H-12-T1-KG2-41-18S-1	UGRASS-3-C-G-09-T0-PG3-15-18S-1	UGRASS-3-C-G-10-T1-PG2-50-18S-1	UGRASS-3-C-G-11-T1-PA3-54-18S-1	UGRASS-3-C-F-08-T0-K2G-5-18S-1	UGRASS-3-C-F-09-T0-PG1-13-18S-1	UGRASS-3-C-F-11-T1-KG1-40-18S-1	UGRASS-3-C-E-08-T0-K3G-6-18S-1	UGRASS-3-C-E-09-T0-K1A-1-18S-1	UGRASS-3-C-E-11-T1-KA3-39-18S-1	UGRASS-3-C-E-12-T1-PG1-49-18S-1	UGRASS-3-C-D-09-T0-PA3-18-18S-1	UGRASS-3-C-D-11-T1-KG3-42-18S-1	UGRASS-3-C-C-09-T0-K3A-3-18S-1	UGRASS-3-C-C-10-T0-PG2-14-18S-1	UGRASS-3-C-C-12-T1-PA1-52-18S-1	UGRASS-3-C-B-09-T0-PA2-17-18S-1	UGRASS-3-C-B-11-T1-KA1-37-18S-1	UGRASS-3-C-A-09-T0-K1G-4-18S-1	UGRASS-3-C-A-12-T1-PA2-53-18S-1	UGRASS-4-D-H-01-T2-KG1-22-18S-1	UGRASS-4-D-H-02-T2-PG3-33-18S-1	UGRASS-4-D-H-04-T3-PA3-72-18S-1	UGRASS-4-D-G-02-T2-PA3-36-18S-1	UGRASS-4-D-G-04-T3-PA2-71-18S-1	UGRASS-4-D-F-01-T2-KA1-19-18S-1	UGRASS-4-D-F-03-T3-KG3-60-18S-1	UGRASS-4-D-F-04-T3-PA1-70-18S-1	UGRASS-4-D-E-01-T2-KA3-21-18S-1	UGRASS-4-D-E-02-T2-PG1-31-18S-1	UGRASS-4-D-E-04-T3-KG1-58-18S-1	UGRASS-4-D-D-01-T2-KG3-24-18S-1	UGRASS-4-D-D-04-T3-KA3-57-18S-1	UGRASS-4-D-C-01-T2-KA2-20-18S-1	UGRASS-4-D-C-02-T2-PA2-35-18S-1	UGRASS-4-D-C-04-T3-KA1-55-18S-1	UGRASS-4-D-C-05-T3-PG1-67-18S-1	UGRASS-4-D-B-03-T2-KG2-59-18S-1	UGRASS-4-D-B-04-T3-KA2-56-18S-1	UGRASS-4-D-B-05-T3-PG3-69-18S-1	UGRASS-4-D-A-02-T2-KG2-23-18S-1	UGRASS-4-D-A-03-T2-PG2-32-18S-1	UGRASS-4-D-A-05-T3-PG2-68-18S-1
Site	Parsonage Down	Kirkton	Kirkton	Parsonage Down	Kirkton	Parsonage Down	Parsonage Down	Parsonage Down	Kirkton	Parsonage Down	Kirkton	Kirkton	Kirkton	Kirkton	Parsonage Down	Parsonage Down	Kirkton	Kirkton	Parsonage Down	Parsonage Down	Parsonage Down	Kirkton	Kirkton	Parsonage Down	Kirkton	Parsonage Down	Parsonage Down	Parsonage Down	Parsonage Down	Kirkton	Kirkton	Parsonage Down	Kirkton	Parsonage Down	Kirkton	Kirkton	Kirkton	Kirkton	Parsonage Down	Kirkton	Parsonage Down	Kirkton	Kirkton	Parsonage Down	Kirkton	Parsonage Down	Parsonage Down
Land Use Intensity	High	High	High	Low	Low	Low	Low	High	Low	Low	Low	Low	High	High	Low	High	Low	High	Low	High	High	High	Low	High	Low	Low	High	High	High	High	Low	High	High	Low	Low	Low	High	High	High	High	Low	Low	High	Low	Low	Low	Low
Days after Litter Addition	0	0	2	2	2	0	2	2	0	0	2	0	0	2	2	0	2	0	0	2	0	2	0	2	8	8	36	8	36	8	36	36	8	8	36	8	36	8	8	2	36	36	2	36	8	8	36
Replicate	1	2	2	3	2	3	2	3	2	1	1	3	1	3	1	3	3	3	2	1	2	1	1	2	1	3	3	3	2	1	3	1	3	1	1	3	3	2	2	1	1	2	2	3	2	2	2
#OTU ID																																																taxonomy
OTU11743	0	0	0	0	0	0	0	0	0	0	0	0	0	0	0	0	0	0	0	0	0	0	0	0	0	0	0	0	0	0	0	0	0	0	0	0	0	0	0	0	0	0	0	0	0	0	0	D_0__Eukaryota; D_1__SAR; D_2__Rhizaria; D_3__Cercozoa; D_4__Thecofilosea; D_5__uncultured; D_6__uncultured Eimeriidae
OTU13080	0	0	0	0	0	0	0	0	0	0	0	0	0	0	0	0	0	0	0	0	0	0	0	0	0	0	0	0	0	0	0	0	0	0	0	0	0	0	0	0	0	0	0	0	0	0	0	D_0__Eukaryota; D_1__Archaeplastida; D_2__Chloroplastida; D_3__Charophyta; D_10__Lamiales
OTU13178	0	0	0	0	0	0	0	0	0	0	0	0	0	0	0	0	0	0	0	0	0	0	0	0	0	0	0	0	0	0	0	0	0	0	0	0	0	0	0	0	0	0	0	0	0	0	0	D_0__Eukaryota; D_1__SAR; D_2__Alveolata; D_3__Ciliophora; D_7__Peritrichia; D_8__Apocarchesium; D_9__Apocarchesium arndti
OTU11214	0	0	0	0	0	0	0	0	0	0	0	0	0	0	0	0	0	0	0	0	0	0	0	0	0	0	0	0	0	0	0	0	0	0	0	0	0	0	0	0	0	0	0	0	0	0	0	D_0__Eukaryota; D_1__Opisthokonta; D_2__Nucletmycea; D_3__Fungi
OTU13176	0	0	0	0	0	0	0	0	0	0	0	0	0	0	0	0	0	0	0	0	0	0	0	0	0	0	0	0	0	0	0	0	0	0	0	0	0	0	0	0	0	0	0	0	0	0	0	D_0__Eukaryota; D_1__Archaeplastida; D_2__Chloroplastida; D_3__Charophyta
OTU13177	0	0	0	0	0	0	0	0	0	0	0	0	0	0	0	0	0	0	0	0	0	0	0	0	0	0	0	0	0	0	0	0	0	0	0	0	0	0	0	0	0	0	0	0	0	0	0	D_0__Eukaryota; D_1__Archaeplastida; D_2__Chloroplastida; D_3__Chlorophyta; D_4__Trebouxiophyceae; D_5__uncultured Dunaliellaceae; D_6__uncultured Dunaliellaceae
OTU13174	0	0	0	0	0	0	0	0	0	0	0	0	0	0	0	0	0	0	0	0	0	0	0	0	0	0	0	0	0	0	0	0	0	0	0	0	0	0	0	0	0	0	0	0	0	0	0	D_0__Eukaryota
OTU13175	0	0	0	0	0	0	0	0	0	0	0	0	0	0	0	0	0	0	0	0	0	0	0	0	0	0	0	0	0	0	0	0	0	0	0	0	0	0	0	0	0	0	0	0	0	0	0	D_0__Eukaryota; D_1__SAR; D_2__Rhizaria; D_3__Cercozoa
OTU13172	0	0	0	0	0	0	0	0	0	0	0	0	0	0	0	0	0	0	0	0	0	0	0	0	0	0	0	0	0	0	0	0	0	0	0	0	0	0	0	0	0	0	0	0	0	0	0	D_0__Eukaryota; D_1__Opisthokonta; D_2__Holozoa; D_3__Metazoa (Animalia); D_8__Ellipura; D_9__Protura
OTU11217	0	0	0	0	0	0	0	0	0	0	0	0	0	0	0	0	0	0	0	0	0	0	0	0	0	0	0	0	0	0	0	0	0	0	0	0	0	0	0	0	0	0	0	0	0	0	0	D_0__Eukaryota; D_1__Opisthokonta; D_2__Holozoa; D_3__Metazoa (Animalia); D_8__Dorylaimia; D_9__Dorylaimida; D_10__Paractinolaimus macrolaimus
OTU13170	0	0	0	0	0	0	0	0	0	0	0	0	0	0	0	0	0	0	0	0	0	0	0	0	0	0	0	0	0	0	0	0	0	0	0	0	0	0	0	0	0	0	0	0	0	0	0	D_0__Eukaryota; D_1__Archaeplastida; D_2__Chloroplastida; D_3__Charophyta
OTU13171	0	0	0	0	0	0	0	0	0	0	0	0	0	0	0	0	0	0	0	0	0	0	0	0	0	0	0	0	0	0	0	0	0	0	0	0	0	0	0	0	0	0	0	0	0	0	0	D_0__Eukaryota
OTU11740	0	0	0	0	0	0	0	0	0	0	0	0	0	0	0	0	0	0	0	0	0	0	0	0	0	0	0	0	0	0	0	0	0	0	0	0	0	0	0	0	0	0	0	0	0	0	0	D_0__Eukaryota; D_1__RT5iin25; D_2__uncultured Eimeriidae; D_3__uncultured Eimeriidae; D_4__uncultured Eimeriidae; D_5__uncultured Eimeriidae; D_6__uncultured Eimeriidae
OTU11747	0	0	0	0	0	0	0	0	0	0	0	0	0	0	0	0	0	0	0	0	0	0	0	0	0	0	0	0	0	0	0	0	0	0	0	0	0	0	0	0	0	0	0	0	0	0	0	D_0__Eukaryota; D_1__Archaeplastida; D_2__Chloroplastida; D_3__Charophyta
OTU11746	0	0	0	0	0	0	0	0	0	0	0	0	0	0	0	0	0	0	0	0	0	0	0	0	0	0	0	0	0	0	0	0	0	0	0	0	0	0	0	0	0	0	0	0	0	0	0	D_0__Eukaryota; D_1__Archaeplastida; D_2__Chloroplastida; D_3__Charophyta; D_11__Poales
OTU11745	0	0	0	0	0	0	0	0	0	0	0	0	0	0	0	0	0	0	0	0	0	0	0	0	0	0	0	0	0	0	0	0	0	0	0	0	0	0	0	0	0	0	0	0	0	0	0	D_0__Eukaryota; D_1__SAR; D_2__Rhizaria; D_3__Cercozoa
OTU11744	0	0	0	0	0	0	0	0	0	0	0	0	0	0	0	0	0	0	0	0	0	0	0	0	0	0	0	0	0	0	0	0	0	0	0	0	0	0	0	0	0	0	0	0	0	0	0	D_0__Eukaryota
OTU11826	0	0	0	0	0	0	0	0	0	0	0	0	0	0	0	0	0	0	0	0	1	0	0	0	0	0	0	2	0	0	0	0	0	0	0	0	0	0	0	0	0	0	0	0	0	0	0	D_0__Eukaryota; D_1__Archaeplastida; D_2__Chloroplastida; D_3__Charophyta
OTU11827	0	0	0	0	0	0	0	0	0	0	0	0	0	0	0	0	0	0	0	0	0	0	0	0	0	0	0	0	0	0	0	0	0	0	0	0	0	0	0	0	0	0	0	0	0	0	0	D_0__Eukaryota; D_1__Opisthokonta; D_2__Nucletmycea; D_3__Fungi
OTU11824	0	0	0	0	0	0	0	0	0	0	0	0	0	0	0	0	0	0	3	0	0	0	0	0	0	0	0	0	0	0	0	0	0	0	0	0	0	0	0	0	0	0	0	0	0	0	0	D_0__Eukaryota; D_1__Opisthokonta; D_2__Nucletmycea; D_3__Fungi
OTU10772	0	0	0	0	0	0	0	0	0	0	0	0	0	0	0	0	0	0	0	0	0	0	0	0	0	0	0	0	0	0	0	0	0	0	0	0	0	0	0	0	0	0	0	0	0	0	0	D_0__Eukaryota
OTU11822	0	0	0	0	0	0	0	0	0	0	0	0	0	0	0	0	0	0	0	0	0	0	0	0	0	0	0	0	0	0	0	0	0	0	0	0	0	0	0	0	0	0	0	0	0	0	0	D_0__Eukaryota; D_1__SAR; D_2__Rhizaria; D_3__Cercozoa
OTU11823	0	0	0	0	0	0	0	0	0	0	0	0	0	0	0	0	0	0	0	0	0	0	0	0	0	0	0	0	0	0	0	0	0	0	0	0	0	0	0	0	0	0	0	0	0	0	0	D_0__Eukaryota; D_1__Archaeplastida; D_2__Chloroplastida; D_3__Charophyta; D_7__Bryophyta; D_8__Pottiales; D_9__Pottia environmental sample
OTU11820	0	0	0	0	0	0	0	0	0	0	0	0	0	0	0	0	0	0	0	0	0	0	0	0	0	0	0	0	0	0	0	0	0	0	0	0	0	0	0	0	0	0	0	0	0	0	0	D_0__Eukaryota
OTU11821	0	0	0	0	0	0	0	0	0	0	0	0	0	0	0	0	0	0	0	0	0	0	0	0	0	0	0	0	0	0	0	0	0	0	0	0	0	0	0	0	0	0	0	0	0	0	0	D_0__Eukaryota; D_1__Archaeplastida; D_2__Chloroplastida; D_3__Charophyta
OTU8107	0	0	0	0	0	0	0	0	0	0	0	0	0	0	0	0	0	0	0	0	0	0	0	0	0	0	0	0	0	0	0	0	0	0	0	0	0	0	0	0	0	0	0	0	0	0	0	D_0__Eukaryota; D_1__Opisthokonta
OTU11828	0	0	0	0	0	0	0	0	0	0	0	0	0	0	0	0	0	0	0	0	0	0	0	0	0	0	0	0	0	0	0	0	0	0	0	0	0	0	0	0	0	0	0	0	0	0	0	D_0__Eukaryota; D_1__Archaeplastida; D_2__Chloroplastida; D_3__Charophyta
OTU11829	0	0	0	0	0	0	0	0	0	0	0	0	0	0	0	0	0	0	0	0	0	0	0	0	0	0	0	0	0	0	0	0	0	0	0	0	0	0	0	0	0	0	0	0	0	0	0	D_0__Eukaryota; D_1__Archaeplastida; D_2__Chloroplastida; D_3__Charophyta
OTU8298	0	0	0	0	0	0	0	0	0	0	0	0	0	0	0	0	0	0	0	0	0	0	0	0	0	0	0	0	0	0	0	0	0	0	0	0	0	0	0	0	0	0	0	0	0	0	0	D_0__Eukaryota; D_1__SAR; D_2__Stramenopiles; D_3__Peronosporomycetes
OTU5076	0	0	0	0	0	0	0	0	0	0	0	0	0	0	0	0	0	0	0	0	0	2	0	0	0	0	0	0	0	0	0	0	0	0	0	0	0	0	0	0	0	0	0	0	0	0	0	D_0__Eukaryota; D_1__Archaeplastida; D_2__Chloroplastida; D_3__Charophyta; D_10__Caryophyllales
OTU5075	0	0	0	0	0	0	0	0	0	0	0	0	0	0	0	0	0	0	0	0	0	0	0	0	0	0	0	0	0	0	0	0	0	0	0	0	0	0	0	0	0	0	0	0	0	0	0	D_0__Eukaryota; D_1__SAR; D_2__Rhizaria; D_3__Cercozoa
OTU5074	0	0	0	0	0	0	0	0	0	0	0	0	0	0	0	0	0	0	0	0	0	0	0	0	0	0	0	0	0	0	0	0	0	0	0	0	0	0	0	0	0	0	0	0	0	0	0	D_0__Eukaryota; D_1__Archaeplastida; D_2__Chloroplastida; D_3__Charophyta
OTU5073	0	0	0	0	0	0	0	0	0	0	0	0	0	0	0	0	0	0	0	0	0	0	0	0	0	0	0	0	0	0	0	0	0	0	0	0	0	0	0	0	0	0	0	0	0	0	0	D_0__Eukaryota; D_1__Opisthokonta; D_2__Nucletmycea; D_3__Fungi; D_9__Incertae Sedis; D_10__Tilletiopsis; D_11__Tilletiopsis pallescens
OTU5072	0	0	0	0	0	0	0	0	0	0	0	0	0	0	0	0	0	0	0	0	0	0	0	0	0	0	0	0	0	0	0	0	0	0	0	0	0	0	0	0	0	0	0	0	0	0	0	D_0__Eukaryota; D_1__Opisthokonta; D_2__Nucletmycea; D_3__Fungi; D_6__Glomeromycetes; D_7__Glomerales; D_8__Glomus mycorrhizal symbiont of Marchantia foliacea
OTU5071	0	0	0	0	0	0	0	0	0	0	0	0	0	0	0	0	0	0	0	0	0	0	0	0	0	0	0	0	0	0	0	0	0	0	0	0	0	0	0	0	0	0	0	0	0	0	0	D_0__Eukaryota; D_1__Archaeplastida; D_2__Chloroplastida; D_3__Charophyta
OTU5070	0	0	0	0	0	0	0	0	0	0	0	0	0	0	0	0	0	0	0	0	0	0	0	0	0	0	0	0	0	0	0	0	0	0	0	0	0	0	0	0	0	0	0	0	0	0	0	D_0__Eukaryota; D_1__Archaeplastida; D_2__Chloroplastida; D_3__Chlorophyta; D_4__Trebouxiophyceae; D_5__uncultured Dunaliellaceae; D_6__uncultured Dunaliellaceae
OTU8290	0	0	0	0	0	0	0	0	0	0	0	0	0	0	0	0	0	0	0	0	0	0	0	0	0	0	0	0	0	0	0	0	0	0	0	0	0	0	0	0	0	0	0	0	0	0	0	D_0__Eukaryota; D_1__Opisthokonta; D_2__Nucletmycea; D_3__Fungi
OTU8291	0	0	0	0	0	0	0	0	0	0	0	0	0	0	0	0	0	0	0	0	0	0	0	0	0	0	0	0	0	0	0	0	0	0	0	0	0	0	0	0	0	0	0	0	0	0	0	D_0__Eukaryota; D_1__Opisthokonta; D_2__Nucletmycea; D_3__Fungi
OTU8292	0	0	0	0	0	0	0	0	0	0	0	0	0	0	0	0	0	0	0	0	0	0	0	0	0	0	0	0	0	0	0	0	0	0	0	0	0	0	0	0	0	0	0	0	0	0	0	D_0__Eukaryota
OTU8293	0	0	0	0	0	0	0	0	2	0	0	0	0	0	0	0	0	0	0	0	0	0	0	0	0	0	0	0	0	0	0	0	0	0	0	0	0	0	0	0	0	0	0	0	0	0	0	D_0__Eukaryota; D_1__SAR; D_2__Rhizaria; D_3__Cercozoa; D_7__Trinematidae; D_8__Amb-18S-1480; D_9__uncultured cercomonad
OTU8294	0	0	0	0	0	0	0	0	0	0	0	0	0	0	0	0	0	0	0	0	0	0	0	0	0	0	0	0	0	0	0	0	0	0	0	0	0	0	0	0	0	0	1	0	0	0	0	D_0__Eukaryota; D_1__Archaeplastida; D_2__Chloroplastida; D_3__Charophyta
OTU8295	0	0	0	0	0	0	0	0	0	0	0	0	0	0	0	0	0	0	0	0	0	0	0	0	0	0	0	0	0	0	0	0	0	0	0	0	0	0	0	0	0	0	0	0	0	0	0	D_0__Eukaryota
OTU8296	0	0	0	0	0	0	0	0	0	0	0	0	0	0	0	0	0	0	0	0	0	0	0	0	0	0	0	0	0	0	0	0	0	0	0	0	0	0	0	3	0	0	0	0	0	0	0	D_0__Eukaryota; D_1__Opisthokonta; D_2__Nucletmycea; D_3__Fungi; D_4__Cryptomycota; D_5__LKM11; D_6__invertebrate environmental sample
OTU8297	0	0	0	0	0	0	0	0	0	0	0	0	0	0	0	0	0	0	0	0	0	0	0	0	0	0	0	0	0	0	0	0	0	0	0	0	0	0	0	0	0	0	0	0	0	0	0	D_0__Eukaryota; D_1__Opisthokonta; D_2__Nucletmycea; D_3__Fungi
OTU2865	0	0	1	0	2	0	0	0	2	0	0	0	9	0	0	0	0	0	0	0	0	4	0	0	0	0	0	0	0	7	0	0	0	0	0	0	6	2	0	0	0	5	4	0	2	0	0	D_0__Eukaryota
OTU2864	0	0	0	0	0	0	0	0	0	0	0	0	0	0	0	0	0	0	0	0	0	0	0	0	0	0	0	0	0	0	0	0	0	0	0	0	0	0	0	0	0	0	0	0	0	0	0	D_0__Eukaryota; D_1__SAR; D_2__Alveolata; D_3__Ciliophora; D_6__Nassophorea; D_7__Zosterodasys
OTU2867	0	0	0	0	0	0	0	0	0	0	0	0	0	0	0	0	0	0	0	0	0	0	0	0	0	0	0	0	0	0	0	0	0	0	0	0	0	0	0	0	0	0	0	0	0	0	0	D_0__Eukaryota; D_1__Opisthokonta; D_2__Nucletmycea; D_3__Fungi
OTU2866	0	0	0	0	0	0	0	0	0	0	0	0	0	0	0	0	0	0	0	0	0	0	0	0	0	0	0	0	0	0	0	0	0	0	0	0	0	0	0	0	0	0	0	0	0	0	0	D_0__Eukaryota; D_1__SAR; D_2__Stramenopiles; D_3__Bicosoecida
OTU4474	0	0	0	15	0	3	22	6	2	15	0	0	3	0	8	2	5	3	16	3	2	1	2	7	0	11	1	11	1	6	4	2	0	14	0	1	0	3	6	0	5	1	1	5	1	84	42	D_0__Eukaryota; D_1__Opisthokonta; D_2__Nucletmycea; D_3__Fungi
OTU2860	0	0	0	0	0	0	0	0	0	0	0	0	0	0	0	0	0	0	0	0	0	0	0	0	0	0	0	0	0	0	0	0	0	0	0	0	0	5	0	0	0	0	0	0	0	0	0	D_0__Eukaryota; D_1__SAR; D_2__Alveolata; D_3__Ciliophora; D_7__Hymenostomatia; D_8__Tetrahymena
OTU2863	0	0	0	0	0	0	0	0	0	0	0	0	0	0	0	0	0	0	0	0	0	0	0	0	0	0	0	0	0	0	0	0	0	0	0	0	0	0	0	0	0	0	0	0	0	0	0	D_0__Eukaryota; D_1__Archaeplastida; D_2__Chloroplastida; D_3__uncultured Closteriaceae; D_4__uncultured Closteriaceae; D_5__uncultured Closteriaceae; D_6__uncultured Closteriaceae
OTU2862	0	0	0	0	3	0	0	0	0	0	0	0	0	0	0	0	0	0	0	0	0	0	0	0	0	0	0	0	0	0	0	0	0	0	0	0	0	0	0	0	0	0	0	0	0	0	0	D_0__Eukaryota; D_1__Archaeplastida; D_2__Chloroplastida; D_3__Chlorophyta; D_4__Trebouxiophyceae
OTU4478	0	0	0	0	0	0	0	0	0	0	0	0	0	0	0	0	0	0	0	0	0	0	0	0	0	0	0	0	0	0	0	0	0	0	0	0	0	0	0	0	0	0	0	0	0	0	0	D_0__Eukaryota; D_1__Opisthokonta; D_2__Holozoa; D_3__Metazoa (Animalia); D_8__Oligochaeta; D_9__Haplotaxida; D_10__Enchytraeus bulbosus
OTU4479	0	0	0	0	0	0	0	0	0	0	0	0	0	0	0	0	0	0	0	0	0	0	0	0	0	0	0	0	0	0	0	0	0	0	0	0	0	0	0	0	0	0	0	0	0	0	0	D_0__Eukaryota; D_1__SAR; D_2__Alveolata; D_3__Protalveolata; D_4__Perkinsidae; D_5__A31; D_6__uncultured Perkinsea
OTU2869	0	0	0	0	0	0	0	0	0	0	0	0	0	0	0	0	0	0	0	0	0	0	0	0	0	0	0	0	0	0	0	0	0	0	0	0	0	0	0	0	4	0	0	0	0	0	0	D_0__Eukaryota; D_1__Opisthokonta; D_2__Holozoa; D_3__Metazoa (Animalia); D_8__Arachnida; D_9__Acari
OTU2868	0	0	0	0	0	0	0	0	0	0	0	0	0	0	0	0	0	0	0	0	0	0	0	0	0	0	0	0	0	0	0	0	0	0	0	0	0	0	0	0	0	0	0	0	0	0	0	D_0__Eukaryota; D_1__Amoebozoa; D_2__Myxogastria; D_3__Stemonitis; D_4__Stemonitis flavogenita; D_5__Stemonitis flavogenita; D_6__Stemonitis flavogenita
OTU9219	0	0	0	0	0	0	0	0	0	0	0	0	0	0	0	0	0	0	0	0	0	0	0	0	0	0	0	0	0	0	0	0	0	0	0	0	0	0	0	0	0	0	0	0	0	0	0	D_0__Eukaryota; D_1__SAR; D_2__Alveolata; D_3__Apicomplexa
OTU9218	0	0	0	0	0	0	0	0	0	0	0	0	0	0	0	0	0	0	0	0	0	0	0	0	0	0	0	0	0	0	0	0	0	0	0	0	0	0	0	0	0	0	0	0	0	0	0	D_0__Eukaryota; D_1__Opisthokonta; D_2__Nucletmycea; D_3__Fungi
OTU8034	0	0	0	0	0	0	0	0	0	0	0	0	0	0	0	0	0	0	0	0	0	0	0	0	0	0	0	0	0	0	0	0	0	0	0	0	0	0	0	2	0	0	0	0	0	0	0	D_0__Eukaryota; D_1__Archaeplastida; D_2__Chloroplastida
OTU8035	0	0	0	0	0	0	0	0	0	0	0	0	0	0	0	0	0	0	0	0	0	0	0	0	0	0	0	0	0	0	0	0	0	0	0	0	0	0	0	0	0	0	0	0	0	0	0	D_0__Eukaryota; D_1__SAR; D_2__Alveolata; D_3__Apicomplexa; D_5__Gregarinasina; D_6__Eugregarinorida; D_7__Cryptosporidiidae environmental sample
OTU8036	0	0	0	7	0	2	0	0	2	2	0	0	0	1	0	0	2	11	0	0	1	0	0	0	0	4	3	3	1	1	0	0	4	2	0	0	0	4	0	0	1	0	8	0	4	4	0	D_0__Eukaryota; D_1__SAR; D_2__Rhizaria; D_3__Cercozoa; D_4__Glissomonadida; D_5__uncultured eukaryote; D_6__uncultured eukaryote
OTU8741	0	0	1	0	0	0	0	0	0	0	0	0	0	0	0	0	0	0	0	0	0	0	0	0	0	0	0	0	0	0	0	0	0	0	0	0	0	0	0	0	0	0	0	0	0	0	0	D_0__Eukaryota; D_1__Opisthokonta; D_2__Nucletmycea; D_3__Fungi
OTU2739	0	0	0	0	0	0	0	0	0	0	0	0	0	0	0	0	0	0	0	0	0	0	0	0	0	0	0	0	0	0	0	0	0	0	0	0	0	0	0	0	0	0	0	0	0	0	0	D_0__Eukaryota
OTU8031	0	0	0	0	0	1	0	0	0	0	0	0	0	0	0	0	0	0	0	0	0	0	0	0	0	0	0	0	0	0	0	0	0	0	0	0	0	0	0	0	0	0	0	0	0	1	3	D_0__Eukaryota; D_1__SAR; D_2__Rhizaria; D_3__Cercozoa; D_4__Cercomonadidae; D_5__Eocercomonas sp. HFCC 909; D_6__Eocercomonas sp. HFCC 909
OTU8744	0	0	0	0	0	0	0	0	0	0	0	0	0	0	0	0	0	0	0	0	0	0	0	0	0	0	0	0	0	0	0	0	0	0	0	0	0	0	0	0	0	0	0	0	0	4	0	D_0__Eukaryota; D_1__Opisthokonta; D_2__Nucletmycea; D_3__Fungi
OTU7928	0	0	0	0	0	0	0	0	0	0	0	0	0	0	0	0	0	0	0	0	0	0	0	0	0	0	0	0	0	0	0	0	0	0	0	0	0	0	0	0	0	0	0	0	0	0	0	D_0__Eukaryota; D_1__Opisthokonta; D_2__Nucletmycea; D_3__Fungi
OTU2735	0	0	0	0	0	0	0	0	0	0	0	0	0	0	0	0	0	0	0	0	0	0	0	0	0	0	0	0	0	0	0	0	0	0	0	0	0	0	0	0	0	0	0	0	0	0	0	D_0__Eukaryota; D_1__SAR; D_2__Alveolata; D_3__Ciliophora; D_7__Colpodida; D_8__Bryophryoides; D_9__Bryophryoides ocellatus
OTU2734	0	0	0	0	0	0	0	0	0	0	0	0	0	0	0	0	0	0	0	0	0	0	0	0	0	0	0	0	0	0	0	0	0	0	0	0	0	0	0	0	0	0	0	0	0	0	0	D_0__Eukaryota; D_1__Centrohelida; D_2__Heterophryidae
OTU2737	0	0	0	0	0	0	0	0	0	0	0	0	0	0	0	0	0	0	0	0	0	0	0	0	0	0	0	0	0	0	0	0	0	0	0	0	0	0	0	0	0	0	0	0	0	0	5	D_0__Eukaryota; D_1__Opisthokonta; D_2__Nucletmycea; D_3__Fungi; D_8__Glomeraceae; D_9__Septoglomus; D_10__Septoglomus constrictum
OTU2736	0	0	0	0	0	0	0	0	0	0	0	0	0	0	2	0	0	0	0	0	0	0	0	0	0	3	4	0	0	0	0	0	0	0	0	0	0	0	0	0	0	0	0	0	0	0	0	D_0__Eukaryota; D_1__Opisthokonta; D_2__Holozoa; D_3__Choanomonada
OTU2731	0	0	0	0	0	0	0	0	0	0	0	0	0	0	0	0	0	0	0	0	0	0	0	0	0	0	2	0	0	0	0	0	0	0	0	0	0	0	0	0	0	0	0	0	0	0	0	D_0__Eukaryota; D_1__Opisthokonta; D_2__Nucletmycea; D_3__Fungi
OTU2730	0	0	0	0	0	0	0	0	0	0	0	0	0	0	0	0	0	0	0	0	0	0	0	0	0	0	0	0	0	0	0	0	0	0	0	0	0	0	0	0	0	0	0	0	0	0	0	D_0__Eukaryota
OTU7921	0	0	0	0	0	0	1	0	0	0	0	0	0	0	1	0	0	0	3	0	0	0	0	0	0	2	0	0	0	0	0	0	0	0	0	0	0	0	0	0	2	0	0	2	0	0	0	D_0__Eukaryota; D_1__SAR; D_2__Rhizaria; D_3__Cercozoa
OTU2732	0	0	0	14	0	0	0	1	0	0	0	0	0	0	0	0	0	0	0	0	0	15	0	0	0	0	3	0	12	0	0	5	0	0	0	0	2	0	0	3	0	0	11	0	0	0	0	D_0__Eukaryota; D_1__SAR; D_2__Alveolata; D_3__Ciliophora; D_6__Haptoria; D_7__Didinium; D_8__uncultured eukaryote
OTU2126	0	0	0	0	0	0	0	0	0	0	0	0	0	0	0	0	0	0	0	0	0	0	0	0	0	0	0	0	0	0	0	0	0	0	0	4	0	0	0	0	0	0	0	0	0	0	0	D_0__Eukaryota; D_1__Amoebozoa
OTU10151	0	0	0	0	0	0	0	0	0	0	0	0	0	0	0	0	0	0	0	0	0	0	0	0	0	0	0	0	0	0	0	0	0	0	0	0	0	0	0	0	0	0	0	0	0	0	0	D_0__Eukaryota; D_1__Opisthokonta; D_2__Nucletmycea; D_3__Fungi
OTU10150	0	0	0	0	0	0	0	0	0	0	0	0	0	0	0	0	0	0	0	0	0	0	0	0	0	0	0	0	0	0	0	0	0	0	0	0	0	0	0	0	0	0	0	0	0	0	0	D_0__Eukaryota; D_1__Opisthokonta; D_2__Nucletmycea; D_3__Fungi; D_7__Polychytriales; D_8__Incertae Sedis; D_9__uncultured fungus
OTU10153	0	0	0	0	0	0	0	0	0	0	0	0	0	0	0	0	0	0	0	0	0	0	0	0	0	0	0	0	0	0	0	0	0	0	0	0	0	0	0	0	0	0	0	0	0	0	0	D_0__Eukaryota
OTU10152	0	0	0	9	0	0	0	0	3	0	0	0	0	0	0	0	0	0	0	0	0	0	0	0	0	1	2	1	0	0	0	1	0	0	0	0	0	0	0	0	0	0	0	6	0	0	0	D_0__Eukaryota; D_1__Opisthokonta; D_2__Nucletmycea; D_3__Fungi; D_7__Pezizomycetes; D_8__Pezizales; D_9__uncultured Eleutherascus
OTU10155	0	0	0	0	0	0	0	0	0	0	0	0	0	0	0	0	0	0	0	0	0	0	0	0	0	0	0	0	0	0	0	0	0	0	0	0	0	0	0	0	0	0	0	0	0	0	0	D_0__Eukaryota; D_1__Archaeplastida; D_2__Chloroplastida; D_3__Charophyta; D_11__Poales
OTU10154	0	0	0	0	0	0	0	0	0	0	0	0	0	0	0	0	0	0	0	0	0	0	0	0	0	0	0	0	0	0	0	0	0	0	0	0	0	0	0	0	0	0	0	0	0	0	0	D_0__Eukaryota; D_1__Opisthokonta; D_2__Nucletmycea; D_3__Fungi
OTU1189	0	0	0	0	0	0	0	0	0	0	0	0	0	0	0	0	0	0	0	0	0	0	0	0	0	0	0	0	0	0	0	0	0	0	0	0	0	0	0	0	0	0	0	0	0	0	0	D_0__Eukaryota; D_1__SAR; D_2__Rhizaria; D_3__Cercozoa; D_4__Cercomonadidae; D_5__Cercomonas
OTU1188	0	1	2	0	0	0	0	0	5	0	0	0	0	0	0	0	0	0	0	0	0	0	0	0	0	1	0	0	0	0	0	0	0	0	0	0	0	0	0	0	0	0	0	0	0	0	0	D_0__Eukaryota; D_1__SAR; D_2__Rhizaria; D_3__Cercozoa
OTU1187	0	0	0	0	0	0	0	3	0	0	0	0	0	0	0	0	0	0	0	1	0	0	0	0	0	0	4	1	0	0	0	3	0	0	0	0	0	0	0	0	0	0	0	0	0	0	0	D_0__Eukaryota
OTU1186	0	0	0	6	0	0	0	0	0	0	0	0	0	0	0	3	0	0	0	0	0	3	0	0	0	0	0	0	0	0	0	0	0	0	0	0	2	0	0	0	0	0	0	2	0	0	0	D_0__Eukaryota
OTU1185	0	0	0	0	0	0	0	0	0	0	0	0	0	0	0	0	0	0	0	0	0	0	0	0	0	0	0	0	0	0	0	0	0	0	0	0	0	0	0	0	0	0	0	0	0	0	0	D_0__Eukaryota; D_1__Opisthokonta; D_2__Holozoa; D_3__Choanomonada; D_5__Salpingoecidae; D_6__Salpingoeca
OTU1184	0	0	0	0	1	0	0	0	0	0	0	0	0	0	0	0	0	0	0	0	0	0	0	0	0	0	0	0	0	0	0	0	0	0	0	0	0	0	0	0	0	0	0	0	0	0	0	D_0__Eukaryota; D_1__Opisthokonta; D_2__Holozoa; D_3__Metazoa (Animalia); D_8__Arachnida; D_9__Acari
OTU1183	1	0	0	0	0	0	0	0	0	7	0	7	4	0	0	0	9	0	0	0	0	0	35	0	45	0	0	0	0	0	4	0	2	0	0	0	0	0	0	3	1	0	0	0	0	0	5	D_0__Eukaryota; D_1__SAR; D_2__Alveolata; D_3__Apicomplexa; D_5__Gregarinasina; D_6__Eugregarinorida; D_7__Cryptosporidiidae environmental sample
OTU1182	0	0	0	0	0	0	0	0	0	0	0	0	0	0	0	0	0	0	2	0	0	0	0	0	0	0	0	0	0	0	0	0	0	0	0	1	0	0	0	0	0	0	0	2	0	2	1	D_0__Eukaryota; D_1__SAR; D_2__Stramenopiles; D_3__Peronosporomycetes
OTU1181	0	0	0	0	0	0	0	0	0	0	0	0	0	0	0	0	0	0	0	0	0	0	0	0	0	0	0	0	0	0	0	0	0	0	0	0	0	0	0	0	0	0	0	0	0	0	0	D_0__Eukaryota
OTU1180	4	0	0	0	0	0	0	4	0	0	0	0	0	0	0	1	0	0	0	1	3	0	0	0	0	0	1	0	0	0	0	1	0	0	0	0	0	0	5	0	0	0	0	0	0	0	0	D_0__Eukaryota
OTU2044	0	0	0	0	0	0	0	0	0	0	0	0	0	0	0	0	0	0	0	0	0	0	0	0	0	2	0	0	0	0	0	0	0	0	0	0	0	0	0	0	0	0	0	0	0	0	0	D_0__Eukaryota; D_1__Opisthokonta; D_2__Nucletmycea; D_3__Fungi; D_6__Chytridiomycetes
OTU4294	0	0	0	0	0	0	0	0	0	0	0	0	0	0	0	0	0	0	0	0	0	0	0	0	0	0	0	0	2	0	0	0	0	0	0	3	0	0	3	0	0	0	0	1	0	0	0	D_0__Eukaryota; D_1__Amoebozoa; D_2__Tubulinea; D_3__Euamoebida; D_4__Glaeseria
OTU4295	0	0	0	0	0	0	0	0	0	0	0	0	0	0	0	0	0	0	0	0	0	0	0	0	0	0	0	0	0	0	0	0	0	0	0	0	0	0	0	2	0	0	0	0	0	0	0	D_0__Eukaryota; D_1__Archaeplastida; D_2__Chloroplastida
OTU4296	0	0	0	0	0	0	0	0	0	0	0	0	0	0	0	0	0	0	0	0	0	0	0	0	0	0	0	0	0	0	0	0	0	0	0	0	0	0	0	0	2	0	0	0	0	0	0	D_0__Eukaryota; D_1__Opisthokonta
OTU4297	0	0	0	0	0	0	0	0	0	2	0	0	0	0	1	0	0	0	2	0	0	0	0	0	0	0	0	0	0	0	0	0	0	0	0	0	0	0	0	0	4	0	0	0	0	2	1	D_0__Eukaryota; D_1__SAR; D_2__Alveolata; D_3__Apicomplexa; D_6__Neogregarinorida; D_7__Mattesia
OTU4290	0	0	0	0	0	0	0	0	0	0	0	0	1	0	0	0	0	0	0	0	0	0	0	0	0	0	0	0	0	0	0	0	0	0	0	0	0	0	0	2	0	0	1	0	0	0	0	D_0__Eukaryota; D_1__SAR; D_2__Rhizaria; D_3__Cercozoa
OTU4291	0	0	0	0	0	0	0	0	0	0	0	0	0	0	0	1	0	0	0	0	0	0	0	0	0	0	0	0	0	2	0	0	0	0	0	0	2	0	0	9	0	0	6	0	0	0	0	D_0__Eukaryota; D_1__Amoebozoa; D_2__Discosea; D_3__Flabellinia; D_4__Dactylopodida; D_5__Korotnevella; D_6__Korotnevella stella
OTU4292	1	0	0	0	0	0	0	2	0	0	0	0	0	0	0	0	0	0	0	3	3	0	0	3	0	0	0	0	7	0	0	6	0	0	0	0	0	0	4	4	0	0	0	0	0	0	0	D_0__Eukaryota; D_1__Opisthokonta; D_2__Nucletmycea; D_3__Fungi
OTU4293	0	0	0	0	0	0	0	0	0	0	0	0	0	0	0	0	1	0	0	0	0	0	0	0	0	0	0	0	0	0	0	0	0	0	0	0	0	0	0	3	0	0	0	0	0	0	0	D_0__Eukaryota; D_1__SAR; D_2__Rhizaria; D_3__Cercozoa; D_4__Glissomonadida; D_5__Heteromita; D_6__uncultured Banisveld eukaryote
OTU4298	0	0	0	0	0	0	0	0	0	0	0	0	0	0	0	0	0	0	0	0	0	0	0	0	0	0	0	0	0	0	0	0	0	0	0	0	0	0	0	3	0	0	0	0	0	0	0	D_0__Eukaryota; D_1__Opisthokonta; D_2__Nucletmycea; D_3__Fungi
OTU4299	0	0	0	0	0	0	0	0	0	0	0	0	0	0	0	0	0	0	0	0	0	0	0	0	0	0	0	0	0	0	0	0	0	0	0	0	0	0	0	0	2	0	0	0	0	0	0	D_0__Eukaryota
OTU9748	0	0	0	0	0	0	0	0	0	0	0	0	0	0	0	0	0	0	0	0	0	0	0	0	0	0	0	0	0	0	0	0	0	0	0	0	0	0	0	0	0	0	0	0	0	0	0	D_0__Eukaryota; D_1__SAR
OTU3028	0	8	0	0	11	0	2	0	28	0	0	1	5	6	0	0	43	6	5	1	0	1	30	1	6	0	0	0	0	1	44	0	28	0	0	80	0	1	0	5	0	19	0	0	17	8	2	D_0__Eukaryota; D_1__Opisthokonta; D_2__Nucletmycea; D_3__Fungi
OTU3029	0	0	0	0	0	0	0	0	0	0	0	0	0	0	0	0	0	0	0	0	0	0	0	0	0	0	0	0	0	0	0	0	0	0	0	0	0	0	0	0	0	0	0	0	0	0	0	D_0__Eukaryota; D_1__Opisthokonta; D_2__Nucletmycea
OTU3026	0	0	0	0	0	0	0	0	0	0	0	0	0	0	0	0	0	0	0	0	0	0	0	0	0	0	0	0	0	0	0	0	0	0	0	0	0	0	0	0	0	0	0	0	0	0	0	D_0__Eukaryota; D_1__Opisthokonta
OTU3027	0	0	0	1	0	0	0	0	2	0	0	0	0	0	0	0	0	0	0	0	0	0	0	0	0	1	0	0	0	0	0	0	1	0	0	3	0	0	1	0	0	5	0	0	1	0	0	D_0__Eukaryota; D_1__SAR; D_2__Rhizaria; D_3__Cercozoa; D_4__Phytomyxea; D_5__Woronina; D_6__uncultured plasmodiophorid
OTU3024	0	0	0	0	0	0	0	0	0	0	0	0	0	0	0	0	0	0	0	0	0	0	0	0	0	0	0	0	0	0	0	0	0	0	0	0	0	0	0	0	0	0	0	0	0	0	0	D_0__Eukaryota; D_1__Opisthokonta; D_2__Nucletmycea; D_3__Fungi; D_6__Incertae Sedis; D_7__Mucorales; D_8__Umbelopsis sp. Y14 EG-2010
OTU3025	0	0	0	0	0	0	0	0	0	0	0	0	0	0	0	0	0	0	0	0	0	0	0	0	0	0	0	0	0	0	0	0	0	0	0	0	0	0	0	0	0	0	0	0	0	0	0	D_0__Eukaryota; D_1__Opisthokonta; D_2__Nucletmycea; D_3__Fungi; D_7__Rhizophydiales; D_8__uncultured; D_9__uncultured Chytridiomycota
OTU3022	0	1	0	2	2	10	3	0	9	3	0	0	0	0	3	0	0	0	2	0	7	3	0	4	0	0	0	0	0	0	0	2	0	0	0	0	0	0	0	0	0	1	0	6	0	10	1	D_0__Eukaryota; D_1__Opisthokonta; D_2__Nucletmycea; D_3__Fungi; D_6__Chytridiomycetes; D_7__Rhizophydiales; D_8__uncultured eukaryote
OTU3023	0	0	0	0	0	0	0	0	0	0	0	0	0	0	0	0	0	0	0	0	0	0	0	0	0	0	0	0	0	0	0	0	0	0	0	0	0	0	0	0	0	0	0	0	3	0	0	D_0__Eukaryota; D_1__Amoebozoa; D_2__LKM74; D_3__Amoebozoa sp. amCP10; D_4__Amoebozoa sp. amCP10; D_5__Amoebozoa sp. amCP10; D_6__Amoebozoa sp. amCP10
OTU3020	2	0	0	0	0	0	0	0	0	2	0	0	2	0	0	3	0	0	2	4	0	0	0	0	0	0	3	0	1	3	0	4	0	3	0	2	0	0	2	0	3	0	0	0	0	3	2	D_0__Eukaryota; D_1__SAR; D_2__Rhizaria; D_3__Cercozoa; D_4__Cercomonadidae; D_5__Cercomonas
OTU3021	0	0	0	0	0	0	0	0	0	0	0	0	0	0	0	0	0	0	0	0	0	0	0	0	0	0	0	0	0	0	0	0	0	0	0	0	0	0	0	0	0	0	0	0	0	0	0	D_0__Eukaryota; D_1__Opisthokonta; D_2__Holozoa; D_3__Metazoa (Animalia); D_8__Arachnida; D_9__Acari; D_10__Tectocepheus velatus
OTU9674	0	0	0	0	0	0	0	0	0	0	0	0	0	0	0	0	0	0	0	0	0	0	0	0	0	0	0	0	0	0	0	0	0	0	0	0	0	0	0	0	0	0	0	0	0	0	0	D_0__Eukaryota; D_1__Archaeplastida; D_2__Chloroplastida; D_3__Charophyta
OTU12044	0	0	0	0	0	0	0	0	0	0	0	0	0	0	0	0	0	0	0	0	0	0	0	0	0	0	0	0	0	0	0	0	0	0	0	0	0	0	0	0	0	0	0	0	0	0	0	D_0__Eukaryota; D_1__Opisthokonta; D_2__Nucletmycea; D_3__Fungi
OTU6296	0	0	0	0	0	0	0	0	0	0	0	3	0	0	0	0	7	0	0	0	0	0	34	0	15	0	0	0	0	0	3	0	0	0	0	0	0	0	0	0	0	0	0	0	2	0	0	D_0__Eukaryota; D_1__Opisthokonta; D_2__Nucletmycea; D_3__Fungi
OTU6297	0	4	0	0	0	0	0	0	0	0	0	0	0	0	0	0	6	0	0	0	0	0	0	0	0	0	0	0	0	0	0	0	1	0	0	0	0	0	0	0	0	0	0	0	0	0	0	D_0__Eukaryota; D_1__SAR; D_2__Rhizaria; D_3__Cercozoa; D_4__Cercomonadidae; D_5__Cercomonas
OTU6294	0	0	0	0	0	0	0	0	0	0	0	0	0	0	0	0	6	0	0	0	0	0	2	0	0	0	0	0	0	0	0	0	0	0	0	0	0	0	0	0	0	0	0	0	0	0	0	D_0__Eukaryota; D_1__Opisthokonta; D_2__Nucletmycea; D_3__Fungi; D_6__Incertae Sedis; D_7__Mortierellales; D_8__uncultured Sarcosomataceae
OTU6295	3	0	0	3	5	0	2	0	0	4	0	6	0	0	3	0	29	0	1	0	0	0	0	0	0	0	0	0	0	11	2	0	7	7	0	0	1	9	0	0	1	8	0	0	0	2	11	D_0__Eukaryota; D_1__SAR; D_2__Alveolata; D_3__Apicomplexa; D_6__Eugregarinorida; D_7__Paraschneideria
OTU6292	0	0	0	0	0	2	0	0	0	0	0	0	0	0	0	0	6	0	0	0	0	0	0	0	0	0	0	0	0	0	0	0	0	0	0	0	0	0	0	0	0	0	0	0	0	0	0	D_0__Eukaryota; D_1__Opisthokonta; D_2__Nucletmycea; D_3__Fungi
OTU6293	0	0	0	0	0	0	0	0	0	0	0	0	0	0	0	0	3	0	0	0	0	0	0	0	0	0	1	0	0	0	0	0	0	0	0	0	0	0	0	0	0	0	0	0	1	0	0	D_0__Eukaryota; D_1__Opisthokonta; D_2__Nucletmycea; D_3__Fungi
OTU6290	0	0	0	0	3	0	0	0	1	0	0	0	0	0	0	0	1	0	0	0	0	0	0	0	0	0	0	0	0	1	0	0	0	0	0	0	0	0	0	0	0	3	0	0	0	0	0	D_0__Eukaryota; D_1__Opisthokonta
OTU6291	0	0	0	0	0	0	0	0	0	0	0	0	0	0	0	0	5	0	0	0	0	0	0	0	1	0	0	0	0	0	1	0	3	0	0	0	0	0	0	0	0	0	0	0	0	0	0	D_0__Eukaryota; D_1__Opisthokonta; D_2__Nucletmycea; D_3__Fungi
OTU6298	0	0	0	0	3	2	0	0	9	0	0	0	0	0	2	0	0	0	1	0	1	0	0	0	0	4	0	0	0	0	0	0	0	2	0	2	0	0	0	0	0	13	0	0	17	4	4	D_0__Eukaryota; D_1__Opisthokonta; D_2__Nucletmycea; D_3__Fungi
OTU6299	0	0	0	0	0	0	0	0	0	0	0	0	0	0	0	0	3	0	0	0	0	0	0	0	0	0	0	0	0	0	0	0	0	0	0	0	0	0	0	0	0	0	0	0	0	0	0	D_0__Eukaryota; D_1__Opisthokonta; D_2__Nucletmycea; D_3__Fungi
OTU3123	0	0	0	0	0	0	0	0	0	2	0	0	0	0	3	0	0	0	0	0	0	0	0	0	0	0	0	0	0	0	0	0	0	0	0	0	0	0	0	0	2	0	0	0	0	0	0	D_0__Eukaryota
OTU3122	0	0	0	0	0	0	0	0	0	0	0	0	0	0	0	0	0	0	0	0	0	0	0	0	0	0	0	0	0	0	0	0	0	0	0	0	0	0	0	0	0	0	0	0	0	0	0	D_0__Eukaryota
OTU3121	0	0	0	0	0	0	0	0	0	0	0	0	0	0	0	0	0	0	0	0	0	0	0	0	0	0	0	0	0	0	0	0	0	0	0	0	0	0	0	0	0	0	0	0	0	0	0	D_0__Eukaryota; D_1__SAR; D_2__Alveolata; D_3__Ciliophora; D_5__Heterotrichea; D_6__Blepharisma; D_7__Cryptosporidiidae environmental sample
OTU3120	0	0	0	0	0	0	0	0	0	0	0	0	0	0	0	0	0	0	0	0	0	0	0	0	0	0	0	0	0	0	0	0	0	0	0	0	0	0	0	0	0	0	0	0	0	0	0	D_0__Eukaryota; D_1__Opisthokonta; D_2__Nucletmycea; D_3__Fungi
OTU3127	0	0	0	0	1	2	0	0	0	0	0	0	0	0	0	4	0	0	1	0	0	0	0	0	0	0	0	0	0	0	0	0	0	0	0	0	0	0	1	0	0	2	0	0	1	7	0	D_0__Eukaryota; D_1__Opisthokonta; D_2__Nucletmycea; D_3__Fungi
OTU3126	0	0	0	0	0	0	0	0	0	0	0	0	0	0	0	0	0	0	0	0	0	0	0	0	0	0	0	0	0	0	0	0	0	0	0	0	0	0	0	0	0	0	0	0	0	0	0	D_0__Eukaryota; D_1__Archaeplastida; D_2__Chloroplastida; D_3__Charophyta; D_10__Malpighiales; D_11__Populus; D_12__Populus euphratica
OTU3125	0	0	0	0	0	0	0	0	0	0	0	0	0	0	0	0	0	0	0	0	0	0	0	0	0	0	0	0	0	0	0	0	0	0	0	0	0	0	0	0	0	0	0	0	0	0	0	D_0__Eukaryota; D_1__Opisthokonta; D_2__Nucletmycea; D_3__Fungi
OTU3124	0	0	1	0	0	0	0	0	1	0	0	0	0	0	0	0	0	0	0	2	0	0	0	0	0	0	0	0	0	0	0	1	0	0	0	0	0	0	0	0	0	0	0	0	0	0	0	D_0__Eukaryota; D_1__Archaeplastida; D_2__Chloroplastida; D_3__Chlorophyta; D_4__Trebouxiophyceae; D_5__unidentified; D_6__unidentified
OTU3129	0	0	0	0	0	0	0	0	0	0	0	1	0	0	0	0	0	0	0	0	0	0	3	0	0	0	0	0	0	0	0	0	0	0	0	0	0	0	0	0	0	0	0	0	0	0	0	D_0__Eukaryota; D_1__Archaeplastida; D_2__Chloroplastida; D_3__Chlorophyta; D_4__Trebouxiophyceae; D_5__Helicosporidium sp. ex Simulium jonesi; D_6__Helicosporidium sp. ex Simulium jonesi
OTU3128	0	0	0	0	0	0	0	0	0	0	0	0	0	0	0	0	0	0	0	0	0	0	0	0	0	0	0	0	0	0	0	0	0	0	0	0	0	0	0	0	0	0	0	0	0	0	0	D_0__Eukaryota; D_1__Opisthokonta; D_2__Nucletmycea; D_3__Fungi
OTU12047	0	0	0	0	0	0	0	0	0	0	0	0	0	0	0	0	0	0	0	0	0	0	0	0	0	0	0	0	0	0	0	0	0	0	0	0	0	0	0	0	0	0	0	0	0	0	0	D_0__Eukaryota; D_1__Opisthokonta; D_2__Holozoa; D_3__Metazoa (Animalia); D_7__Eutardigrada; D_8__Parachela; D_9__Hypsibius convergens
OTU10814	0	0	0	0	0	0	0	0	0	0	0	0	0	0	0	0	0	0	0	0	0	0	0	0	0	0	0	0	0	0	0	0	0	0	0	0	0	0	0	0	0	0	0	0	0	0	0	D_0__Eukaryota; D_1__Archaeplastida; D_2__Chloroplastida; D_3__Charophyta
OTU9801	0	0	0	0	0	0	0	0	0	0	0	0	0	0	0	0	0	0	0	0	0	0	0	0	0	0	0	0	0	0	0	0	0	0	0	0	0	0	0	0	0	0	0	0	0	0	0	D_0__Eukaryota
OTU8008	0	0	0	0	0	0	0	0	0	0	0	0	0	0	0	0	0	0	0	0	0	0	0	0	0	0	0	0	0	0	0	0	0	0	0	0	0	0	0	0	0	0	0	0	0	0	0	D_0__Eukaryota; D_1__Opisthokonta; D_2__Holozoa; D_3__Metazoa (Animalia)
OTU8064	0	0	0	0	0	0	0	0	0	0	0	0	0	0	0	0	0	0	0	0	0	0	0	0	0	0	0	0	0	0	0	0	0	0	0	0	0	0	0	0	0	0	0	0	0	0	0	D_0__Eukaryota; D_1__Archaeplastida; D_2__Chloroplastida; D_3__Charophyta
OTU11825	0	0	0	0	0	0	0	0	0	0	0	0	0	0	0	0	0	0	0	0	0	0	0	0	0	0	0	0	0	0	0	0	0	0	0	0	0	0	0	0	0	0	0	0	0	0	0	D_0__Eukaryota; D_1__SAR; D_2__Rhizaria; D_3__Cercozoa; D_5__Incertae Sedis; D_6__Pseudodifflugia; D_7__Pseudodifflugia cf. gracilis
OTU242	0	0	0	0	0	0	0	0	0	0	0	0	0	0	0	0	0	0	0	0	0	0	0	0	0	0	0	0	0	0	0	0	0	0	0	0	0	0	0	0	0	0	0	0	0	0	0	D_0__Eukaryota; D_1__Opisthokonta; D_2__Holozoa; D_3__Metazoa (Animalia)
OTU243	3	0	0	13	0	4	1	5	0	0	0	0	0	0	0	7	0	0	0	0	6	0	0	2	0	2	14	12	13	0	0	1	0	0	0	0	0	0	22	0	0	0	0	10	0	0	1	D_0__Eukaryota
OTU716	0	2	0	0	0	0	0	3	0	0	0	0	0	1	0	0	0	6	0	0	2	0	0	0	0	0	0	0	0	0	0	0	0	0	0	1	0	0	9	0	0	0	0	0	0	0	0	D_0__Eukaryota; D_1__SAR; D_2__Alveolata; D_3__Apicomplexa; D_5__Gregarinasina; D_6__Eugregarinorida; D_7__Cryptosporidiidae environmental sample
OTU12706	0	0	0	0	0	0	0	0	0	0	0	0	0	0	0	0	0	0	0	0	0	0	0	0	0	0	0	0	0	0	0	0	0	0	0	0	0	0	0	0	0	0	0	0	0	0	0	D_0__Eukaryota; D_1__Opisthokonta; D_2__Nucletmycea; D_3__Fungi
OTU12707	0	0	0	0	0	0	0	0	0	0	0	0	0	0	0	0	0	0	0	0	0	0	0	0	0	0	0	0	0	0	0	0	0	0	0	0	0	0	0	0	0	0	0	0	0	0	0	D_0__Eukaryota; D_1__Opisthokonta; D_2__Holozoa; D_3__Metazoa (Animalia); D_7__Chromadorea; D_8__Monhysterida; D_9__Paralamyctes environmental sample
OTU12704	0	0	0	0	0	0	0	0	0	0	0	0	0	0	0	0	0	0	0	0	0	0	0	0	0	0	0	0	0	0	0	0	0	0	0	0	0	0	0	0	0	0	0	0	0	0	0	D_0__Eukaryota; D_1__Opisthokonta; D_2__Holozoa; D_3__Choanomonada; D_5__Salpingoecidae; D_6__Salpingoeca; D_7__Salpingoeca fusiformis
OTU241	10	0	0	5	0	6	51	8	0	35	0	0	0	0	13	0	0	0	48	10	5	0	0	7	0	0	1	0	2	0	0	3	0	4	0	0	0	0	6	0	78	0	0	14	0	7	158	D_0__Eukaryota
OTU12702	0	0	0	0	0	0	0	0	0	0	0	0	0	0	0	0	0	0	0	0	0	0	0	0	0	0	0	0	0	0	0	0	0	0	0	0	0	0	0	0	0	0	0	0	0	0	0	D_0__Eukaryota; D_1__Opisthokonta; D_2__Nucletmycea; D_3__Fungi
OTU12703	0	1	0	0	1	0	0	0	0	0	0	0	1	1	0	0	0	2	0	0	0	0	1	0	0	0	0	0	0	0	0	0	0	0	0	0	0	1	0	0	0	1	2	0	0	0	0	D_0__Eukaryota; D_1__SAR; D_2__Rhizaria; D_3__Cercozoa
OTU12700	0	0	0	0	0	0	0	0	0	0	0	0	0	0	0	0	0	0	0	0	0	0	0	0	0	0	0	0	0	0	0	0	0	0	0	0	0	0	0	0	0	0	0	0	0	0	0	D_0__Eukaryota; D_1__Opisthokonta; D_2__Nucletmycea; D_3__Fungi
OTU12701	0	0	0	0	0	0	0	0	0	0	0	0	0	0	0	0	0	0	0	0	0	0	0	0	0	0	0	0	0	0	0	0	0	0	0	0	0	0	0	0	0	0	0	0	0	0	0	D_0__Eukaryota; D_1__Opisthokonta; D_2__Nucletmycea; D_3__Fungi
OTU710	2	0	0	0	0	1	0	0	0	0	0	0	0	0	9	0	0	0	0	0	0	0	0	0	0	0	0	0	0	0	0	0	0	0	0	0	0	0	0	0	0	0	0	0	0	0	0	D_0__Eukaryota
OTU10801	0	0	0	0	0	0	0	0	0	0	0	0	0	0	0	0	0	0	0	0	0	0	0	0	0	0	0	0	0	0	0	0	0	0	0	0	0	0	0	0	0	0	0	0	0	0	0	D_0__Eukaryota; D_1__Opisthokonta
OTU12708	0	0	0	0	0	0	0	0	0	0	0	0	0	0	0	0	0	0	0	0	0	0	0	0	0	0	0	0	0	0	0	0	0	0	0	0	0	0	0	0	0	0	0	0	0	0	0	D_0__Eukaryota; D_1__SAR; D_2__Alveolata; D_3__Ciliophora
OTU12709	0	0	0	0	0	0	0	0	0	0	0	0	0	0	0	0	0	0	0	0	0	0	0	0	0	0	0	0	0	0	0	0	0	0	0	0	0	0	0	0	0	0	0	0	0	0	0	D_0__Eukaryota
OTU10800	0	0	0	0	0	0	0	0	0	0	0	0	0	0	0	0	0	0	0	0	0	0	0	0	0	0	0	0	0	0	0	0	0	0	0	0	0	0	0	0	0	0	0	0	0	0	0	D_0__Eukaryota; D_1__Opisthokonta; D_2__Holozoa; D_3__Metazoa (Animalia); D_8__Ellipura; D_9__Collembola
OTU244	0	0	0	0	0	0	0	0	0	0	0	0	0	0	0	0	0	0	0	0	0	0	0	0	0	0	0	0	0	0	0	0	0	0	0	0	0	0	0	0	0	0	0	0	0	0	0	D_0__Eukaryota; D_1__Archaeplastida; D_2__Chloroplastida; D_3__Chlorophyta; D_5__Microthamniales; D_6__Dictyochloropsis; D_7__Dictyochloropsis splendida
OTU10551	0	0	0	0	0	0	0	0	0	0	0	0	0	0	0	0	0	0	0	0	0	0	0	0	0	0	0	0	0	0	0	0	0	0	0	0	0	0	0	0	0	0	0	0	0	0	0	D_0__Eukaryota; D_1__Opisthokonta; D_2__Nucletmycea
OTU245	4	0	2	2	0	1	4	6	0	0	0	0	0	0	0	8	0	0	0	2	12	0	0	15	0	1	16	15	55	0	0	21	0	0	0	5	2	0	60	0	15	0	1	22	0	1	13	D_0__Eukaryota; D_1__Amoebozoa; D_2__Gracilipodida; D_3__Flamella; D_4__Lobosea sp. Borok; D_5__Lobosea sp. Borok; D_6__Lobosea sp. Borok
OTU10806	0	0	0	0	0	0	0	0	0	0	0	0	0	0	0	0	0	0	0	0	0	0	0	0	0	0	0	0	0	0	0	0	0	0	0	0	0	0	0	0	0	0	0	0	0	0	0	D_0__Eukaryota; D_1__Opisthokonta; D_2__Nucletmycea; D_3__Fungi
OTU1745	0	0	0	4	0	8	1	0	0	0	0	0	0	0	0	0	0	0	0	0	0	0	0	0	0	0	0	0	0	0	0	0	0	0	0	0	0	0	0	0	0	0	0	3	0	0	0	D_0__Eukaryota; D_1__Amoebozoa; D_2__Tubulinea; D_3__Leptomyxida; D_4__Rhizamoeba; D_5__Flabellulidae sp. SEDF/I; D_6__Flabellulidae sp. SEDF/I
OTU1744	0	0	0	74	0	8	51	0	0	182	0	0	0	0	174	0	0	0	125	0	0	0	0	0	0	64	0	0	0	0	0	0	0	470	0	0	0	0	0	0	123	0	0	34	0	327	24	D_0__Eukaryota; D_1__SAR; D_2__Alveolata; D_3__Apicomplexa; D_6__Eugregarinorida
OTU1747	0	0	0	0	0	0	0	4	0	0	0	0	0	0	0	0	0	0	0	0	0	0	0	0	0	0	0	1	0	0	0	1	0	0	0	0	0	0	0	0	0	0	0	0	0	0	0	D_0__Eukaryota; D_1__Opisthokonta
OTU1746	0	0	0	0	0	2	0	0	0	0	0	0	0	6	0	0	0	0	0	0	0	0	14	0	4	0	0	0	0	1	0	0	0	0	0	4	0	0	0	0	0	0	0	0	0	0	0	D_0__Eukaryota; D_1__SAR; D_2__Alveolata; D_3__Ciliophora; D_5__Litostomatea; D_6__Haptoria
OTU1741	0	0	5	0	0	0	0	0	0	0	0	0	3	1	0	0	0	0	0	0	0	1	0	0	0	0	0	0	0	0	0	0	0	0	0	0	2	0	0	2	0	0	0	0	2	0	0	D_0__Eukaryota; D_1__Archaeplastida; D_2__Chloroplastida; D_3__Charophyta; D_6__Zygnematales
OTU1740	0	0	0	0	0	0	0	0	0	0	0	0	0	0	0	0	0	0	0	0	0	0	0	0	0	0	0	0	0	0	0	0	0	0	0	0	0	0	0	0	0	0	0	0	0	0	0	D_0__Eukaryota
OTU1743	0	0	0	0	0	0	0	0	0	0	0	0	0	0	0	0	0	0	0	0	2	0	0	0	0	0	0	0	0	0	0	0	0	3	0	0	0	0	0	0	0	0	0	0	0	1	0	D_0__Eukaryota
OTU1742	0	0	0	0	0	0	0	0	0	0	0	0	0	0	0	0	0	0	0	0	0	0	0	0	0	0	0	0	0	0	0	0	0	0	0	0	0	0	0	0	0	0	0	0	0	0	0	D_0__Eukaryota; D_1__Opisthokonta; D_2__Nucletmycea; D_3__Discicristoidea; D_5__Fonticulidae; D_6__Fonticula; D_7__uncultured eukaryote
OTU10804	0	0	0	0	0	0	0	0	0	0	0	0	0	0	0	0	0	0	0	0	0	0	0	0	0	0	0	0	0	0	0	0	0	0	0	0	0	0	0	0	0	0	0	0	0	0	0	D_0__Eukaryota; D_1__Opisthokonta
OTU1749	0	0	0	0	0	0	1	0	0	0	0	0	0	0	0	0	0	0	0	0	0	0	0	0	0	2	4	0	0	0	0	0	0	0	0	0	0	0	0	0	0	0	0	0	0	0	0	D_0__Eukaryota; D_1__Amoebozoa; D_2__Gracilipodida; D_3__soil amoeba AND16; D_4__soil amoeba AND16; D_5__soil amoeba AND16; D_6__soil amoeba AND16
OTU1748	0	0	0	0	0	0	0	3	0	0	0	0	0	0	0	0	0	0	0	0	0	0	0	0	0	0	0	0	0	0	0	0	0	0	0	0	0	0	0	0	0	0	0	0	0	0	0	D_0__Eukaryota
OTU9037	0	0	0	0	0	0	0	0	0	0	0	0	0	0	0	0	0	0	0	0	0	0	0	0	0	0	0	0	0	0	0	0	0	0	0	0	0	0	0	0	0	0	0	0	0	0	0	D_0__Eukaryota; D_1__Opisthokonta; D_2__Nucletmycea; D_3__Fungi
OTU2292	0	0	0	0	0	0	0	0	0	0	0	0	0	0	0	0	0	0	0	0	0	0	0	0	0	0	0	0	0	0	0	0	0	0	0	0	0	0	0	0	0	0	0	0	0	0	0	D_0__Eukaryota; D_1__Archaeplastida; D_2__Chloroplastida; D_3__Chlorophyta; D_4__Trebouxiophyceae; D_5__uncultured Dunaliellaceae; D_6__uncultured Dunaliellaceae
OTU2293	0	0	0	0	0	0	0	0	0	0	0	0	0	0	0	0	0	0	0	0	0	0	0	0	0	0	0	0	0	0	0	0	0	0	0	0	0	0	0	0	0	0	0	0	0	0	0	D_0__Eukaryota; D_1__Archaeplastida; D_2__Chloroplastida; D_3__Charophyta
OTU2290	0	0	0	0	0	0	0	0	0	0	0	0	0	0	0	0	0	0	0	0	0	0	0	0	0	0	0	0	0	0	0	0	0	0	0	0	0	0	0	0	0	0	0	0	0	0	1	D_0__Eukaryota; D_1__Opisthokonta; D_2__Nucletmycea; D_3__Fungi
OTU2291	0	0	0	0	0	0	0	0	0	0	0	0	0	0	0	0	0	0	0	0	0	0	0	0	0	0	0	0	0	0	0	0	0	0	0	0	0	0	0	0	0	0	0	0	0	0	0	D_0__Eukaryota; D_1__Opisthokonta; D_2__Nucletmycea; D_3__Fungi; D_8__Entomophthoraceae; D_9__Zoophthora; D_10__Zoophthora occidentalis
OTU2296	0	0	0	0	0	0	0	0	0	0	0	0	0	0	0	0	0	0	0	0	0	0	0	0	0	0	0	0	0	0	0	0	0	0	0	0	0	0	0	0	0	0	0	0	0	0	0	D_0__Eukaryota; D_1__SAR; D_2__Alveolata; D_3__Protalveolata; D_4__Perkinsidae; D_5__A31
OTU2297	0	0	0	0	1	0	0	0	0	0	0	0	0	0	0	0	2	0	0	0	0	0	0	0	0	0	0	0	0	0	0	0	0	0	0	0	0	0	0	0	0	0	0	0	0	0	0	D_0__Eukaryota; D_1__Archaeplastida; D_2__Chloroplastida; D_3__uncultured; D_4__Phaseoleae environmental sample; D_5__Phaseoleae environmental sample; D_6__Phaseoleae environmental sample
OTU2294	0	0	0	0	0	0	0	0	0	0	0	0	0	0	0	0	0	0	0	0	0	0	0	0	0	0	0	0	0	0	0	0	0	0	0	0	0	0	0	0	0	0	0	0	0	0	0	D_0__Eukaryota; D_1__Centrohelida; D_2__Acanthocystidae; D_3__Pterocystis
OTU8299	0	0	0	0	0	0	0	0	0	0	0	0	0	0	0	0	0	0	0	0	0	0	0	0	0	0	0	0	0	0	0	0	0	0	0	0	0	0	0	0	0	0	0	0	0	0	0	D_0__Eukaryota; D_1__SAR; D_2__Stramenopiles; D_3__Peronosporomycetes
OTU2298	0	0	0	0	0	0	0	0	0	0	0	0	0	0	0	0	0	0	0	0	0	0	0	0	0	0	0	0	0	0	0	0	0	0	0	0	0	0	0	0	0	0	0	0	0	0	0	D_0__Eukaryota; D_1__Opisthokonta; D_2__Holozoa; D_3__Metazoa (Animalia)
OTU2299	0	0	0	0	0	0	0	0	0	0	0	0	0	0	0	0	0	0	0	0	0	0	0	0	0	0	0	0	0	0	0	0	0	0	0	0	0	0	0	0	0	0	0	0	0	0	0	D_0__Eukaryota; D_1__Amoebozoa; D_2__Cavosteliida; D_3__MPE1-14; D_4__Gephyramoeba sp. ATCC50654; D_5__Gephyramoeba sp. ATCC50654; D_6__Gephyramoeba sp. ATCC50654
OTU12343	0	0	0	0	0	0	1	0	0	0	0	0	0	0	3	0	0	0	4	0	0	0	0	0	0	0	0	0	0	0	0	0	0	0	0	6	0	0	0	0	2	0	0	0	0	0	0	D_0__Eukaryota; D_1__Opisthokonta; D_2__Nucletmycea; D_3__Fungi
OTU5718	0	0	0	0	0	0	0	0	0	0	0	0	0	0	0	0	0	0	0	0	0	0	0	0	0	0	0	0	0	0	0	0	0	0	0	0	0	0	0	0	0	0	0	0	0	0	0	D_0__Eukaryota; D_1__Opisthokonta
OTU5719	0	0	0	0	0	0	0	0	0	0	0	0	0	0	0	0	0	0	0	0	0	0	0	0	0	0	0	0	0	0	0	0	0	0	0	0	0	0	0	0	0	0	0	0	0	0	0	D_0__Eukaryota; D_1__Opisthokonta; D_2__Nucletmycea; D_3__Fungi
OTU5248	3	0	0	1	0	0	0	2	0	0	0	0	0	0	0	1	0	0	0	5	0	0	0	2	0	0	4	2	9	0	0	1	0	0	0	0	0	0	0	0	0	0	0	1	0	0	0	D_0__Eukaryota
OTU5249	0	0	0	0	0	0	0	0	0	0	0	0	0	0	0	2	0	0	0	3	1	0	0	0	0	0	0	2	0	0	0	0	0	0	0	0	0	0	2	0	0	0	0	0	2	0	0	D_0__Eukaryota; D_1__Opisthokonta; D_2__Nucletmycea; D_3__Fungi
OTU5244	0	0	0	0	0	0	0	0	0	0	0	0	0	0	0	0	0	0	0	0	0	0	0	0	0	0	0	0	0	0	0	0	0	0	0	0	0	0	0	0	0	0	0	0	0	0	0	D_0__Eukaryota; D_1__Archaeplastida; D_2__Chloroplastida; D_3__Charophyta
OTU5245	0	0	0	0	0	0	0	0	0	0	0	0	0	0	0	0	0	0	0	0	0	0	0	0	0	0	0	0	0	0	0	0	0	0	0	0	0	0	0	0	0	0	0	0	0	0	0	D_0__Eukaryota; D_1__Archaeplastida; D_2__Chloroplastida; D_3__Chlorophyta
OTU5246	0	0	0	0	0	0	0	0	0	0	0	0	0	0	0	0	0	0	0	0	0	0	0	0	0	0	0	0	0	0	0	0	0	0	0	0	0	0	0	0	0	0	0	0	0	0	0	D_0__Eukaryota; D_1__Archaeplastida; D_2__Chloroplastida; D_3__Charophyta
OTU5247	0	0	0	0	0	0	0	0	0	0	0	0	0	0	0	0	0	0	0	0	0	0	0	0	0	0	0	0	0	0	0	0	0	0	0	0	0	0	0	0	0	0	0	2	0	0	0	D_0__Eukaryota; D_1__Opisthokonta; D_2__Nucletmycea; D_3__Fungi; D_9__Halosphaeriaceae
OTU5240	0	0	0	0	0	0	0	0	0	0	0	0	0	0	0	0	0	0	0	0	0	0	0	0	0	0	0	0	0	0	0	0	0	0	0	0	0	0	0	0	0	0	0	0	0	0	0	D_0__Eukaryota; D_1__Archaeplastida; D_2__Chloroplastida; D_3__Charophyta; D_10__Brassicales; D_11__Brassica
OTU5241	0	0	0	0	0	0	0	0	0	0	0	0	0	0	0	0	0	0	0	0	0	0	0	0	0	0	0	0	0	0	0	0	0	0	0	0	0	0	0	0	0	0	0	0	0	0	0	D_0__Eukaryota; D_1__Archaeplastida; D_2__Chloroplastida; D_3__Charophyta
OTU5242	0	0	0	0	0	0	0	0	0	0	0	0	0	0	0	0	0	0	0	0	0	0	0	0	0	0	0	0	0	0	0	0	0	0	0	0	0	0	0	0	0	0	0	0	0	0	0	D_0__Eukaryota; D_1__Archaeplastida; D_2__Chloroplastida; D_3__Charophyta
OTU5243	0	0	0	0	0	0	0	1	0	0	0	0	0	0	0	0	0	3	0	0	3	0	0	1	0	0	3	1	0	0	0	0	0	0	0	0	0	2	0	0	0	0	0	0	0	0	0	D_0__Eukaryota; D_1__Opisthokonta; D_2__Nucletmycea; D_3__Fungi
OTU1408	0	0	0	0	0	0	0	0	2	0	0	0	0	4	0	0	0	0	0	0	0	0	2	0	0	0	0	0	0	0	0	0	0	0	0	1	0	3	0	0	0	9	0	0	3	0	0	D_0__Eukaryota; D_1__Opisthokonta; D_2__Nucletmycea
OTU1409	0	0	0	0	0	0	2	0	0	0	0	0	0	0	1	0	0	0	1	0	0	0	0	0	0	0	0	0	0	0	0	0	0	0	0	0	0	0	6	0	0	0	0	0	0	0	0	D_0__Eukaryota
OTU1402	0	0	0	0	0	0	0	0	0	1	0	0	0	0	0	0	0	0	0	0	0	0	0	0	0	0	0	0	0	0	0	0	0	1	0	0	0	0	0	0	0	0	0	0	0	0	0	D_0__Eukaryota
OTU1403	0	0	0	0	0	0	0	0	0	0	0	0	0	0	0	0	0	0	0	0	0	0	0	0	0	0	0	0	0	0	0	0	0	0	0	0	0	0	0	0	0	0	0	0	0	0	0	D_0__Eukaryota; D_1__Opisthokonta; D_2__Nucletmycea; D_3__Fungi; D_4__Cryptomycota; D_5__LKM11; D_6__uncultured Sarcosomataceae
OTU1400	2	0	0	0	0	0	3	3	0	5	0	0	0	0	0	0	0	0	9	0	0	0	0	0	0	4	4	2	5	0	0	3	0	5	0	0	0	0	4	0	4	0	0	11	0	4	0	D_0__Eukaryota; D_1__Opisthokonta
OTU1401	0	2	3	0	0	0	0	1	7	0	0	0	4	3	0	0	0	3	0	12	0	6	0	1	0	0	0	0	0	5	0	0	0	0	0	0	2	9	0	2	0	0	3	0	2	0	0	D_0__Eukaryota; D_1__Opisthokonta; D_2__Nucletmycea; D_3__Discicristoidea; D_5__Nucleariidae; D_6__Nuclearia
OTU1406	0	0	0	0	0	0	0	0	0	0	0	0	0	0	0	0	0	0	0	0	0	0	2	0	2	0	0	0	0	0	0	0	0	0	0	1	0	0	0	0	0	0	0	0	0	0	0	D_0__Eukaryota; D_1__SAR; D_2__Rhizaria; D_3__Cercozoa
OTU1407	0	0	0	0	0	0	0	0	0	1	0	0	0	0	0	0	0	0	0	0	0	0	0	0	0	0	0	0	0	0	0	0	0	0	0	0	0	0	0	0	0	0	0	0	0	0	0	D_0__Eukaryota; D_1__Opisthokonta
OTU1404	0	0	0	0	0	0	0	0	0	0	0	0	0	0	0	1	0	0	0	0	0	0	0	0	0	0	0	0	0	0	0	0	0	0	0	0	0	0	0	0	0	0	0	0	0	0	0	D_0__Eukaryota; D_1__SAR; D_2__Stramenopiles; D_3__Peronosporomycetes
OTU1405	0	0	0	0	0	0	0	0	0	0	0	2	0	0	0	0	0	0	0	0	0	0	0	0	0	0	1	2	0	0	0	0	0	0	0	0	0	0	0	0	0	0	0	0	0	0	0	D_0__Eukaryota; D_1__SAR; D_2__Alveolata; D_3__Apicomplexa; D_5__Cryptosporida; D_6__Cryptosporidium; D_7__Colpodella tetrahymenae
OTU9178	0	0	0	0	0	0	0	0	0	0	0	0	0	0	0	0	0	0	0	0	0	0	0	0	0	0	0	0	0	0	0	0	0	0	0	0	0	0	0	0	0	0	0	0	0	0	0	D_0__Eukaryota; D_1__Opisthokonta; D_2__Nucletmycea; D_3__Fungi
OTU9179	0	0	0	0	0	0	0	0	0	0	0	0	0	0	0	0	0	0	0	1	0	0	0	0	0	0	0	0	0	0	0	0	0	0	0	0	0	0	0	0	0	0	0	0	1	0	0	D_0__Eukaryota; D_1__Opisthokonta; D_2__Nucletmycea; D_3__Fungi
OTU7924	0	0	0	0	0	0	0	0	0	0	0	0	0	0	0	0	0	0	0	0	0	0	0	0	0	0	0	0	0	0	0	0	0	0	0	0	0	0	0	0	0	0	0	0	0	0	0	D_0__Eukaryota; D_1__Archaeplastida; D_2__Chloroplastida; D_3__Charophyta
OTU9172	0	0	0	0	0	0	0	0	0	0	0	0	0	0	0	0	0	0	0	0	0	0	0	0	0	0	0	0	0	0	0	0	0	0	0	0	0	0	0	0	0	0	0	0	0	0	0	D_0__Eukaryota; D_1__Archaeplastida; D_2__Chloroplastida; D_3__Charophyta
OTU9173	0	0	0	0	0	0	0	0	0	0	0	0	0	0	0	0	0	0	0	0	0	0	0	0	0	0	0	0	0	0	0	0	0	0	0	0	0	0	0	0	0	0	0	0	0	0	0	D_0__Eukaryota; D_1__Amoebozoa; D_2__Schizoplasmodiida
OTU9170	0	0	0	0	0	0	0	0	0	0	0	0	0	0	0	0	0	0	0	0	0	0	0	0	0	0	0	0	0	0	0	0	0	0	0	0	0	0	0	0	0	0	0	0	0	0	0	D_0__Eukaryota; D_1__Opisthokonta; D_2__Nucletmycea; D_3__Fungi
OTU12239	0	0	0	0	0	0	0	0	0	0	0	0	0	0	0	0	0	0	0	0	0	0	0	0	0	0	0	0	4	0	0	0	0	0	0	0	0	0	0	0	0	0	0	0	0	0	0	D_0__Eukaryota; D_1__SAR; D_2__Rhizaria; D_3__Cercozoa; D_4__RM2-SGM58; D_5__Dimorpha-like sp. ATCC 50522; D_6__Dimorpha-like sp. ATCC 50522
OTU9176	0	0	0	0	0	0	0	0	0	0	0	0	0	0	0	0	0	0	0	0	0	0	0	0	0	0	0	0	0	0	0	0	0	0	0	0	0	0	0	0	0	0	0	0	0	0	0	D_0__Eukaryota; D_1__SAR; D_2__Rhizaria; D_3__Cercozoa; D_4__Phytomyxea; D_5__Polymyxa; D_6__Caprifoliaceae environmental sample
OTU9177	0	0	1	0	0	0	0	0	0	0	0	0	0	0	0	0	0	0	0	0	0	0	0	0	0	0	0	0	0	0	0	0	0	0	0	0	0	0	0	0	0	0	0	0	0	0	0	D_0__Eukaryota; D_1__SAR; D_2__Rhizaria; D_3__Cercozoa; D_6__Rhizaspididae; D_7__Rhogostoma
OTU9174	0	0	0	0	0	0	0	0	0	0	0	0	0	0	0	0	0	0	0	0	0	0	0	0	0	0	0	0	0	0	0	0	0	0	0	0	0	0	0	0	0	0	0	0	0	0	0	D_0__Eukaryota; D_1__Centrohelida
OTU9175	0	0	0	0	0	0	0	0	0	0	0	0	0	0	0	0	0	0	0	0	0	0	0	0	0	0	0	0	0	0	0	0	0	0	0	0	0	0	0	0	0	0	0	0	0	0	0	D_0__Eukaryota; D_1__SAR; D_2__Alveolata; D_3__Apicomplexa
OTU5079	0	0	0	0	0	0	0	0	0	0	0	0	0	0	0	0	0	0	0	0	0	0	0	0	0	0	0	0	0	0	0	0	0	0	0	0	0	0	0	0	0	0	0	0	0	0	0	D_0__Eukaryota; D_1__Opisthokonta; D_2__Nucletmycea; D_3__Fungi
OTU5078	0	0	0	0	0	0	0	0	0	0	0	0	0	0	0	0	0	0	0	0	0	0	0	0	0	0	0	0	0	0	0	0	0	0	0	0	0	0	0	0	0	0	0	0	0	0	0	D_0__Eukaryota; D_1__Archaeplastida; D_2__Chloroplastida; D_3__Charophyta
OTU7008	0	0	0	0	0	0	0	0	0	0	0	0	0	0	0	0	0	0	0	0	0	0	0	0	0	0	0	0	0	0	0	0	0	0	0	0	0	0	0	0	0	0	2	0	0	0	0	D_0__Eukaryota
OTU10586	0	0	0	0	0	0	0	0	0	0	0	0	0	0	0	0	0	0	0	0	0	0	0	0	0	0	0	0	0	0	0	0	0	0	0	0	0	0	0	0	0	0	0	0	0	0	0	D_0__Eukaryota
OTU10708	0	0	0	1	0	0	0	0	0	1	0	0	0	0	0	0	0	1	0	0	0	0	0	0	0	1	0	0	0	0	0	0	0	0	0	0	0	0	0	0	0	0	0	2	0	0	3	D_0__Eukaryota; D_1__Opisthokonta
OTU10709	2	0	0	7	0	0	0	0	0	0	0	0	0	0	0	0	0	0	0	0	0	0	0	0	0	0	0	0	0	0	0	0	0	0	0	0	0	0	1	0	0	0	0	1	0	0	0	D_0__Eukaryota; D_1__Opisthokonta
OTU10704	0	0	0	0	0	0	0	0	0	0	0	0	0	0	0	0	0	0	0	0	0	0	0	0	0	0	0	0	0	0	0	0	0	0	0	0	0	0	0	0	0	0	0	0	0	0	0	D_0__Eukaryota; D_1__Opisthokonta; D_2__Nucletmycea; D_3__Fungi
OTU10705	0	0	0	0	0	0	0	0	0	0	0	0	0	0	0	0	0	0	0	0	0	0	0	0	0	0	0	0	0	0	0	0	0	0	0	0	0	0	0	0	0	0	0	0	0	0	0	D_0__Eukaryota; D_1__Opisthokonta; D_2__Nucletmycea; D_3__Fungi
OTU10706	3	0	8	0	0	0	0	0	0	0	0	0	0	0	0	0	0	0	0	0	2	0	0	0	0	0	0	0	0	0	0	5	0	0	0	0	0	4	0	0	0	0	0	0	0	3	0	D_0__Eukaryota; D_1__Opisthokonta; D_2__Nucletmycea; D_3__Fungi
OTU10707	0	2	0	0	0	0	0	0	0	0	0	0	0	0	0	0	0	0	0	0	0	0	0	0	0	0	0	0	0	0	0	0	0	0	0	0	0	3	0	0	0	0	1	0	0	0	0	D_0__Eukaryota; D_1__Amoebozoa; D_2__Schizoplasmodiida
OTU10700	2	13	5	44	0	55	3	2	1	15	0	0	29	41	9	0	0	33	10	1	4	11	0	3	0	63	0	0	0	46	0	2	0	25	0	5	48	1	2	8	1	0	0	40	0	15	10	D_0__Eukaryota; D_1__Opisthokonta; D_2__Nucletmycea; D_3__Fungi
OTU10701	4	0	0	0	0	0	0	0	0	0	0	0	0	0	0	0	0	0	0	0	0	0	0	0	0	0	0	0	0	0	0	0	0	0	0	0	0	0	0	0	0	0	0	0	0	0	0	D_0__Eukaryota; D_1__SAR; D_2__Alveolata; D_3__Apicomplexa; D_5__Cryptosporida; D_6__Cryptosporidium; D_7__Colpodella tetrahymenae
OTU10702	0	0	0	0	0	0	0	0	0	2	0	0	0	0	4	0	0	0	0	0	0	0	0	0	0	0	0	0	0	0	0	0	0	1	0	0	0	0	0	0	0	0	0	0	0	0	0	D_0__Eukaryota; D_1__SAR; D_2__Alveolata
OTU10703	0	0	0	0	0	0	0	4	0	0	0	0	0	0	0	0	0	0	0	0	0	0	0	0	0	0	2	0	0	0	0	0	0	0	0	0	0	0	0	0	0	0	0	0	0	0	0	D_0__Eukaryota; D_1__RT5iin25; D_2__uncultured Auriculariaceae; D_3__uncultured Auriculariaceae; D_4__uncultured Auriculariaceae; D_5__uncultured Auriculariaceae; D_6__uncultured Auriculariaceae
OTU12968	0	0	0	0	0	0	0	0	0	0	0	0	0	0	0	0	0	0	0	0	0	0	0	0	0	0	0	0	0	0	0	0	0	0	0	0	0	0	0	0	0	0	0	0	0	0	0	D_0__Eukaryota; D_1__Opisthokonta; D_2__Holozoa; D_3__Metazoa (Animalia); D_8__Enoplia; D_9__Triplonchida; D_10__Phaseoleae environmental sample
OTU12969	0	0	0	0	0	0	0	0	0	0	0	0	0	0	0	0	0	0	0	0	0	0	0	0	0	0	0	0	0	0	0	0	0	0	0	0	0	0	0	0	0	0	0	0	0	0	0	D_0__Eukaryota; D_1__Opisthokonta; D_2__Nucletmycea; D_3__Fungi
OTU12962	0	0	0	0	0	0	0	0	0	0	0	0	0	0	0	0	0	0	0	0	0	0	0	0	0	0	0	0	0	0	0	0	0	0	0	0	0	0	0	0	0	0	0	0	0	0	0	D_0__Eukaryota; D_1__Opisthokonta; D_2__Nucletmycea; D_3__Fungi
OTU12963	0	0	0	0	0	0	0	0	0	0	0	0	0	0	0	0	0	0	0	0	0	0	0	0	0	0	0	0	0	0	0	0	0	0	0	0	0	0	0	0	0	0	0	0	0	0	0	D_0__Eukaryota
OTU12960	0	0	0	0	0	0	0	0	0	0	0	0	0	0	0	0	0	0	0	0	0	0	0	0	0	0	0	0	0	0	0	0	0	0	0	0	0	0	0	0	0	0	0	0	0	0	0	D_0__Eukaryota
OTU12961	0	0	0	0	0	0	0	0	0	0	0	0	0	0	0	0	0	0	0	0	0	0	0	0	0	0	0	0	0	0	0	0	0	0	0	0	0	0	0	0	0	0	0	0	0	0	0	D_0__Eukaryota; D_1__Opisthokonta; D_2__Nucletmycea; D_3__Fungi
OTU12966	0	0	0	0	0	0	0	0	0	0	0	0	0	0	0	0	0	0	0	0	0	0	0	0	0	0	0	0	0	0	0	0	0	0	0	0	0	0	0	0	0	0	0	0	0	0	0	D_0__Eukaryota; D_1__Archaeplastida; D_2__Chloroplastida; D_3__Charophyta
OTU12967	0	0	0	0	0	0	0	0	0	0	0	0	0	0	0	0	0	0	0	0	0	0	0	0	0	0	0	0	0	0	0	0	0	0	0	0	0	0	0	0	0	0	0	0	0	0	0	D_0__Eukaryota; D_1__Opisthokonta; D_2__Nucletmycea; D_3__Fungi
OTU12964	0	0	0	0	0	0	0	0	0	0	0	0	0	0	0	0	0	0	0	0	0	0	0	0	0	0	0	0	0	0	0	0	0	0	0	0	0	0	0	0	0	0	0	0	0	0	0	D_0__Eukaryota; D_1__Opisthokonta; D_2__Nucletmycea; D_3__Fungi
OTU12965	0	0	0	0	0	0	0	0	0	0	0	0	0	0	0	0	0	0	0	0	0	0	0	0	0	0	0	0	0	0	0	0	0	0	0	0	0	0	0	0	0	0	0	0	0	0	0	D_0__Eukaryota; D_1__Archaeplastida; D_2__Chloroplastida; D_3__Charophyta
OTU9024	0	0	0	0	0	0	0	0	0	0	0	0	0	0	0	1	0	0	0	0	0	0	0	0	0	0	0	0	0	0	0	0	0	0	0	0	0	0	0	0	0	0	0	0	0	0	0	D_0__Eukaryota; D_1__Opisthokonta; D_2__Nucletmycea; D_3__Fungi
OTU2245	0	0	0	0	0	0	0	0	0	0	0	0	0	0	0	0	0	0	0	0	0	0	0	0	0	0	0	0	0	0	0	0	0	4	0	0	0	0	0	0	0	0	0	0	0	0	0	D_0__Eukaryota; D_1__SAR; D_2__Rhizaria; D_3__Cercozoa
OTU1860	0	0	0	0	1	0	0	0	0	0	0	0	0	0	0	0	0	0	0	0	0	0	0	0	0	0	0	0	0	0	0	0	0	0	0	0	0	0	0	0	0	0	0	0	18	0	0	D_0__Eukaryota; D_1__SAR; D_2__Alveolata; D_3__Apicomplexa; D_6__Eugregarinorida; D_7__Syncystis; D_8__Syncystis mirabilis
OTU758	0	0	0	0	0	0	0	0	0	0	0	0	0	0	2	0	2	0	0	0	0	0	0	0	0	0	0	0	0	0	0	0	0	0	0	0	0	0	0	0	0	0	0	30	0	6	0	D_0__Eukaryota; D_1__SAR; D_2__Alveolata; D_3__Apicomplexa; D_5__Piroplasmorida; D_6__D3P05D06; D_7__uncultured alveolate
OTU10838	0	0	0	0	0	0	0	0	0	0	0	0	0	0	0	0	0	0	0	0	0	0	0	0	0	0	0	0	0	0	0	0	0	0	0	0	0	0	0	0	0	0	0	0	0	0	0	D_0__Eukaryota; D_1__Opisthokonta; D_2__Holozoa; D_3__Metazoa (Animalia); D_10__Neoptera; D_11__Coleoptera
OTU10839	0	0	0	0	0	0	0	0	0	0	0	0	0	0	0	0	0	0	0	2	0	0	0	0	0	0	0	0	0	0	0	0	0	0	0	0	0	0	0	0	0	0	0	0	0	0	0	D_0__Eukaryota
OTU10836	0	0	0	0	0	0	0	0	0	1	0	0	0	0	0	0	0	0	0	0	0	0	0	0	0	0	0	0	0	0	0	0	0	0	0	0	0	0	0	0	0	0	0	0	0	0	0	D_0__Eukaryota
OTU10837	0	0	0	0	0	0	0	0	0	0	0	0	0	0	0	0	0	0	0	0	0	0	0	0	0	0	0	0	0	0	0	0	0	0	0	0	0	0	0	0	0	0	0	0	0	0	0	D_0__Eukaryota; D_1__Opisthokonta; D_2__Holozoa; D_3__Ichthyosporea; D_5__Pseudoperkinsidae; D_6__LKM51; D_7__Ichthyophonida gen. sp. LKM51
OTU10834	0	0	0	0	0	0	0	0	0	0	0	0	0	0	0	0	0	0	0	0	0	0	0	0	0	0	0	0	0	0	0	0	0	0	0	0	0	0	0	0	0	0	0	0	0	0	0	D_0__Eukaryota; D_1__Opisthokonta; D_2__Nucletmycea; D_3__Fungi
OTU10835	0	0	0	0	0	0	0	0	0	0	0	0	0	0	0	0	0	0	0	0	0	0	0	0	0	0	0	0	0	0	0	0	0	0	0	0	0	0	0	0	0	0	0	0	0	0	0	D_0__Eukaryota
OTU10832	0	0	0	0	0	0	0	0	0	0	0	0	0	0	0	0	0	0	0	0	0	0	0	0	0	0	0	0	0	0	0	0	0	0	0	0	0	0	0	0	0	0	0	0	0	0	0	D_0__Eukaryota; D_1__SAR; D_2__Rhizaria; D_3__Cercozoa; D_7__Peregriniidae; D_8__Gyromitus; D_9__Thaumatomastigidae environmental sample
OTU10833	0	0	0	0	0	0	0	0	0	0	0	0	0	0	0	0	0	0	0	0	0	0	0	0	0	0	0	0	0	0	0	0	0	0	0	0	0	0	0	0	0	0	0	0	0	0	0	D_0__Eukaryota
OTU10830	0	0	0	0	0	0	0	0	0	0	0	0	0	0	0	0	0	0	0	0	0	0	0	0	0	0	0	0	0	0	0	0	0	0	0	0	0	0	0	0	0	0	0	0	0	0	0	D_0__Eukaryota; D_1__Archaeplastida; D_2__Chloroplastida; D_3__Charophyta; D_11__Poales
OTU10831	0	0	0	0	0	0	0	0	0	0	0	0	0	0	0	0	0	0	0	0	0	0	0	0	0	0	0	1	0	0	0	0	0	0	0	0	0	0	0	0	0	0	0	0	0	0	0	D_0__Eukaryota; D_1__Opisthokonta; D_2__Holozoa
OTU4049	0	0	0	0	0	0	0	0	0	0	0	0	0	0	0	0	0	0	0	0	0	0	0	0	0	0	0	0	0	0	0	0	0	0	0	0	0	0	0	0	0	0	0	0	0	0	0	D_0__Eukaryota; D_1__SAR; D_2__Rhizaria; D_3__Cercozoa; D_4__Glissomonadida; D_5__Heteromita
OTU4048	0	0	0	0	0	0	0	0	0	0	0	0	0	0	0	0	0	0	0	0	0	0	0	0	0	0	0	0	0	0	0	0	0	0	0	0	0	0	0	0	0	0	0	0	0	0	0	D_0__Eukaryota; D_1__SAR; D_2__Rhizaria; D_3__Cercozoa; D_4__Cercomonadidae; D_5__Cercomonas; D_6__Paracercomonas sp. HFCC 918
OTU4599	0	0	0	0	0	0	0	0	0	0	0	0	0	0	0	0	0	0	0	0	0	2	0	0	0	0	0	0	0	0	0	0	0	0	0	0	0	0	0	0	0	0	0	0	0	0	0	D_0__Eukaryota; D_1__Opisthokonta; D_2__Nucletmycea; D_3__Fungi
OTU4598	0	0	0	0	0	0	0	0	0	0	0	0	0	0	0	0	0	0	0	0	0	0	0	0	0	0	0	0	0	0	0	0	0	0	0	0	0	0	0	0	0	0	0	0	0	0	0	D_0__Eukaryota; D_1__Opisthokonta; D_2__Holozoa; D_3__Metazoa (Animalia); D_8__Arachnida; D_9__Acari
OTU4593	0	0	0	0	0	0	0	0	0	0	0	0	0	0	0	0	0	0	0	0	3	0	0	0	0	0	0	5	0	0	0	2	0	0	0	0	0	0	1	0	0	0	0	0	0	0	0	D_0__Eukaryota; D_1__Excavata; D_2__Discoba; D_3__Discicristata; D_6__Heteronematina; D_7__Petalomonas; D_8__uncultured eukaryote
OTU4040	0	0	0	0	0	0	0	0	3	0	0	0	0	0	0	0	0	0	0	0	0	0	0	0	0	0	0	0	0	0	0	0	0	0	0	0	0	0	0	0	0	0	0	0	0	0	0	D_0__Eukaryota; D_1__Opisthokonta; D_2__Nucletmycea; D_3__Fungi; D_8__Chytridiaceae
OTU4591	2	0	0	0	0	0	0	4	0	0	0	0	19	0	0	1	0	5	0	5	3	0	0	3	0	0	3	4	1	1	0	0	0	0	0	0	0	4	4	0	0	0	10	0	0	0	0	D_0__Eukaryota; D_1__Opisthokonta; D_2__Nucletmycea; D_3__Fungi
OTU4042	0	0	0	0	0	0	0	0	0	0	0	3	0	0	0	0	0	0	0	0	0	0	3	0	0	0	0	0	0	0	0	0	0	0	0	0	0	0	0	0	0	0	0	0	0	0	0	D_0__Eukaryota
OTU4597	0	0	0	0	0	0	0	0	0	0	0	0	0	0	0	0	0	0	0	1	0	0	0	0	0	0	0	0	0	0	0	0	0	0	0	0	0	0	2	0	0	0	0	0	0	0	0	D_0__Eukaryota; D_1__SAR; D_2__Stramenopiles; D_3__Peronosporomycetes
OTU4044	0	0	0	0	0	0	0	0	0	0	0	0	6	0	0	0	0	0	0	0	0	0	0	0	0	0	0	0	0	0	0	0	0	0	0	0	0	0	0	0	0	0	0	0	0	0	0	D_0__Eukaryota; D_1__Opisthokonta; D_2__Nucletmycea; D_3__Fungi
OTU4047	0	0	0	0	0	0	0	0	0	0	0	0	0	0	0	0	0	0	0	0	0	0	0	0	0	0	0	0	0	0	0	0	0	0	0	0	0	0	0	0	0	0	0	0	0	0	0	D_0__Eukaryota
OTU4046	0	0	0	0	0	0	0	0	0	0	0	0	2	0	0	0	0	0	0	0	0	0	0	0	0	0	0	0	0	0	0	0	0	0	0	0	2	0	0	1	0	0	0	0	0	0	0	D_0__Eukaryota; D_1__Opisthokonta
OTU4470	0	0	0	0	0	0	0	0	0	0	0	0	0	0	0	0	0	0	0	0	0	0	0	0	0	0	0	0	0	0	0	0	0	0	0	0	0	0	0	0	0	0	0	0	0	0	0	D_0__Eukaryota; D_1__Archaeplastida; D_2__Chloroplastida; D_3__Charophyta
OTU9216	0	0	0	0	0	0	0	0	0	0	0	0	0	0	0	0	0	0	0	0	0	0	0	0	0	0	0	0	0	0	0	1	0	0	0	0	0	0	0	0	0	0	0	0	0	0	0	D_0__Eukaryota; D_1__Archaeplastida; D_2__Chloroplastida; D_3__Chlorophyta; D_5__Chlamydomonadales
OTU9215	0	0	0	0	0	2	0	0	0	0	0	0	0	0	0	0	0	0	0	0	0	0	0	0	0	0	0	0	0	0	0	0	0	0	0	0	0	0	2	0	0	0	0	0	0	0	1	D_0__Eukaryota; D_1__Opisthokonta; D_2__Nucletmycea; D_3__Fungi
OTU2247	0	0	0	4	0	2	0	0	0	0	0	0	0	0	0	0	0	0	0	0	0	0	0	0	0	4	0	0	0	0	0	0	0	0	0	0	0	0	0	0	0	0	0	0	0	0	0	D_0__Eukaryota
OTU1868	0	0	0	0	0	0	0	1	0	0	0	0	0	0	0	0	0	0	0	0	0	0	0	0	0	0	0	0	0	0	0	0	0	0	0	0	0	0	0	0	0	0	0	0	0	0	0	D_0__Eukaryota
OTU6579	3	0	0	0	0	0	0	0	0	0	0	0	0	0	0	0	0	0	0	0	0	0	0	0	0	0	0	0	0	0	0	0	0	0	0	0	0	0	0	0	0	0	0	0	0	0	0	D_0__Eukaryota; D_1__Opisthokonta; D_2__Nucletmycea; D_3__Fungi
OTU6578	0	3	0	0	0	0	0	0	0	0	0	0	0	0	0	0	0	0	0	0	0	0	0	0	0	0	0	0	0	0	0	0	0	0	0	0	0	0	0	0	0	0	0	0	0	0	0	D_0__Eukaryota; D_1__Opisthokonta; D_2__Nucletmycea; D_3__Fungi
OTU1869	0	0	0	0	0	0	0	0	0	0	0	0	0	0	0	0	0	0	0	0	0	0	0	0	0	0	0	0	0	0	0	0	0	0	0	0	0	0	0	0	0	0	0	0	0	0	0	D_0__Eukaryota; D_1__SAR; D_2__Rhizaria; D_3__Cercozoa; D_6__Euglyphida; D_7__13-1.8; D_8__uncultured cercozoan
OTU6573	0	2	2	0	0	0	0	0	0	0	0	0	0	0	0	0	0	0	0	0	0	0	0	0	0	0	0	0	0	0	0	0	0	0	0	0	0	0	0	0	0	0	2	0	0	0	0	D_0__Eukaryota; D_1__Opisthokonta; D_2__Nucletmycea; D_3__Fungi
OTU2861	0	0	0	0	0	0	0	0	0	0	0	0	0	0	0	0	0	0	0	0	0	1	0	0	0	0	0	0	0	0	0	0	0	0	0	2	0	1	0	0	0	0	0	0	0	0	0	D_0__Eukaryota
OTU6571	0	4	0	0	0	0	0	0	0	0	0	0	0	0	0	0	0	0	0	0	0	0	0	0	0	0	0	0	0	0	0	0	0	0	0	0	0	0	0	0	0	0	0	0	0	0	0	D_0__Eukaryota; D_1__Opisthokonta; D_2__Nucletmycea; D_3__Fungi; D_9__Ascobolaceae; D_10__Ascobolus; D_11__Ascobolus crenulatus
OTU6570	0	3	0	0	0	0	0	0	0	0	0	0	0	0	0	0	0	0	0	0	0	0	0	0	0	0	0	0	0	0	0	0	0	0	0	0	0	0	0	0	0	0	0	0	0	0	0	D_0__Eukaryota; D_1__SAR; D_2__Rhizaria; D_3__Cercozoa; D_4__Thecofilosea; D_5__uncultured; D_6__uncultured Eimeriidae
OTU6577	0	2	0	0	0	0	0	0	0	0	0	0	0	0	0	0	0	0	0	0	0	0	0	0	0	0	0	0	0	0	0	0	0	0	0	0	0	0	0	0	0	0	0	0	0	0	0	D_0__Eukaryota; D_1__Opisthokonta
OTU6576	0	2	0	0	0	0	0	0	0	0	0	0	0	0	0	0	0	0	0	0	0	0	0	0	0	0	0	0	0	0	0	0	0	0	0	0	0	0	0	0	0	0	0	0	0	0	0	D_0__Eukaryota; D_1__SAR; D_2__Rhizaria; D_3__Cercozoa; D_4__Thecofilosea; D_5__uncultured; D_6__uncultured Eimeriidae
OTU6575	0	2	1	0	0	0	0	0	0	0	0	0	0	0	0	0	0	0	0	0	0	0	0	0	0	0	0	0	0	0	0	0	0	0	0	0	0	0	0	0	0	0	2	0	0	0	0	D_0__Eukaryota; D_1__Opisthokonta
OTU4475	0	1	0	3	0	0	2	1	0	3	0	0	0	0	0	0	0	0	0	0	0	0	0	0	0	2	0	0	0	0	0	0	0	5	0	0	0	0	0	0	0	2	0	0	0	0	3	D_0__Eukaryota
OTU4625	0	0	0	0	0	0	0	0	0	0	0	0	0	0	0	0	0	0	0	0	0	0	0	0	0	0	0	0	0	0	0	0	0	0	0	0	0	0	0	0	0	0	0	0	0	0	0	D_0__Eukaryota; D_1__Opisthokonta; D_2__Nucletmycea
OTU4624	0	0	0	0	0	0	0	0	0	0	0	0	0	0	0	0	0	0	0	0	0	0	0	0	0	0	0	0	0	0	0	0	0	0	0	0	0	0	0	0	0	0	0	0	0	0	0	D_0__Eukaryota; D_1__Opisthokonta; D_2__Nucletmycea; D_3__Fungi
OTU4627	0	0	0	0	0	0	0	0	0	0	0	0	0	0	0	0	0	0	0	0	0	0	0	0	0	0	0	0	0	0	1	0	0	0	0	0	0	0	0	0	0	0	0	0	0	0	0	D_0__Eukaryota; D_1__Opisthokonta; D_2__Nucletmycea; D_3__Fungi
OTU4626	0	0	0	5	0	0	0	0	0	0	0	0	0	0	0	0	0	0	0	0	0	0	0	0	0	0	0	0	0	0	0	0	0	0	0	0	0	0	0	0	0	0	0	0	0	0	0	D_0__Eukaryota; D_1__Amoebozoa; D_2__Tubulinea; D_3__Euamoebida; D_4__Glaeseria; D_5__Tubulinida sp. MK-2011; D_6__Tubulinida sp. MK-2011
OTU4621	0	0	0	0	0	0	0	0	0	0	0	0	0	0	0	0	0	0	0	0	0	0	0	0	0	0	0	0	0	0	0	0	0	0	0	0	0	0	0	0	0	0	0	0	0	0	0	D_0__Eukaryota; D_1__Archaeplastida; D_2__Chloroplastida; D_3__Charophyta
OTU4476	0	0	0	0	4	0	0	0	0	0	0	0	0	0	0	0	0	0	0	0	0	0	0	0	0	0	0	0	0	0	0	0	0	0	0	0	0	0	0	0	0	0	0	0	1	0	0	D_0__Eukaryota; D_1__Opisthokonta
OTU4623	0	0	0	0	0	0	0	0	0	0	0	0	0	0	0	0	0	0	0	0	0	0	0	0	0	0	0	0	0	0	0	0	0	0	0	0	0	0	0	0	0	0	0	0	0	0	0	D_0__Eukaryota
OTU4622	0	0	0	0	0	0	0	0	0	0	0	0	0	0	0	0	0	0	0	0	0	0	0	0	0	0	0	0	0	0	0	0	0	0	0	0	0	0	0	0	0	0	0	0	0	0	0	D_0__Eukaryota; D_1__Opisthokonta; D_2__Nucletmycea; D_3__Fungi
OTU4477	0	0	0	0	0	0	0	0	0	0	0	0	0	0	0	0	0	0	0	0	0	0	0	0	0	0	0	0	0	0	0	0	0	0	0	0	0	0	0	0	0	0	0	0	0	0	0	D_0__Eukaryota; D_1__SAR; D_2__Alveolata; D_3__Ciliophora; D_7__Scuticociliatia
OTU4629	0	0	0	0	0	0	0	0	0	0	0	0	0	0	0	0	0	0	0	0	0	0	0	0	0	0	0	0	0	0	0	0	0	0	0	0	0	0	0	0	0	0	0	0	0	0	0	D_0__Eukaryota; D_1__SAR; D_2__Rhizaria; D_3__Cercozoa
OTU4628	26	0	0	0	0	1	6	5	2	1	0	0	0	0	8	6	0	0	4	25	21	0	0	1	0	2	12	12	15	0	0	31	0	3	0	0	0	0	18	0	0	0	0	0	0	8	3	D_0__Eukaryota; D_1__Opisthokonta; D_2__Nucletmycea; D_3__Fungi
OTU12021	0	0	0	0	0	0	0	0	0	0	0	0	0	0	0	0	0	0	0	0	0	0	0	0	0	0	0	0	0	0	0	0	0	0	0	0	0	0	0	0	0	0	0	0	0	0	0	D_0__Eukaryota
OTU10292	0	0	0	0	0	0	2	0	0	0	0	0	0	0	0	0	0	0	0	0	0	0	0	0	0	0	0	0	0	0	0	0	0	0	0	0	0	0	0	0	0	0	0	1	0	0	0	D_0__Eukaryota; D_1__SAR; D_2__Alveolata; D_3__Ciliophora; D_5__Heterotrichea; D_6__Blepharisma; D_7__Cryptosporidiidae environmental sample
OTU9333	0	0	0	0	0	0	0	0	0	0	0	0	0	0	0	0	0	0	0	0	0	0	0	0	0	0	0	0	0	0	0	0	0	0	0	0	0	0	0	0	0	0	0	0	0	0	0	D_0__Eukaryota; D_1__Opisthokonta; D_2__Nucletmycea; D_3__Fungi; D_4__Cryptomycota; D_5__LKM11; D_6__Nucleophaga amoebae
OTU10583	0	0	0	0	0	0	0	0	0	0	0	0	0	0	0	0	0	0	0	0	0	0	0	0	0	0	0	0	0	0	0	0	0	0	0	0	0	0	0	0	0	0	0	0	0	0	0	D_0__Eukaryota; D_1__Opisthokonta; D_2__Nucletmycea; D_3__Fungi; D_9__Sparassidaceae; D_10__Sparassis
OTU6507	0	0	0	0	0	0	6	0	0	0	0	0	0	0	0	0	0	0	4	0	0	0	0	0	0	0	0	0	0	0	0	0	0	0	0	0	0	0	0	0	0	0	0	0	0	8	0	D_0__Eukaryota; D_1__SAR; D_2__Alveolata; D_3__Apicomplexa; D_5__Gregarinasina; D_6__Eugregarinorida; D_7__Cryptosporidiidae environmental sample
OTU2129	0	0	0	0	0	0	0	0	15	0	0	0	0	0	0	0	0	0	0	0	0	0	0	0	0	0	0	0	0	0	0	0	0	0	0	0	0	0	0	0	0	0	0	0	0	0	0	D_0__Eukaryota; D_1__SAR; D_2__Alveolata; D_3__Ciliophora; D_6__Euplotia; D_7__Euplotes
OTU6504	0	0	0	0	0	12	0	0	0	0	0	0	0	0	0	0	0	0	0	0	0	0	0	0	0	0	0	0	0	0	0	0	0	0	0	0	0	0	0	0	0	0	0	0	0	0	0	D_0__Eukaryota; D_1__Opisthokonta; D_2__Nucletmycea; D_3__Fungi
OTU9335	0	0	0	0	0	0	0	0	0	0	0	0	0	0	0	0	0	0	0	0	0	0	0	0	0	0	0	0	0	0	0	0	0	0	0	0	0	0	0	0	0	0	0	0	0	0	0	D_0__Eukaryota; D_1__Archaeplastida; D_2__Chloroplastida; D_3__Charophyta; D_11__Poales
OTU8561	0	0	0	0	0	0	0	0	0	0	0	0	0	0	0	0	0	0	0	0	0	0	0	0	0	0	0	0	0	0	0	0	0	0	0	0	0	0	0	0	0	0	0	0	0	0	0	D_0__Eukaryota; D_1__RT5iin25; D_2__uncultured Eimeriidae; D_3__uncultured Eimeriidae; D_4__uncultured Eimeriidae; D_5__uncultured Eimeriidae; D_6__uncultured Eimeriidae
OTU8566	0	0	0	0	0	0	0	0	0	0	0	0	0	0	0	0	0	0	0	0	0	0	0	0	0	0	0	0	0	0	0	0	0	0	0	0	0	0	0	0	0	0	0	0	0	0	0	D_0__Eukaryota; D_1__SAR; D_2__Alveolata; D_3__Ciliophora; D_6__Colpodea; D_7__Cyrtolophosidida; D_8__uncultured Eimeriidae
OTU9337	0	0	0	0	0	0	0	0	0	0	0	0	0	0	0	0	0	0	0	0	0	0	0	0	0	0	0	0	0	0	0	0	0	0	0	0	0	0	0	0	0	0	0	0	0	0	0	D_0__Eukaryota; D_1__Opisthokonta; D_2__Holozoa; D_3__Metazoa (Animalia); D_10__Neoptera; D_11__Hymenoptera; D_12__Aleiodes seriatus
OTU12020	0	0	0	0	0	0	0	0	0	0	0	0	0	0	0	0	0	0	0	0	0	0	0	0	0	0	0	0	0	0	0	0	0	0	0	0	0	0	0	0	0	0	0	0	0	0	0	D_0__Eukaryota; D_1__Opisthokonta; D_2__Nucletmycea; D_3__Fungi
OTU8567	0	0	0	0	0	0	0	0	0	0	0	0	0	0	0	0	0	0	0	0	0	0	0	0	0	0	0	0	0	0	0	0	0	0	0	0	0	0	0	0	0	0	0	0	0	0	0	D_0__Eukaryota; D_1__SAR; D_2__Alveolata; D_3__Ciliophora; D_7__Peniculia; D_8__Frontonia
OTU10580	0	0	0	0	0	0	0	0	0	0	0	0	0	0	0	0	0	0	0	0	0	0	0	0	0	0	0	0	0	0	0	0	0	0	0	0	0	0	0	0	0	0	0	0	0	0	0	D_0__Eukaryota; D_1__Archaeplastida; D_2__Chloroplastida; D_3__Charophyta; D_11__Poales; D_12__Aegilops; D_13__Aegilops tauschii
OTU8564	0	0	0	0	0	0	0	0	0	0	0	0	0	0	0	0	0	0	0	0	0	0	0	0	0	0	0	0	0	0	0	0	0	0	0	0	0	0	0	0	0	0	0	0	0	0	0	D_0__Eukaryota; D_1__Archaeplastida; D_2__Chloroplastida; D_3__Charophyta
OTU8565	0	0	0	0	0	0	0	0	0	0	0	0	0	0	0	0	0	0	0	0	0	0	0	0	0	0	0	0	0	0	0	0	0	0	0	0	0	0	0	0	0	0	0	0	0	0	0	D_0__Eukaryota
OTU8742	0	0	0	0	0	0	0	0	0	0	0	0	0	0	0	0	0	0	0	0	0	0	0	0	0	0	0	0	0	0	0	0	0	0	0	0	0	0	0	0	0	0	0	0	0	0	0	D_0__Eukaryota; D_1__SAR; D_2__Stramenopiles; D_3__Bicosoecida
OTU8743	0	0	0	0	0	0	0	0	0	0	0	0	0	0	0	0	0	0	0	0	0	0	0	0	0	0	0	0	0	0	0	0	0	0	0	0	0	0	0	0	0	0	0	0	0	0	0	D_0__Eukaryota; D_1__Amoebozoa
OTU8740	0	0	0	0	0	0	0	0	0	0	0	0	0	0	1	0	0	0	0	0	0	0	0	0	0	0	0	0	0	0	0	0	0	2	0	2	0	0	0	0	0	0	0	0	0	0	0	D_0__Eukaryota; D_1__SAR; D_2__Alveolata; D_3__Ciliophora; D_5__Spirotrichea
OTU11611	0	0	0	0	0	0	0	0	0	0	0	0	0	0	0	0	0	0	0	0	0	0	0	0	0	0	0	0	0	0	0	0	0	0	0	0	0	0	0	0	0	0	0	0	0	0	0	D_0__Eukaryota; D_1__Archaeplastida; D_2__Chloroplastida; D_3__Charophyta
OTU11610	0	0	0	0	0	0	0	0	0	0	0	0	0	0	0	0	0	0	0	0	0	0	0	0	0	0	0	0	0	0	0	0	0	0	0	0	0	0	0	0	0	0	0	0	0	0	0	D_0__Eukaryota; D_1__Opisthokonta; D_2__Nucletmycea; D_3__Fungi
OTU11613	0	0	0	0	0	0	0	0	0	0	0	0	0	0	0	0	0	0	0	0	0	0	0	0	0	0	0	0	0	0	0	0	0	0	0	0	0	0	0	0	0	0	0	0	0	0	0	D_0__Eukaryota; D_1__Archaeplastida; D_2__Chloroplastida; D_3__Charophyta; D_8__Spermatophyta; D_9__Magnoliophyta
OTU11612	0	0	0	0	0	0	0	0	0	0	0	0	0	0	0	0	0	0	0	0	0	0	0	0	0	0	0	0	0	0	0	0	0	0	0	0	0	0	0	0	0	0	0	0	0	0	0	D_0__Eukaryota; D_1__Archaeplastida; D_2__Chloroplastida; D_3__Charophyta
OTU11615	0	0	0	0	0	0	0	0	0	0	0	0	0	0	0	0	0	0	0	0	0	0	0	0	0	0	0	0	0	0	0	0	0	0	0	0	0	0	0	0	0	0	0	0	0	0	0	D_0__Eukaryota; D_1__Opisthokonta; D_2__Nucletmycea; D_3__Fungi
OTU11614	0	0	0	0	0	0	0	0	0	0	0	0	0	0	0	0	0	0	0	0	0	0	0	0	0	0	0	0	0	0	2	0	0	0	0	0	0	0	0	1	0	0	0	0	0	0	0	D_0__Eukaryota; D_1__Opisthokonta; D_2__Nucletmycea; D_3__Fungi
OTU11617	0	0	0	0	0	0	0	0	0	0	0	0	0	0	0	0	0	0	0	0	0	0	0	0	0	0	0	0	0	0	0	0	0	0	0	0	0	0	0	0	0	0	0	0	0	0	0	D_0__Eukaryota; D_1__SAR; D_2__Rhizaria; D_3__Cercozoa; D_4__uncultured; D_5__uncultured Pseudodifflugiidae; D_6__uncultured Pseudodifflugiidae
OTU11616	0	0	0	0	0	0	0	0	0	0	0	0	0	0	0	0	0	0	0	0	0	0	0	0	0	0	0	0	0	0	0	0	0	0	0	0	0	0	0	0	0	0	0	0	0	0	0	D_0__Eukaryota
OTU11619	0	0	0	0	0	0	0	0	0	0	0	0	0	0	0	0	0	0	0	0	0	0	0	0	0	0	0	0	0	0	0	0	0	0	0	0	0	0	0	0	0	0	0	0	0	0	0	D_0__Eukaryota
OTU11618	0	0	0	0	0	0	0	0	0	0	0	0	0	0	0	0	0	0	0	0	0	0	0	0	0	0	0	0	0	0	0	0	0	0	0	0	0	0	0	0	0	0	0	0	0	0	0	D_0__Eukaryota; D_1__SAR; D_2__Stramenopiles; D_3__Ochrophyta; D_5__Ochromonadales; D_6__Ochromonas; D_7__Ochromonas sp. TCS-2004
OTU8994	0	0	0	0	0	0	0	0	0	0	0	0	0	0	0	0	0	0	0	0	0	0	0	0	0	0	0	0	0	0	0	0	0	0	0	0	0	0	0	0	0	0	0	0	0	0	0	D_0__Eukaryota; D_1__Opisthokonta; D_2__Nucletmycea; D_3__Fungi
OTU8747	0	0	0	0	0	0	0	0	0	0	0	0	0	0	0	0	0	0	0	0	0	0	0	0	0	0	0	0	0	0	0	0	0	0	0	0	0	0	0	0	0	0	0	0	0	0	0	D_0__Eukaryota; D_1__Amoebozoa; D_2__Tubulinea; D_3__Euamoebida; D_4__BOLA868; D_5__uncultured Hartmannellidae; D_6__uncultured Hartmannellidae
OTU7929	0	0	0	0	0	0	0	0	0	0	0	0	0	0	0	0	0	0	0	0	0	0	0	0	0	0	0	0	0	0	0	0	0	0	0	0	0	0	0	0	0	0	0	0	0	0	0	D_0__Eukaryota; D_1__Amoebozoa; D_2__Schizoplasmodiida; D_3__uncultured Eimeriidae; D_4__uncultured Eimeriidae; D_5__uncultured Eimeriidae; D_6__uncultured Eimeriidae
OTU12026	0	0	0	0	0	0	0	0	0	0	0	0	0	0	0	0	0	0	0	0	0	0	0	0	0	0	0	0	0	0	0	0	0	0	0	0	0	0	0	0	0	0	0	0	0	0	0	D_0__Eukaryota
OTU8033	0	0	0	0	0	0	0	0	0	0	0	0	0	0	0	0	0	0	0	0	0	0	0	0	0	0	1	0	0	0	0	0	0	0	0	0	0	0	0	0	0	0	0	0	0	0	0	D_0__Eukaryota; D_1__Archaeplastida; D_2__Chloroplastida; D_3__Charophyta; D_11__Poales; D_12__Triticum; D_13__Triticum aestivum (bread wheat)
OTU7927	0	0	0	0	0	0	0	0	0	0	0	0	0	0	0	0	0	0	0	0	0	0	0	0	0	0	0	0	0	0	0	0	0	0	0	0	0	0	0	0	0	0	0	0	0	0	0	D_0__Eukaryota; D_1__Opisthokonta; D_2__Nucletmycea; D_3__Fungi
OTU7926	0	0	0	0	0	0	0	0	0	0	0	0	0	0	0	0	0	0	0	0	0	0	0	0	0	0	0	0	0	0	0	0	0	0	0	0	0	0	0	0	0	0	0	0	0	0	0	D_0__Eukaryota; D_1__Opisthokonta
OTU7925	0	0	0	0	0	0	0	0	0	0	0	0	0	0	0	0	0	0	0	0	0	0	0	0	0	0	0	0	0	0	0	0	0	0	0	0	0	0	0	0	0	0	0	0	0	0	0	D_0__Eukaryota; D_1__SAR; D_2__Alveolata; D_3__Ciliophora
OTU8749	0	0	0	0	0	0	0	0	0	0	0	0	0	0	0	0	0	0	0	0	0	0	0	0	0	0	0	0	0	0	0	0	0	0	0	0	0	0	2	0	0	0	0	0	0	0	0	D_0__Eukaryota; D_1__Opisthokonta; D_2__Nucletmycea; D_3__Fungi; D_9__Plectosphaerellaceae
OTU7923	0	0	0	0	0	0	0	0	0	0	0	0	0	0	0	0	0	0	0	0	0	0	0	0	0	0	0	0	0	0	0	0	0	0	0	0	0	0	0	0	0	0	0	0	0	0	0	D_0__Eukaryota; D_1__Archaeplastida; D_2__Chloroplastida; D_3__Charophyta; D_10__Caryophyllales; D_11__Rumex
OTU8235	0	0	0	0	0	0	0	0	0	0	0	0	0	0	0	0	0	0	0	0	0	0	0	0	0	0	0	0	0	0	0	0	0	0	0	0	0	0	0	0	0	0	0	0	0	0	0	D_0__Eukaryota; D_1__Opisthokonta; D_2__Nucletmycea; D_3__Fungi
OTU7922	0	0	0	0	0	0	0	0	0	0	0	0	0	0	0	0	0	0	0	0	0	0	0	0	0	0	0	0	0	0	0	0	0	0	0	0	0	0	0	0	0	0	0	0	0	0	0	D_0__Eukaryota; D_1__Opisthokonta; D_2__Nucletmycea; D_3__Fungi; D_4__Cryptomycota; D_5__LKM11; D_6__uncultured marine picoeukaryote
OTU2502	0	4	9	0	0	0	0	0	0	0	0	0	0	0	0	0	0	0	0	0	0	0	0	0	0	0	0	0	0	0	0	0	0	0	0	0	4	0	0	1	0	0	0	0	2	0	0	D_0__Eukaryota; D_1__Amoebozoa; D_2__Discosea; D_3__Flabellinia; D_4__Dactylopodida; D_5__Cyanidioschyzon sp. Y16; D_6__Cyanidioschyzon sp. Y16
OTU2503	0	0	0	0	4	0	0	0	2	0	0	0	0	0	0	0	0	0	0	0	0	0	0	0	0	0	0	0	0	0	0	0	0	0	0	0	0	0	0	0	0	0	0	0	0	0	0	D_0__Eukaryota; D_1__SAR; D_2__Alveolata; D_3__Apicomplexa; D_6__Eimeriorina; D_7__Eimeria
OTU2500	0	4	1	0	1	0	0	0	3	0	0	0	7	2	0	0	0	0	0	0	0	0	2	0	0	0	0	0	0	1	0	0	4	0	0	0	0	7	0	0	0	0	0	0	0	0	0	D_0__Eukaryota; D_1__SAR; D_2__Rhizaria; D_3__Cercozoa; D_4__Glissomonadida; D_5__Heteromita
OTU7021	0	0	0	0	0	0	0	0	0	0	0	0	0	0	0	0	0	0	0	0	0	0	0	0	0	0	0	0	0	0	0	0	0	0	0	0	2	0	0	0	0	0	0	2	0	0	0	D_0__Eukaryota; D_1__Opisthokonta; D_2__Nucletmycea
OTU2506	0	0	0	2	0	3	0	0	0	0	0	0	0	0	0	0	0	0	0	0	0	0	0	0	0	1	0	0	0	0	0	0	0	0	0	0	0	0	0	0	0	0	0	5	0	0	0	D_0__Eukaryota
OTU2507	0	0	0	0	3	0	0	0	0	0	0	0	0	0	0	0	0	0	0	0	0	0	0	0	0	0	0	0	0	0	0	0	0	0	0	0	0	0	0	0	0	0	0	0	2	0	0	D_0__Eukaryota; D_1__SAR; D_2__Rhizaria; D_3__Cercozoa; D_4__Glissomonadida; D_5__Heteromita
OTU2504	0	0	9	0	2	0	0	0	11	0	0	0	0	0	0	0	0	1	0	0	0	0	0	0	0	0	0	0	0	0	0	0	0	0	0	0	0	0	0	0	0	0	0	0	0	0	0	D_0__Eukaryota; D_1__Opisthokonta; D_2__Nucletmycea; D_3__Fungi; D_4__Cryptomycota; D_5__LKM11
OTU2505	0	0	0	0	0	0	0	0	0	0	0	5	0	0	0	0	8	0	0	0	0	0	0	0	0	0	0	0	0	0	1	0	2	0	0	0	0	0	0	0	0	0	0	0	0	0	0	D_0__Eukaryota
OTU2508	0	3	0	0	0	0	0	0	0	0	0	0	0	0	0	0	0	1	0	0	0	0	0	0	0	0	0	0	0	3	0	0	0	0	0	0	2	0	0	0	0	1	0	0	0	0	0	D_0__Eukaryota
OTU2509	0	0	0	13	0	2	0	0	0	0	0	0	0	0	0	0	0	0	0	0	0	0	0	0	0	2	2	0	0	0	0	0	0	0	0	0	0	0	0	0	0	0	0	3	0	0	0	D_0__Eukaryota; D_1__SAR; D_2__Rhizaria; D_3__Cercozoa; D_4__Vampyrellidae; D_5__uncultured
OTU5879	0	0	0	0	0	0	0	0	0	0	0	0	0	0	0	0	2	0	0	0	0	0	0	0	0	0	0	0	0	0	0	0	0	0	0	0	0	0	0	0	0	0	0	0	0	0	0	D_0__Eukaryota; D_1__Opisthokonta; D_2__Nucletmycea; D_3__Fungi
OTU5878	0	0	0	0	0	0	0	0	0	0	0	0	0	0	0	0	0	0	0	0	0	0	0	0	0	0	0	0	0	0	0	0	0	0	0	0	0	0	0	0	0	0	0	0	1	0	0	D_0__Eukaryota; D_1__Opisthokonta; D_2__Nucletmycea; D_3__Fungi
OTU5877	0	0	0	0	0	0	0	0	0	0	0	0	0	0	0	0	0	0	0	0	0	0	0	0	0	0	0	0	0	0	0	0	0	0	0	0	0	0	0	0	0	0	0	0	0	0	0	D_0__Eukaryota; D_1__Opisthokonta; D_2__Nucletmycea; D_3__Fungi
OTU5876	0	27	3	0	15	0	0	0	73	0	0	21	202	16	0	0	50	19	0	0	0	142	29	0	36	0	0	0	0	18	53	1	70	0	0	0	19	0	0	35	0	26	0	4	21	0	0	D_0__Eukaryota; D_1__Opisthokonta; D_2__Nucletmycea; D_3__Fungi
OTU5875	0	0	0	0	0	0	0	0	0	0	0	0	0	0	0	0	0	0	0	0	0	0	0	0	0	0	0	0	0	0	0	0	0	0	0	0	0	0	0	0	0	0	0	0	0	0	0	D_0__Eukaryota; D_1__Opisthokonta; D_2__Nucletmycea; D_3__Fungi; D_4__Cryptomycota; D_5__LKM11; D_6__uncultured Banisveld eukaryote
OTU5874	0	0	0	0	0	0	0	0	0	0	0	0	0	0	0	0	0	0	0	0	0	0	0	0	0	0	0	0	0	0	0	0	0	0	0	0	0	0	0	0	0	0	0	0	0	0	0	D_0__Eukaryota; D_1__Opisthokonta; D_2__Nucletmycea; D_3__Fungi; D_4__Cryptomycota; D_5__LKM11
OTU5873	0	0	0	0	0	0	0	0	0	0	0	0	0	0	1	0	0	0	0	0	0	0	0	0	0	0	0	0	0	0	0	0	0	0	0	0	0	0	0	0	0	0	0	0	0	0	0	D_0__Eukaryota; D_1__SAR; D_2__Stramenopiles; D_3__Bicosoecida
OTU5872	0	0	0	0	0	0	0	0	0	0	0	0	0	0	0	0	0	0	0	0	0	0	0	0	0	0	0	0	0	0	0	0	0	0	0	0	0	0	0	0	0	0	0	0	0	0	0	D_0__Eukaryota; D_1__Archaeplastida; D_2__Chloroplastida; D_3__Charophyta; D_11__Poales
OTU5871	0	0	0	0	0	0	0	0	0	0	0	0	0	0	0	0	0	0	0	0	0	0	0	0	0	0	0	0	0	0	0	0	0	0	0	0	0	0	0	0	0	0	0	0	0	0	0	D_0__Eukaryota; D_1__Opisthokonta; D_2__Nucletmycea; D_3__Fungi
OTU5870	0	0	0	0	0	0	0	0	0	0	0	0	0	0	0	0	0	0	0	0	0	0	0	0	0	0	0	0	0	0	0	0	0	0	0	0	0	0	0	0	0	0	0	0	0	0	0	D_0__Eukaryota; D_1__Opisthokonta; D_2__Nucletmycea; D_3__Fungi
OTU6999	0	0	0	0	0	0	0	0	0	0	0	0	0	0	0	0	0	0	0	0	0	0	0	0	0	0	0	0	0	0	0	0	0	0	0	0	0	0	0	0	0	0	11	0	0	0	0	D_0__Eukaryota; D_1__Amoebozoa; D_2__Discosea; D_3__Flabellinia; D_4__Dactylopodida; D_5__Korotnevella; D_6__Korotnevella stella
OTU6998	0	3	0	0	0	0	0	0	0	0	0	0	4	0	0	0	0	1	0	0	0	0	0	0	0	0	0	0	0	0	0	0	0	0	0	0	4	8	0	1	0	3	7	0	2	0	0	D_0__Eukaryota; D_1__Opisthokonta; D_2__Nucletmycea; D_3__Fungi
OTU6995	0	0	0	0	0	0	0	0	0	0	0	0	0	0	0	0	0	0	0	0	0	0	0	0	0	0	0	0	0	0	0	0	0	0	0	0	0	0	0	0	0	2	0	0	0	0	0	D_0__Eukaryota; D_1__SAR; D_2__Rhizaria; D_3__Cercozoa
OTU6994	0	0	0	0	0	0	0	0	0	0	0	0	0	0	0	0	0	0	0	0	0	0	0	0	0	0	0	0	0	0	0	0	0	0	0	0	0	0	0	0	0	0	3	0	0	0	0	D_0__Eukaryota; D_1__Opisthokonta; D_2__Nucletmycea
OTU6997	0	0	0	0	0	0	0	0	0	0	0	0	0	0	0	0	0	0	0	0	0	0	0	0	0	0	0	0	0	0	0	0	0	0	0	0	0	0	0	7	0	0	8	0	0	0	0	D_0__Eukaryota; D_1__Amoebozoa; D_2__Discosea; D_3__Flabellinia; D_4__Dactylopodida; D_5__Korotnevella; D_6__Korotnevella stella
OTU6996	0	0	0	0	0	0	0	0	0	0	0	0	0	2	0	0	0	1	0	0	0	1	0	0	0	0	0	0	0	0	0	0	0	0	0	0	0	0	0	0	0	0	10	0	0	0	0	D_0__Eukaryota
OTU6991	0	0	0	0	0	0	0	0	0	0	0	0	0	0	0	0	0	0	0	0	0	0	0	0	0	0	0	0	0	0	0	0	0	0	0	0	0	0	0	0	0	3	0	0	0	0	0	D_0__Eukaryota; D_1__Opisthokonta; D_2__Nucletmycea; D_3__Fungi; D_4__Cryptomycota; D_5__LKM11; D_6__invertebrate environmental sample
OTU6990	0	0	0	0	0	0	0	0	0	0	0	0	0	0	0	0	0	0	0	0	0	0	0	0	0	0	0	0	0	0	0	0	0	0	0	0	0	0	0	0	0	3	0	0	0	0	0	D_0__Eukaryota; D_1__SAR; D_2__Rhizaria; D_3__Cercozoa; D_7__Trinematidae
OTU6993	0	0	0	0	0	0	0	0	0	0	0	0	0	0	0	0	0	0	0	0	0	0	0	0	0	0	0	0	0	0	0	0	0	0	0	0	0	0	0	0	0	0	5	0	0	0	0	D_0__Eukaryota; D_1__Opisthokonta
OTU6992	0	0	0	0	0	0	0	0	0	0	0	0	0	0	0	0	0	0	0	0	0	0	0	0	0	0	0	0	0	0	2	0	0	0	0	0	0	0	0	0	0	2	0	0	1	0	0	D_0__Eukaryota; D_1__Opisthokonta; D_2__Nucletmycea; D_3__Fungi
OTU1978	0	7	4	3	2	1	3	15	10	2	0	9	1	2	1	15	3	10	5	4	12	3	12	8	23	0	8	31	0	7	3	12	2	1	0	0	4	1	10	1	3	9	4	2	5	2	5	D_0__Eukaryota; D_1__Opisthokonta; D_2__Nucletmycea; D_3__Fungi; D_8__Zoopagaceae; D_9__Acaulopage; D_10__Acaulopage tetraceros
OTU1979	0	0	0	0	4	0	0	0	0	0	0	0	0	0	0	1	0	0	0	1	0	0	0	0	0	4	0	7	0	0	1	0	0	0	0	2	0	0	0	0	0	3	0	0	2	0	0	D_0__Eukaryota; D_1__Opisthokonta; D_2__Nucletmycea; D_3__Fungi
OTU1972	0	0	0	0	0	0	0	0	0	0	0	0	0	0	0	0	0	0	0	0	0	0	0	0	0	0	0	0	0	0	0	0	0	0	0	0	0	0	0	0	0	0	0	0	0	0	0	D_0__Eukaryota; D_1__Opisthokonta; D_2__Nucletmycea; D_3__uncultured fungus; D_4__uncultured fungus; D_5__uncultured fungus; D_6__uncultured fungus
OTU1973	0	0	0	0	0	0	0	0	0	0	0	0	0	0	0	0	0	0	0	0	0	0	0	0	0	0	0	0	0	0	0	0	0	0	0	0	0	0	0	0	0	0	0	0	0	0	0	D_0__Eukaryota; D_1__Opisthokonta; D_2__Nucletmycea; D_3__Fungi
OTU1970	0	0	0	0	0	0	0	0	0	0	0	0	0	0	0	0	0	0	0	0	0	0	0	0	0	0	0	0	0	0	0	0	0	0	0	0	0	0	0	0	0	0	0	0	0	0	0	D_0__Eukaryota; D_1__RT5iin25; D_2__uncultured Eimeriidae; D_3__uncultured Eimeriidae; D_4__uncultured Eimeriidae; D_5__uncultured Eimeriidae; D_6__uncultured Eimeriidae
OTU1971	0	0	0	0	0	0	0	0	0	0	0	0	0	0	0	0	0	0	0	0	0	0	0	0	0	0	0	0	0	0	0	0	0	0	0	0	0	0	0	0	0	0	0	0	0	0	0	D_0__Eukaryota; D_1__Opisthokonta; D_2__Nucletmycea
OTU1976	0	0	0	0	0	0	0	0	1	0	0	0	0	0	0	0	0	0	1	0	0	0	0	0	0	0	0	0	0	0	0	0	0	0	0	0	0	0	0	0	0	0	0	0	0	3	0	D_0__Eukaryota; D_1__Opisthokonta
OTU1977	0	0	0	0	0	0	0	0	0	0	0	0	0	0	0	0	0	0	0	0	0	0	0	0	0	0	0	0	0	0	0	0	0	0	0	0	0	0	0	0	0	0	0	0	0	0	0	D_0__Eukaryota; D_1__Opisthokonta; D_2__Holozoa; D_3__Metazoa (Animalia); D_8__Arachnida; D_9__Opiliones; D_10__Phalangium opilio (common harvesterman)
OTU1974	0	0	0	0	0	1	0	0	0	0	0	0	0	0	0	0	0	0	0	0	0	0	0	0	0	0	0	0	0	0	0	0	0	0	0	0	0	0	0	0	0	0	0	0	0	0	2	D_0__Eukaryota; D_1__Opisthokonta; D_2__Nucletmycea; D_3__uncultured fungus; D_4__uncultured fungus; D_5__uncultured fungus; D_6__uncultured fungus
OTU1975	0	0	0	0	1	0	0	3	0	0	0	0	0	0	0	2	0	0	0	0	0	0	0	0	0	0	0	0	0	0	0	4	0	0	0	0	0	0	0	0	0	1	0	0	0	0	0	D_0__Eukaryota; D_1__SAR; D_2__Alveolata; D_3__Apicomplexa; D_5__Cryptosporida; D_6__Cryptosporidium; D_7__Colpodella tetrahymenae
OTU9107	0	0	0	0	0	0	0	0	0	0	0	0	0	0	0	0	0	0	0	0	0	0	0	0	0	0	0	0	0	0	0	0	0	0	0	0	0	0	0	0	0	0	0	0	0	0	0	D_0__Eukaryota; D_1__Excavata; D_2__Discoba; D_3__Discicristata; D_6__Heteronematina; D_7__Petalomonas; D_8__Petalomonas sphagnophila
OTU5334	0	0	3	1	0	5	0	3	3	7	0	0	4	0	1	2	0	1	8	0	0	0	0	1	0	2	5	7	0	0	0	1	0	0	0	4	1	3	3	1	5	0	0	1	0	4	0	D_0__Eukaryota; D_1__SAR; D_2__Stramenopiles; D_3__Peronosporomycetes; D_4__Pythium
OTU5335	0	0	0	0	0	0	0	0	0	0	0	0	0	0	0	0	0	0	0	0	0	0	0	0	0	0	0	0	0	0	0	0	0	0	0	0	0	0	0	0	0	0	0	0	0	0	0	D_0__Eukaryota; D_1__Opisthokonta; D_2__Holozoa
OTU9934	0	0	0	0	0	0	0	0	0	0	0	0	0	0	0	0	0	0	0	0	0	0	0	0	0	0	0	0	0	0	0	0	0	0	0	0	0	0	0	0	0	0	0	0	0	0	0	D_0__Eukaryota; D_1__Amoebozoa; D_2__LKM74; D_3__Amoebozoa sp. amCP10; D_4__Amoebozoa sp. amCP10; D_5__Amoebozoa sp. amCP10; D_6__Amoebozoa sp. amCP10
OTU5336	0	0	0	0	0	0	0	0	0	0	0	0	0	0	0	0	0	0	0	0	0	0	0	0	0	0	0	0	0	0	0	2	0	0	0	0	0	0	0	0	0	0	0	0	0	0	0	D_0__Eukaryota; D_1__Opisthokonta; D_2__Nucletmycea; D_3__Fungi
OTU5441	0	0	0	0	0	0	0	0	0	0	0	0	0	0	0	0	0	0	0	0	0	0	0	0	0	0	0	0	0	0	0	0	0	0	0	0	0	0	0	0	0	0	0	0	0	0	0	D_0__Eukaryota; D_1__Opisthokonta; D_2__Nucletmycea; D_3__Fungi
OTU12399	0	0	0	0	0	0	0	0	0	0	0	0	0	0	0	0	0	0	0	0	0	0	0	0	0	0	0	0	2	0	0	0	0	0	0	0	0	0	0	0	0	0	0	0	0	0	0	D_0__Eukaryota; D_1__SAR; D_2__Rhizaria; D_3__Cercozoa; D_4__Glissomonadida; D_5__uncultured eukaryote; D_6__uncultured eukaryote
OTU12398	0	0	0	0	0	0	0	0	0	0	0	0	0	0	0	0	0	0	0	0	0	0	0	0	0	0	0	0	0	0	0	0	0	0	0	0	0	0	0	0	0	0	0	0	0	0	0	D_0__Eukaryota; D_1__Opisthokonta; D_2__Holozoa; D_3__Metazoa (Animalia); D_8__Rhabdocoela; D_9__Neodalyellida
OTU12395	0	0	0	0	0	0	0	0	0	0	0	0	0	0	0	0	0	0	0	0	0	0	0	0	0	0	0	0	0	0	0	0	0	0	0	0	0	0	0	0	0	1	0	0	0	0	0	D_0__Eukaryota; D_1__Opisthokonta; D_2__Nucletmycea; D_3__Fungi
OTU5330	0	0	0	0	0	0	0	0	0	0	0	0	0	0	0	0	0	0	0	0	0	0	0	0	0	0	0	0	0	0	0	0	0	0	0	0	0	0	0	0	0	0	0	0	0	0	0	D_0__Eukaryota; D_1__Opisthokonta; D_2__Nucletmycea; D_3__Fungi; D_9__Incertae Sedis; D_10__Sporobolomyces; D_11__Sporobolomyces dimmenae
OTU12397	0	0	0	0	0	0	0	0	0	0	0	0	0	0	0	0	0	0	0	0	0	0	0	0	0	0	4	0	0	0	0	0	0	0	0	0	0	0	0	0	0	0	0	0	0	0	0	D_0__Eukaryota; D_1__SAR; D_2__Alveolata
OTU12396	0	0	0	0	0	0	0	0	0	0	0	0	0	0	0	0	0	0	0	0	0	0	0	0	0	0	0	1	0	0	0	0	0	0	0	0	0	4	0	0	0	0	0	0	0	0	0	D_0__Eukaryota; D_1__SAR; D_2__Rhizaria; D_3__Cercozoa; D_4__Glissomonadida; D_5__uncultured eukaryote; D_6__uncultured eukaryote
OTU12391	0	0	0	3	0	0	0	0	0	0	0	0	0	0	0	0	0	0	0	0	0	0	0	0	0	0	0	0	0	0	0	0	0	0	0	0	0	0	0	0	0	0	0	0	0	0	0	D_0__Eukaryota
OTU12390	0	0	0	0	0	0	0	0	0	0	0	0	0	0	0	0	0	0	0	0	0	0	0	0	0	0	0	0	0	0	0	0	0	0	0	0	0	0	0	0	0	0	0	0	0	0	0	D_0__Eukaryota; D_1__RT5iin25; D_2__uncultured Eimeriidae; D_3__uncultured Eimeriidae; D_4__uncultured Eimeriidae; D_5__uncultured Eimeriidae; D_6__uncultured Eimeriidae
OTU12393	2	3	7	2	2	6	0	0	0	0	0	0	2	0	0	0	0	0	0	0	0	0	0	0	0	3	0	0	0	0	0	0	0	0	0	94	0	0	0	0	0	3	1	4	5	0	0	D_0__Eukaryota; D_1__SAR; D_2__Rhizaria; D_3__Cercozoa
OTU5447	0	0	0	0	0	0	0	0	0	0	0	0	0	0	0	0	0	0	0	0	0	0	0	0	0	0	0	0	0	0	0	0	0	0	0	0	0	0	0	0	0	0	0	0	0	0	0	D_0__Eukaryota; D_1__SAR; D_2__Rhizaria; D_3__Cercozoa; D_6__Protaspidae; D_7__Protaspis; D_8__uncultured cercozoan
OTU5332	0	0	0	0	0	0	0	0	0	0	0	0	0	0	0	0	0	0	0	0	0	0	0	0	0	0	0	0	0	0	0	0	0	0	0	0	0	0	0	0	0	0	0	0	0	0	0	D_0__Eukaryota; D_1__SAR; D_2__Rhizaria; D_3__Cercozoa; D_4__Glissomonadida
OTU5333	0	0	0	0	0	0	0	0	0	0	0	0	0	0	0	0	0	0	0	0	0	0	0	0	0	0	0	0	0	0	0	0	0	0	0	0	0	0	0	0	0	0	0	0	0	0	0	D_0__Eukaryota; D_1__Opisthokonta; D_2__Nucletmycea
OTU6371	0	0	0	0	0	0	0	0	0	0	0	0	0	0	10	0	0	0	0	0	0	0	0	0	0	0	0	0	0	0	0	0	0	0	0	0	0	0	0	0	0	0	0	0	0	0	0	D_0__Eukaryota; D_1__SAR; D_2__Alveolata; D_3__Ciliophora
OTU6370	0	0	0	0	1	0	0	0	0	0	0	0	1	2	0	0	0	1	0	0	0	0	0	0	0	0	0	0	0	0	0	0	0	0	0	0	0	0	0	0	0	0	0	0	0	0	0	D_0__Eukaryota; D_1__Opisthokonta
OTU6373	0	9	17	9	49	7	0	0	61	0	0	3	92	7	2	0	4	14	0	0	0	81	0	0	0	0	1	0	0	10	2	0	7	0	0	31	5	0	0	22	0	12	9	0	46	0	0	D_0__Eukaryota; D_1__Opisthokonta; D_2__Nucletmycea; D_3__Fungi
OTU6372	0	0	0	0	0	0	0	0	0	0	0	0	0	3	0	0	0	0	0	0	0	0	0	0	0	0	0	0	0	1	0	0	0	0	0	0	0	0	0	0	0	0	0	0	0	0	0	D_0__Eukaryota; D_1__SAR; D_2__Stramenopiles; D_3__Peronosporomycetes
OTU6375	0	0	0	0	0	0	0	0	0	0	0	0	0	0	9	0	0	0	0	0	0	0	0	0	0	0	0	0	0	0	0	0	0	0	0	0	0	0	0	0	0	0	0	0	0	0	0	D_0__Eukaryota; D_1__SAR; D_2__Rhizaria; D_3__Cercozoa; D_7__Thaumatomonadidae; D_8__Thaumatomastix; D_9__uncultured cercozoan
OTU10157	0	0	0	0	0	0	0	0	0	0	0	0	0	0	0	4	0	0	0	0	2	0	0	0	0	0	2	1	0	0	0	0	0	0	0	0	0	0	0	0	0	0	0	0	0	0	0	D_0__Eukaryota; D_1__Opisthokonta; D_2__Nucletmycea; D_3__Fungi
OTU6377	0	0	0	0	0	0	0	0	0	0	0	0	0	0	1	0	0	0	0	0	0	0	0	0	0	0	0	0	0	0	0	0	0	0	0	0	0	0	0	0	1	0	0	0	0	0	0	D_0__Eukaryota
OTU6376	0	0	0	2	0	0	11	0	0	23	0	0	0	0	38	0	0	0	9	0	0	0	0	0	0	0	0	0	0	0	0	0	0	12	0	8	0	0	0	0	5	0	0	0	0	5	5	D_0__Eukaryota; D_1__Opisthokonta; D_2__Nucletmycea; D_3__Fungi
OTU6379	0	0	0	0	0	0	0	0	0	0	0	0	0	0	3	0	0	0	0	0	0	0	0	0	0	0	0	0	0	0	0	0	0	0	0	0	0	0	0	0	0	0	0	0	0	0	0	D_0__Eukaryota; D_1__Opisthokonta; D_2__Nucletmycea; D_3__Fungi
OTU6378	0	0	0	0	0	0	0	0	0	0	0	0	0	0	10	0	0	0	0	0	0	0	0	0	0	0	0	0	0	0	0	0	0	1	0	0	0	0	0	0	0	0	0	0	0	0	0	D_0__Eukaryota; D_1__SAR; D_2__Alveolata; D_3__Apicomplexa; D_6__Archigregarinorida; D_7__Selenidium; D_8__uncultured alveolate
OTU10156	0	0	0	0	0	0	0	0	0	0	0	0	0	0	0	0	0	0	0	0	0	0	0	0	0	0	0	0	0	0	0	0	0	0	0	0	0	0	0	0	0	0	0	0	0	0	0	D_0__Eukaryota; D_1__Opisthokonta; D_2__Nucletmycea; D_3__Fungi
OTU361	1	0	0	9	0	7	2	7	0	0	0	0	0	0	0	17	0	0	2	5	8	0	0	9	0	0	9	15	21	0	0	2	0	0	0	0	0	0	27	8	1	0	0	38	0	0	9	D_0__Eukaryota; D_1__SAR; D_2__Alveolata; D_3__Ciliophora; D_7__Cyrtolophosidida; D_8__Cyrtolophosis; D_9__Apocyrtolophosis minor
OTU360	0	0	0	0	0	0	0	0	0	0	0	0	0	0	0	0	0	0	0	0	0	0	0	0	0	0	7	0	0	0	0	0	0	0	0	0	0	0	0	0	0	0	0	14	0	0	0	D_0__Eukaryota; D_1__SAR; D_2__Stramenopiles; D_3__Ochrophyta; D_5__Ochromonadales; D_6__Paraphysomonas; D_7__uncultured marine picoeukaryote
OTU363	0	0	0	3	0	0	2	1	0	1	0	0	0	1	1	2	0	0	1	0	0	0	0	1	0	6	0	0	0	0	0	0	0	3	0	0	0	0	0	0	0	0	0	0	0	2	0	D_0__Eukaryota; D_1__RT5iin25; D_2__uncultured Eimeriidae; D_3__uncultured Eimeriidae; D_4__uncultured Eimeriidae; D_5__uncultured Eimeriidae; D_6__uncultured Eimeriidae
OTU362	4	0	0	4	0	0	12	0	4	205	0	0	0	0	201	0	0	0	3	2	1	0	0	1	0	0	1	0	1	0	0	4	0	0	0	2	0	0	0	0	8	0	0	0	0	0	0	D_0__Eukaryota; D_1__Opisthokonta; D_2__Nucletmycea; D_3__Fungi; D_9__Trichocomaceae; D_10__Aspergillus
OTU365	0	13	13	0	0	0	0	0	0	0	0	0	0	31	0	0	0	19	0	0	0	0	0	0	0	0	0	0	0	9	0	0	0	0	0	0	37	81	0	0	0	0	74	0	0	0	0	D_0__Eukaryota; D_1__Amoebozoa; D_2__Gracilipodida; D_3__Flamella; D_4__Flamella fluviatilis; D_5__Flamella fluviatilis; D_6__Flamella fluviatilis
OTU364	0	3	0	0	0	14	0	0	7	1	0	0	1	0	0	0	2	0	0	0	3	0	0	1	0	0	18	0	0	0	6	4	1	0	0	1	0	0	3	4	0	0	0	2	0	0	0	D_0__Eukaryota; D_1__Opisthokonta; D_2__Nucletmycea; D_3__Fungi; D_8__Mortierellaceae; D_9__Modicella; D_10__Modicella malleola
OTU367	4	6	13	10	12	1	3	0	15	0	0	6	5	0	1	0	9	9	6	0	0	16	28	3	1	6	0	0	0	3	14	0	10	0	0	14	5	3	4	3	0	14	9	7	8	10	15	D_0__Eukaryota
OTU366	4	16	7	16	11	5	6	19	13	7	0	0	6	12	7	5	8	20	4	8	16	10	1	4	0	8	3	6	1	8	17	10	15	1	0	4	8	41	21	33	3	12	26	8	22	2	2	D_0__Eukaryota; D_1__SAR; D_2__Rhizaria; D_3__Cercozoa; D_4__Glissomonadida; D_5__Heteromita; D_6__Cercozoa sp. OfKV
OTU369	0	2	0	0	0	0	0	0	0	0	0	0	0	0	0	2	0	0	0	0	2	0	0	1	0	0	0	0	0	0	0	1	0	0	0	0	0	1	0	0	0	0	3	0	0	0	0	D_0__Eukaryota; D_1__SAR; D_2__Stramenopiles; D_3__Ochrophyta
OTU368	0	0	0	0	15	0	0	0	4	0	0	0	0	0	0	0	0	0	0	0	0	0	197	0	159	0	0	0	0	0	2	0	0	0	0	0	0	1	0	0	0	28	0	0	22	0	0	D_0__Eukaryota; D_1__Opisthokonta; D_2__Nucletmycea; D_3__Fungi; D_8__Mucoraceae; D_9__Umbelopsis
OTU12571	0	0	0	0	0	0	0	0	0	0	0	0	0	0	0	0	0	0	0	0	0	0	0	0	0	0	0	0	0	0	0	0	0	0	0	0	0	0	0	0	0	0	0	0	0	0	0	D_0__Eukaryota; D_1__Opisthokonta; D_2__Nucletmycea; D_3__Fungi
OTU12570	0	0	0	0	0	0	0	0	0	0	0	0	0	0	0	0	0	0	0	0	0	0	0	0	0	0	0	0	0	0	0	0	0	0	0	0	0	0	0	0	0	0	0	0	0	0	0	D_0__Eukaryota; D_1__SAR; D_2__Rhizaria; D_3__Cercozoa; D_6__Rhizaspididae; D_7__Rhogostoma; D_8__invertebrate environmental sample
OTU12573	0	0	0	0	0	2	0	0	0	0	0	0	0	0	0	0	0	0	0	0	1	0	0	0	0	0	0	0	0	0	0	1	0	0	0	0	0	0	0	0	2	0	0	0	0	0	2	D_0__Eukaryota; D_1__Opisthokonta
OTU12572	0	0	0	0	0	0	0	0	0	0	0	0	0	0	0	0	0	0	0	0	0	0	0	0	0	0	0	0	0	0	0	0	0	0	0	0	0	0	0	0	0	0	0	0	0	0	0	D_0__Eukaryota; D_1__Opisthokonta; D_2__Nucletmycea; D_3__Fungi
OTU12575	0	0	0	0	0	0	0	0	0	0	0	0	0	0	0	0	0	0	0	0	0	0	0	0	0	0	0	0	0	0	0	0	0	0	0	0	0	0	0	0	0	0	0	0	0	0	0	D_0__Eukaryota; D_1__Archaeplastida; D_2__Chloroplastida; D_3__Charophyta; D_11__Poales; D_12__Triticum
OTU2123	0	0	0	0	0	0	0	0	0	0	0	0	0	0	0	0	0	0	0	0	0	0	0	0	0	0	0	0	0	0	0	0	0	0	0	0	0	0	0	0	0	0	0	0	0	0	0	D_0__Eukaryota; D_1__Opisthokonta; D_2__Nucletmycea; D_3__Fungi
OTU12577	0	0	0	0	0	0	0	0	0	0	0	0	0	0	0	0	0	0	0	0	0	0	0	0	0	0	0	0	0	0	0	0	0	0	0	0	0	0	0	0	0	0	0	0	0	0	0	D_0__Eukaryota; D_1__SAR; D_2__Rhizaria; D_3__Cercozoa; D_4__Glissomonadida
OTU12576	0	0	0	0	0	0	0	0	0	0	0	0	0	0	0	0	0	0	0	0	0	0	0	0	0	0	0	0	0	0	0	0	0	0	0	0	0	0	0	0	0	0	0	0	0	0	0	D_0__Eukaryota; D_1__Archaeplastida; D_2__Chloroplastida; D_3__Charophyta; D_11__Poales; D_12__Loliinae; D_13__Lolium perenne
OTU12579	0	0	0	1	0	0	0	0	0	2	0	0	0	0	0	0	0	0	0	0	0	1	0	0	0	0	0	0	0	0	0	0	0	0	0	0	0	1	0	0	0	0	0	1	0	0	0	D_0__Eukaryota; D_1__SAR; D_2__Rhizaria; D_3__Cercozoa
OTU12578	0	0	0	0	0	0	0	0	0	0	0	0	0	0	0	0	0	0	0	0	0	0	0	0	0	0	0	0	0	0	0	0	0	0	0	0	0	0	0	0	0	0	0	0	0	0	0	D_0__Eukaryota; D_1__SAR; D_2__Rhizaria; D_3__Cercozoa; D_7__Peregriniidae; D_8__Gyromitus; D_9__Thaumatomastigidae environmental sample
OTU9447	0	0	0	0	0	0	0	0	0	0	0	0	0	0	0	0	0	0	0	0	0	0	0	0	0	0	0	0	0	0	0	0	0	0	0	0	0	0	0	0	0	0	0	0	0	0	0	D_0__Eukaryota
OTU3826	0	0	0	0	0	0	0	0	0	0	0	0	0	0	0	0	0	0	0	0	0	0	0	0	0	0	0	0	0	0	0	0	0	0	0	3	0	0	0	0	0	0	0	0	0	0	0	D_0__Eukaryota; D_1__Opisthokonta; D_2__Nucletmycea; D_3__Fungi
OTU3827	0	0	0	0	0	0	0	0	0	0	0	0	0	0	0	0	0	0	0	0	0	0	0	0	0	0	0	0	0	0	0	0	0	0	0	0	0	0	0	0	0	0	0	0	0	0	0	D_0__Eukaryota; D_1__Opisthokonta
OTU3824	0	0	0	0	0	0	0	0	0	0	0	0	0	0	0	0	0	0	0	0	0	0	0	0	0	0	0	0	0	0	0	0	0	0	0	0	0	0	0	0	0	0	0	0	0	0	0	D_0__Eukaryota; D_1__Opisthokonta; D_2__Nucletmycea; D_3__Fungi
OTU3825	0	0	0	0	0	0	0	0	0	0	0	0	0	0	0	0	0	0	0	0	0	0	0	0	0	0	0	0	0	0	0	0	0	0	0	0	0	0	0	0	0	0	0	0	0	0	0	D_0__Eukaryota; D_1__Opisthokonta; D_2__Holozoa; D_3__Metazoa (Animalia); D_7__Rhabditophora; D_8__Lecithoepitheliata; D_9__Geocentrophora sphyrocephala
OTU3822	0	0	0	0	0	0	0	0	0	0	0	0	0	0	0	0	0	0	0	0	0	0	0	0	0	0	0	0	0	0	0	0	0	0	0	0	0	0	0	0	0	0	0	0	0	0	0	D_0__Eukaryota; D_1__Opisthokonta; D_2__Nucletmycea; D_3__Fungi
OTU3823	0	0	0	0	0	0	0	0	0	0	0	0	0	0	0	0	0	0	0	0	0	0	0	0	0	0	0	0	0	0	0	0	0	0	0	0	0	0	0	0	0	0	0	0	0	0	0	D_0__Eukaryota; D_1__Opisthokonta
OTU3820	0	0	0	0	0	0	0	0	0	0	0	0	0	0	0	0	0	0	0	0	0	0	0	0	0	0	0	0	0	0	0	0	0	0	0	0	0	0	0	0	0	0	0	0	0	0	0	D_0__Eukaryota; D_1__Opisthokonta; D_2__Nucletmycea; D_3__Fungi
OTU3821	0	0	0	0	0	0	0	0	0	0	0	0	0	0	0	0	0	0	0	0	0	0	0	0	0	0	0	0	0	0	0	0	0	0	0	0	0	0	0	0	0	0	0	0	0	0	0	D_0__Eukaryota; D_1__Opisthokonta; D_2__Nucletmycea
OTU3828	0	0	0	0	0	0	0	0	0	0	0	0	0	0	0	0	2	0	1	0	0	0	8	0	5	0	0	0	0	0	0	0	0	0	0	0	0	0	0	0	0	0	0	0	0	0	0	D_0__Eukaryota
OTU3829	0	0	0	0	0	0	0	0	0	0	0	0	0	0	0	0	0	0	0	0	0	0	0	0	0	0	0	0	0	0	0	0	0	0	0	0	0	0	0	0	0	0	0	0	0	0	0	D_0__Eukaryota; D_1__SAR; D_2__Stramenopiles; D_3__Bicosoecida
OTU4838	0	0	0	0	0	0	0	0	0	0	0	0	0	0	0	0	0	0	0	0	0	0	0	0	0	0	0	0	0	0	0	0	0	0	0	0	0	0	0	0	0	0	0	0	0	0	0	D_0__Eukaryota
OTU4839	0	0	0	0	0	0	0	0	0	0	0	0	0	0	0	0	0	0	0	0	0	0	0	0	0	0	0	0	0	0	0	0	0	0	0	0	0	0	0	0	0	0	0	0	0	0	0	D_0__Eukaryota; D_1__Archaeplastida; D_2__Chloroplastida; D_3__Charophyta; D_8__Spermatophyta; D_9__Magnoliophyta; D_10__Caprifoliaceae environmental sample
OTU189	27	12	2	37	23	23	0	28	28	4	0	9	5	3	5	20	14	18	0	20	58	6	5	27	1	44	32	38	30	9	3	23	12	8	0	9	6	6	38	4	0	24	2	36	30	3	4	D_0__Eukaryota; D_1__Amoebozoa; D_2__Tubulinea; D_3__Euamoebida; D_4__BOLA868; D_5__uncultured Hartmannellidae; D_6__uncultured Hartmannellidae
OTU188	0	0	0	0	0	4	55	9	0	6687	0	0	2	0	1653	1	1	0	481	1	0	0	2	0	0	0	0	0	0	0	0	0	0	4078	0	0	0	0	1	0	4260	0	0	1	1	392	259	D_0__Eukaryota; D_1__SAR; D_2__Alveolata
OTU8169	0	0	0	0	0	0	0	0	0	0	0	0	0	0	0	0	0	0	0	0	0	0	0	0	0	0	0	0	0	0	0	0	0	0	0	0	0	0	0	0	0	0	0	0	0	0	0	D_0__Eukaryota; D_1__Excavata; D_2__Discoba; D_3__Discicristata; D_6__Heteronematina; D_7__Petalomonas; D_8__Petalomonas cantuscygni
OTU185	18	0	0	0	0	5	7	2	0	0	0	0	0	0	0	2	0	0	5	3	3	0	0	43	0	2	0	5	13	0	0	0	0	5	0	0	0	0	5	0	0	0	0	3	0	10	3	D_0__Eukaryota; D_1__Opisthokonta; D_2__Nucletmycea; D_3__Fungi; D_6__Chytridiomycetes; D_7__Spizellomycetales
OTU4831	0	0	0	0	0	0	0	0	0	0	0	0	0	0	0	2	0	0	0	0	4	0	0	0	0	0	0	0	0	0	0	0	0	0	0	0	0	0	0	0	0	0	0	0	0	0	0	D_0__Eukaryota; D_1__Opisthokonta; D_2__Nucletmycea; D_3__Fungi
OTU187	0	60	70	0	12	0	0	0	6	0	0	0	44	7	0	0	2	32	1	0	0	36	13	0	2	1	0	0	4	15	12	0	0	0	0	58	36	25	0	25	0	35	32	0	18	0	0	D_0__Eukaryota
OTU186	4	0	0	5	4	1	12	0	0	2	0	0	0	0	39	0	0	0	4	0	4	0	0	0	0	2	0	0	0	2	0	1	0	2	0	1	0	0	1	1	5	1	1	2	8	75	0	D_0__Eukaryota; D_1__Opisthokonta; D_2__Nucletmycea; D_3__Fungi
OTU181	0	0	0	2	0	0	0	0	0	3	0	0	0	0	3	0	0	0	2	0	0	0	0	0	0	3	0	0	0	0	0	0	0	0	0	0	0	0	0	0	0	0	0	0	0	0	1	D_0__Eukaryota; D_1__Opisthokonta; D_2__Nucletmycea; D_3__Fungi; D_8__Kickxellaceae; D_9__Ramicandelaber; D_10__Ramicandelaber brevisporus
OTU180	18	64	38	44	41	101	49	19	44	45	0	14	21	71	51	21	9	116	59	37	41	36	2	22	7	36	25	46	49	233	26	24	15	68	0	50	161	111	55	25	34	47	82	51	55	125	73	D_0__Eukaryota; D_1__SAR; D_2__Rhizaria; D_3__Cercozoa; D_4__uncultured; D_5__uncultured Eimeriidae; D_6__uncultured Eimeriidae
OTU183	29	0	10	6	4	7	0	30	3	0	0	0	0	1	0	38	0	6	0	25	37	0	0	36	0	0	26	49	60	0	0	15	0	1	0	3	4	2	54	5	3	7	0	11	3	2	5	D_0__Eukaryota; D_1__SAR; D_2__Rhizaria; D_3__Cercozoa; D_4__Cercomonadidae; D_5__Cercomonas; D_6__Cercomonas metabolicus
OTU182	0	0	7	0	0	0	0	0	0	0	0	0	0	0	0	0	0	0	0	0	0	0	0	0	0	0	0	0	0	0	0	0	0	0	0	0	0	0	0	0	0	0	0	0	0	0	0	D_0__Eukaryota; D_1__Opisthokonta; D_2__Holozoa; D_3__Metazoa (Animalia); D_8__Ellipura; D_9__Collembola; D_10__uncultured eukaryote
OTU6740	0	0	0	1	0	0	0	0	0	0	0	0	0	0	2	0	0	0	1	0	3	0	0	0	0	0	0	0	0	0	0	0	0	0	0	0	1	1	0	0	0	0	0	0	0	5	0	D_0__Eukaryota; D_1__Opisthokonta; D_2__Nucletmycea; D_3__Fungi
OTU13371	0	0	0	0	0	0	0	0	0	0	0	0	0	0	0	0	0	0	0	0	0	0	0	0	0	0	0	0	0	0	0	0	0	0	0	0	0	0	0	0	0	0	0	0	0	0	0	D_0__Eukaryota; D_1__Archaeplastida; D_2__Chloroplastida; D_3__Charophyta
OTU6742	0	0	0	0	0	0	0	0	0	1	0	0	0	0	0	0	0	0	2	0	0	0	0	0	0	0	0	0	0	0	0	0	0	0	0	0	0	0	0	0	0	0	0	0	0	6	1	D_0__Eukaryota; D_1__SAR; D_2__Alveolata; D_3__Apicomplexa
OTU13373	0	2	0	0	0	0	0	0	0	0	0	0	0	0	0	0	0	0	0	0	0	0	0	0	0	0	0	0	0	0	0	0	0	0	0	0	1	0	0	0	0	0	0	0	0	0	0	D_0__Eukaryota
OTU13374	0	0	0	0	0	0	0	0	0	0	0	0	0	0	0	0	0	0	0	0	0	0	0	0	0	0	0	0	0	0	0	0	0	0	0	0	0	0	0	0	0	0	0	0	0	0	3	D_0__Eukaryota
OTU6745	0	0	0	0	0	4	2	0	0	0	0	0	0	0	0	0	0	0	0	0	0	0	0	0	0	0	0	0	0	0	0	0	0	0	0	0	0	0	0	0	0	0	0	0	0	9	0	D_0__Eukaryota; D_1__SAR; D_2__Alveolata; D_3__Apicomplexa; D_6__Eugregarinorida
OTU6746	0	0	0	0	0	0	0	0	0	0	0	0	0	0	0	0	0	0	3	0	0	0	0	0	0	0	0	0	0	0	0	0	0	0	0	0	0	0	0	0	0	0	0	0	0	3	0	D_0__Eukaryota; D_1__SAR; D_2__Alveolata; D_3__Apicomplexa; D_6__Eugregarinorida
OTU6747	0	0	0	0	0	0	0	0	0	0	0	0	0	0	0	0	0	0	0	0	0	0	0	0	0	0	0	0	0	0	0	0	0	0	0	0	0	0	0	0	0	0	0	0	0	2	0	D_0__Eukaryota; D_1__Opisthokonta; D_2__Nucletmycea; D_3__Fungi
OTU6748	0	0	0	0	0	0	0	0	0	0	0	0	0	0	0	0	0	0	0	0	0	0	0	0	0	0	0	0	0	0	0	0	0	0	0	0	0	0	0	0	0	0	0	0	0	2	0	D_0__Eukaryota; D_1__SAR; D_2__Alveolata; D_3__Apicomplexa; D_6__Eugregarinorida; D_7__Monocystis; D_8__Monocystis agilis
OTU6749	0	0	0	0	0	0	0	0	0	0	0	0	0	0	0	0	0	0	0	0	0	0	0	0	0	0	0	0	0	0	0	0	0	0	0	2	0	0	0	0	0	0	2	0	0	2	0	D_0__Eukaryota
OTU985	0	0	0	0	0	0	0	0	0	0	0	0	0	0	0	0	0	0	0	0	0	0	0	0	0	0	0	0	0	0	0	0	0	0	0	0	0	0	0	0	0	0	0	0	0	0	0	D_0__Eukaryota; D_1__SAR; D_2__Alveolata; D_3__Ciliophora; D_6__Hypotrichia
OTU984	0	0	0	0	0	0	0	0	0	0	0	0	0	0	0	0	0	0	0	0	0	0	0	0	0	0	0	0	2	0	0	0	0	0	0	0	0	0	0	0	0	0	0	0	0	0	0	D_0__Eukaryota; D_1__SAR; D_2__Rhizaria; D_3__Cercozoa; D_6__Euglyphida; D_7__13-1.8; D_8__uncultured cercozoan
OTU987	0	0	0	0	0	3	2	0	0	1	0	0	0	0	0	0	0	0	4	0	0	0	0	0	0	0	0	0	0	0	0	0	0	3	0	0	0	0	0	0	0	0	0	0	0	0	0	D_0__Eukaryota; D_1__SAR; D_2__Alveolata; D_3__Ciliophora; D_5__Heterotrichea; D_6__Blepharisma; D_7__Cryptosporidiidae environmental sample
OTU986	21	16	4	39	8	28	61	5	13	64	0	13	15	7	46	0	12	9	60	20	11	17	0	11	0	27	2	7	5	24	1	13	7	44	0	19	8	11	10	12	28	0	2	44	1	76	45	D_0__Eukaryota; D_1__Opisthokonta; D_2__Nucletmycea; D_3__Fungi; D_8__Kickxellaceae; D_9__Spiromyces; D_10__Spiromyces minutus
OTU981	0	1	0	0	0	0	0	0	0	0	0	0	0	0	0	0	0	0	0	0	0	0	0	0	0	0	0	0	0	0	0	0	0	0	0	0	0	0	0	0	0	0	0	0	0	0	0	D_0__Eukaryota
OTU980	1	0	0	0	0	0	2	0	0	0	0	0	0	0	0	0	0	0	0	0	0	0	0	0	0	0	0	0	0	0	0	0	0	0	0	0	0	0	0	0	0	0	0	0	0	0	0	D_0__Eukaryota; D_1__Excavata; D_2__Discoba; D_3__Discicristata; D_6__Heteronematina; D_7__Petalomonas; D_8__Petalomonas sphagnophila
OTU983	0	36	15	0	23	0	0	0	44	0	0	0	9	8	0	0	3	35	0	0	0	5	0	0	0	0	0	0	0	17	3	0	0	0	0	0	14	4	0	5	0	31	15	0	18	0	0	D_0__Eukaryota; D_1__Amoebozoa; D_2__Schizoplasmodiida; D_3__uncultured Eimeriidae; D_4__uncultured Eimeriidae; D_5__uncultured Eimeriidae; D_6__uncultured Eimeriidae
OTU982	0	0	0	0	0	0	0	0	0	0	0	0	0	0	0	0	0	0	0	0	0	0	0	0	0	0	0	0	0	0	0	0	0	0	0	0	0	0	0	0	0	0	0	0	0	0	0	D_0__Eukaryota; D_1__Opisthokonta; D_2__Nucletmycea; D_3__Fungi; D_6__Glomeromycetes; D_7__Glomerales; D_8__uncultured Eimeriidae
OTU12067	0	0	0	0	0	0	0	0	0	0	0	0	0	0	0	0	0	0	0	0	0	0	0	0	0	0	0	0	0	0	0	0	0	0	0	0	0	0	0	0	0	0	0	0	0	0	0	D_0__Eukaryota; D_1__Opisthokonta; D_2__Nucletmycea; D_3__Fungi
OTU989	0	0	0	0	0	0	0	0	0	0	0	0	0	0	0	0	0	0	0	0	0	0	0	0	0	0	0	0	0	0	0	0	0	0	0	0	0	0	0	0	0	0	0	0	0	0	0	D_0__Eukaryota; D_1__SAR; D_2__Stramenopiles; D_3__Ochrophyta
OTU988	9	2	7	6	0	5	0	1	0	0	0	0	8	3	0	1	0	4	2	2	9	4	0	8	0	6	3	0	15	5	0	2	0	3	0	0	5	8	9	6	0	0	5	9	0	7	0	D_0__Eukaryota; D_1__Archaeplastida; D_2__Chloroplastida; D_3__Chlorophyta
OTU7795	0	0	0	0	0	0	0	0	0	0	0	0	0	0	0	0	0	0	0	0	0	0	0	0	0	0	0	0	0	0	0	0	0	0	0	0	0	0	0	0	0	0	0	0	0	0	0	D_0__Eukaryota; D_1__SAR; D_2__Stramenopiles; D_3__Peronosporomycetes
OTU9746	0	0	0	0	0	0	0	0	0	0	0	0	0	0	0	0	0	0	0	0	0	0	0	0	0	0	0	0	0	0	0	0	0	0	0	0	0	0	0	0	0	0	0	0	0	0	0	D_0__Eukaryota; D_1__Opisthokonta; D_2__Nucletmycea; D_3__Discicristoidea; D_4__Incertae Sedis; D_5__Aphelidium; D_6__uncultured eukaryote
OTU12106	0	0	0	0	0	0	0	0	0	0	0	0	0	0	0	0	0	0	0	0	0	0	0	0	0	0	0	0	0	0	0	0	0	0	0	0	0	0	0	0	0	0	0	0	0	0	0	D_0__Eukaryota; D_1__Archaeplastida; D_2__Chloroplastida; D_3__Chlorophyta; D_4__Chlorophyceae
OTU13114	0	0	0	0	0	0	0	0	0	0	0	0	0	0	0	0	0	0	0	0	0	0	0	0	0	0	0	0	0	0	0	0	0	0	0	0	0	0	0	0	0	0	0	0	0	0	0	D_0__Eukaryota; D_1__Archaeplastida; D_2__Chloroplastida; D_3__Charophyta
OTU13115	0	0	0	0	0	0	0	0	0	0	0	0	0	0	0	0	0	0	0	0	0	0	0	0	0	0	0	0	0	0	0	0	0	0	0	0	0	0	0	0	0	0	0	0	0	0	0	D_0__Eukaryota; D_1__SAR; D_2__Stramenopiles; D_3__Ochrophyta; D_4__Chrysophyceae; D_5__Amb-18S-462; D_6__Ochromonadaceae environmental sample
OTU13116	0	0	0	0	0	0	0	0	0	0	0	0	0	0	0	0	0	0	0	0	0	0	0	0	0	0	0	0	0	0	0	0	0	0	0	0	0	0	0	0	0	0	0	0	0	0	0	D_0__Eukaryota; D_1__Archaeplastida; D_2__Chloroplastida; D_3__Charophyta
OTU13117	0	0	0	0	0	0	0	0	0	0	0	0	0	0	0	0	0	0	0	0	0	0	0	0	0	0	0	0	0	0	0	0	0	0	0	0	0	0	0	0	0	0	0	0	0	0	0	D_0__Eukaryota; D_1__Archaeplastida; D_2__Chloroplastida; D_3__Charophyta
OTU13110	0	0	0	0	0	0	0	0	0	0	0	0	0	0	0	0	0	0	0	0	0	0	0	0	0	0	0	0	0	0	0	0	0	0	0	0	0	0	0	0	0	0	0	0	0	0	0	D_0__Eukaryota; D_1__Archaeplastida; D_2__Chloroplastida; D_3__Charophyta
OTU13111	0	0	0	0	0	0	0	0	0	0	0	0	0	0	0	0	0	0	0	0	0	0	0	0	0	0	0	0	0	0	0	0	0	0	0	0	0	0	0	0	0	0	0	0	0	0	0	D_0__Eukaryota
OTU13112	0	0	0	0	0	0	0	0	0	0	0	0	0	0	0	0	0	0	0	0	0	0	0	0	0	0	0	0	0	0	0	0	0	0	0	0	0	0	0	0	0	0	0	0	0	0	0	D_0__Eukaryota; D_1__Archaeplastida; D_2__Chloroplastida
OTU13113	0	0	0	0	0	0	0	0	0	0	0	0	0	0	0	0	0	0	0	0	0	0	0	0	0	0	0	0	0	0	0	0	0	0	0	0	0	0	0	0	0	0	0	0	0	0	0	D_0__Eukaryota; D_1__Archaeplastida; D_2__Chloroplastida; D_3__Charophyta
OTU13118	2	0	0	0	0	0	0	0	1	0	0	0	0	0	0	0	0	0	1	0	21	0	0	0	0	0	0	0	0	0	0	0	0	0	0	0	1	0	0	0	0	0	0	0	0	1	0	D_0__Eukaryota; D_1__Archaeplastida; D_2__Chloroplastida; D_3__Charophyta; D_8__Spermatophyta; D_9__Magnoliophyta; D_10__Phaseoleae environmental sample
OTU13119	0	0	0	0	0	0	0	0	0	0	0	0	0	0	0	0	0	0	0	0	0	0	0	0	0	0	0	0	0	0	0	0	0	0	0	0	0	0	0	0	0	0	0	0	0	0	0	D_0__Eukaryota
OTU8165	0	0	0	0	0	0	0	0	0	0	0	0	0	0	0	0	0	0	0	0	0	0	0	0	0	0	0	0	0	0	0	0	0	0	0	0	0	0	0	0	0	0	0	0	0	0	0	D_0__Eukaryota; D_1__Opisthokonta; D_2__Holozoa; D_3__Metazoa (Animalia); D_8__Arachnida; D_9__Acari
OTU2087	0	0	0	0	0	0	0	0	0	0	0	0	0	0	0	0	0	0	0	0	0	0	0	0	0	0	0	0	0	0	0	0	0	0	0	0	0	0	0	0	0	0	0	0	0	0	0	D_0__Eukaryota; D_1__Opisthokonta; D_2__Nucletmycea; D_3__Fungi
OTU2086	0	0	0	0	0	0	0	0	0	0	0	0	0	0	0	0	0	0	0	0	0	0	0	0	0	0	0	0	0	0	0	0	0	0	0	0	0	0	0	0	0	0	0	0	0	0	0	D_0__Eukaryota; D_1__Opisthokonta; D_2__Nucletmycea
OTU2085	0	0	0	0	0	0	0	0	0	0	0	0	0	0	0	0	0	0	0	0	0	0	0	0	0	0	0	1	0	0	0	0	0	0	0	0	0	0	5	0	0	0	0	0	0	0	0	D_0__Eukaryota; D_1__SAR; D_2__Stramenopiles; D_3__Ochrophyta; D_6__Bacillariophyceae
OTU2084	0	0	0	0	0	0	0	0	0	0	0	0	0	0	0	0	0	0	0	0	0	0	0	0	0	0	0	0	0	0	0	0	0	0	0	0	0	0	0	0	0	0	0	0	0	0	0	D_0__Eukaryota; D_1__Opisthokonta; D_2__Nucletmycea; D_3__Fungi
OTU7563	0	0	0	0	0	0	0	0	0	0	0	0	0	0	0	0	0	0	0	0	0	0	0	0	0	0	0	0	3	0	0	2	0	0	0	0	2	0	0	0	0	0	0	0	0	0	0	D_0__Eukaryota
OTU2082	0	0	0	0	0	0	9	0	0	0	0	0	0	0	0	0	0	0	0	0	0	0	0	0	0	0	0	0	0	0	0	0	0	0	0	0	0	0	0	0	0	0	10	0	0	0	0	D_0__Eukaryota; D_1__SAR; D_2__Alveolata; D_3__Apicomplexa; D_6__Eugregarinorida; D_7__Monocystis
OTU2081	1	0	0	0	0	0	0	0	0	0	0	0	0	0	0	0	0	0	0	0	0	0	0	0	0	0	0	0	0	0	0	0	0	0	0	0	0	0	0	0	0	0	0	0	0	0	0	D_0__Eukaryota; D_1__Archaeplastida; D_2__Chloroplastida; D_3__Charophyta; D_10__Brassicales
OTU7560	0	0	0	0	0	0	0	0	0	0	0	0	0	0	0	0	0	0	0	0	0	0	0	0	0	0	0	3	3	0	0	0	0	0	0	0	0	0	0	0	0	0	0	0	0	0	0	D_0__Eukaryota; D_1__Amoebozoa; D_2__Tubulinea; D_3__Leptomyxida
OTU2089	0	0	0	0	0	0	0	0	0	0	0	0	0	0	0	0	0	0	0	0	0	0	0	0	0	0	0	0	0	0	0	0	0	0	0	0	0	0	0	0	0	0	0	0	0	0	0	D_0__Eukaryota; D_1__Opisthokonta; D_2__Nucletmycea; D_3__Fungi; D_9__Archaeorhizomycetaceae; D_10__Archaeorhizomyces
OTU2088	0	0	0	0	0	0	0	0	0	0	0	0	0	0	0	0	0	0	0	0	0	0	0	0	0	0	0	0	0	0	0	0	0	0	0	0	0	0	0	0	0	0	0	0	0	0	0	D_0__Eukaryota; D_1__SAR; D_2__Alveolata; D_3__Ciliophora; D_6__Hypotrichia
OTU8162	0	0	0	0	0	0	0	0	0	0	0	0	0	0	0	0	0	0	0	0	0	0	0	0	0	0	0	0	0	0	0	0	0	0	0	0	0	0	0	0	0	0	0	0	0	0	0	D_0__Eukaryota; D_1__Opisthokonta; D_2__Holozoa; D_3__Metazoa (Animalia); D_8__Enoplia; D_9__Enoplida; D_10__Alaimus sp. PDL-2005
OTU5051	0	0	0	0	0	0	0	0	0	0	0	0	0	0	0	0	0	0	0	0	0	0	0	0	0	0	0	0	0	0	0	0	0	0	0	0	0	0	0	0	0	0	0	0	0	0	0	D_0__Eukaryota; D_1__Opisthokonta
OTU5050	0	0	0	0	0	0	0	0	0	0	0	0	0	0	0	0	0	0	0	0	0	0	0	0	0	0	0	0	0	0	0	0	0	0	0	0	0	0	0	0	0	0	0	0	0	0	0	D_0__Eukaryota; D_1__Opisthokonta; D_2__Nucletmycea; D_3__Fungi; D_4__Cryptomycota; D_5__LKM11; D_6__uncultured eukaryote
OTU5053	0	0	0	0	0	0	0	0	0	0	0	0	0	0	0	0	0	0	0	0	0	0	0	0	0	0	0	0	0	0	0	0	0	0	0	0	0	0	0	0	0	0	0	0	0	0	0	D_0__Eukaryota; D_1__Amoebozoa; D_2__Discosea; D_3__Flabellinia; D_4__Vannellida; D_5__BIO10-D10; D_6__Vannella sp. strain 4432/I
OTU5052	0	0	0	0	0	0	0	0	0	0	0	0	0	0	0	0	0	0	0	0	0	0	0	0	0	0	0	0	0	0	0	0	0	0	0	0	0	0	0	0	0	0	0	0	0	0	0	D_0__Eukaryota
OTU5055	0	0	0	0	0	0	0	0	0	0	0	0	0	0	0	0	0	0	0	0	0	0	0	0	0	0	0	0	0	0	0	0	0	0	0	0	0	0	0	0	0	0	0	0	0	0	0	D_0__Eukaryota; D_1__Opisthokonta; D_2__Nucletmycea; D_3__Fungi; D_6__Incertae Sedis; D_7__Endogonales; D_8__uncultured fungus
OTU5054	0	0	0	0	0	0	0	0	0	0	0	0	0	0	0	0	0	0	0	0	0	0	0	0	0	0	0	0	0	0	0	0	0	0	0	0	0	0	0	0	0	0	0	0	0	0	0	D_0__Eukaryota; D_1__Opisthokonta; D_2__Nucletmycea; D_3__Fungi
OTU5509	0	0	0	0	0	0	0	0	0	0	0	0	0	0	0	0	0	0	0	0	0	0	0	0	0	0	0	0	0	0	0	0	0	0	0	0	0	0	0	0	0	0	0	0	0	0	0	D_0__Eukaryota; D_1__Opisthokonta; D_2__Nucletmycea; D_3__Fungi
OTU5056	0	0	0	0	0	0	0	0	0	0	0	0	0	0	0	0	0	0	0	0	0	0	0	0	0	0	0	0	0	0	0	0	0	0	0	0	0	0	0	0	0	0	0	0	0	0	0	D_0__Eukaryota; D_1__Archaeplastida; D_2__Chloroplastida; D_3__Charophyta
OTU5507	0	0	0	0	0	0	0	0	0	0	0	0	0	0	0	0	0	0	0	0	0	0	0	0	0	0	0	0	0	0	0	0	0	0	0	0	0	0	0	0	0	0	0	0	0	0	0	D_0__Eukaryota; D_1__Opisthokonta; D_2__Nucletmycea; D_3__Fungi
OTU5506	0	0	0	0	0	0	0	0	0	0	0	0	0	0	0	0	0	0	0	0	0	0	0	0	0	0	0	0	0	0	0	0	0	0	0	0	0	0	0	0	0	0	0	0	0	0	0	D_0__Eukaryota; D_1__RT5iin25; D_2__uncultured Eimeriidae; D_3__uncultured Eimeriidae; D_4__uncultured Eimeriidae; D_5__uncultured Eimeriidae; D_6__uncultured Eimeriidae
OTU5505	0	0	0	0	0	0	0	0	0	0	0	0	0	0	0	0	0	0	0	0	0	0	3	0	0	0	0	0	0	0	0	0	0	0	0	0	0	0	0	0	0	0	0	0	0	0	0	D_0__Eukaryota; D_1__Opisthokonta; D_2__Nucletmycea; D_3__Fungi
OTU5504	0	0	0	0	0	0	0	0	2	0	0	0	0	0	0	0	1	2	0	1	0	0	2	0	0	0	0	0	0	0	0	0	3	0	0	0	0	0	0	0	0	0	0	0	1	0	0	D_0__Eukaryota; D_1__SAR; D_2__Rhizaria; D_3__Cercozoa; D_4__Glissomonadida; D_5__Heteromita; D_6__uncultured Banisveld eukaryote
OTU5503	0	0	0	0	0	0	0	0	0	0	0	0	0	0	0	0	0	0	0	0	0	0	0	0	0	0	0	0	0	0	0	0	0	0	0	0	0	0	0	0	0	0	0	0	0	0	0	D_0__Eukaryota; D_1__SAR; D_2__Rhizaria; D_3__Cercozoa
OTU5502	0	0	0	0	0	0	0	0	0	0	0	0	0	0	0	0	0	0	0	0	0	0	0	0	0	0	0	0	0	0	0	0	0	0	0	0	0	0	0	0	0	0	0	0	0	0	0	D_0__Eukaryota; D_1__SAR; D_2__Rhizaria; D_3__Cercozoa; D_4__Incertae Sedis; D_5__Gymnophrys; D_6__uncultured freshwater cercozoan
OTU5501	0	0	0	0	0	0	0	0	0	0	0	0	0	0	0	0	0	0	0	0	0	0	0	0	0	0	0	0	0	0	0	0	0	0	0	0	0	0	0	0	0	0	0	0	0	0	0	D_0__Eukaryota; D_1__Opisthokonta; D_2__Nucletmycea; D_3__Fungi
OTU5500	0	0	0	0	0	0	0	0	0	0	0	0	0	0	0	0	0	0	0	0	0	0	0	0	0	0	0	0	0	0	0	0	0	0	0	0	0	0	0	0	0	0	0	0	0	0	0	D_0__Eukaryota; D_1__SAR; D_2__Rhizaria; D_3__Cercozoa
OTU10909	0	0	0	0	0	0	0	0	0	0	0	0	0	0	0	0	0	0	0	0	0	0	0	0	0	0	0	0	0	0	0	0	0	0	0	0	0	0	0	0	0	0	0	0	0	0	0	D_0__Eukaryota; D_1__SAR
OTU1219	0	0	0	3	0	0	26	0	0	1	0	0	0	0	0	0	0	0	28	0	0	0	0	0	0	7	0	0	0	0	0	0	0	0	0	0	0	0	0	0	0	0	0	1	0	5	3	D_0__Eukaryota; D_1__Opisthokonta; D_2__Nucletmycea; D_3__Fungi; D_9__Fereydouniaceae; D_10__Fereydounia; D_11__Fereydounia khargensis
OTU1218	0	0	0	0	0	0	0	0	0	0	0	0	0	0	0	2	0	0	0	2	3	0	0	0	0	0	0	0	0	0	0	1	0	0	0	0	0	0	0	0	0	0	0	4	0	0	0	D_0__Eukaryota; D_1__Opisthokonta
OTU1217	0	1	0	0	1	0	0	0	1	0	0	0	2	2	0	1	0	15	0	0	0	2	0	0	0	0	0	0	0	3	0	0	0	0	0	3	24	1	0	11	0	1	2	0	0	0	0	D_0__Eukaryota
OTU1216	44	0	3	58	1	52	38	34	1	3	0	0	0	0	0	48	0	1	36	53	40	0	0	33	0	67	59	95	49	1	1	70	0	7	0	2	1	4	89	0	3	4	3	67	2	32	22	D_0__Eukaryota; D_1__Opisthokonta; D_2__Nucletmycea; D_3__Fungi
OTU1215	0	0	4	0	0	0	0	0	0	0	0	0	0	0	0	0	0	0	0	0	0	2	0	0	0	0	0	0	0	0	0	0	0	0	0	0	15	3	0	0	0	0	0	0	0	0	0	D_0__Eukaryota; D_1__SAR; D_2__Alveolata; D_3__Ciliophora; D_5__Heterotrichea; D_6__Blepharisma; D_7__Cryptosporidiidae environmental sample
OTU1214	0	0	0	0	0	0	0	0	0	0	0	0	0	0	0	0	0	0	0	0	0	0	0	0	0	0	0	0	0	0	0	0	0	0	0	0	0	0	0	0	0	0	0	0	0	0	0	D_0__Eukaryota; D_1__Opisthokonta; D_2__Nucletmycea; D_3__Fungi
OTU1213	0	0	0	0	0	0	0	0	0	0	0	0	0	0	0	0	0	0	0	0	0	0	0	0	0	0	0	0	0	0	0	0	0	0	0	0	0	0	0	0	0	0	0	0	0	0	0	D_0__Eukaryota; D_1__Opisthokonta; D_2__Nucletmycea; D_3__LKM15; D_4__uncultured alveolate; D_5__uncultured alveolate; D_6__uncultured alveolate
OTU1212	0	0	0	0	0	0	0	0	0	0	0	0	0	0	0	0	0	0	0	0	0	0	0	0	0	0	0	0	0	0	0	0	0	0	0	0	0	0	0	0	0	0	0	0	0	0	0	D_0__Eukaryota; D_1__SAR; D_2__Rhizaria; D_3__Cercozoa; D_4__Clathrulinidae; D_5__Hedriocystis; D_6__uncultured eukaryote
OTU1211	0	0	3	0	0	0	0	0	0	0	0	0	0	0	0	0	0	5	0	0	0	0	0	0	0	0	0	0	0	0	0	0	0	0	0	0	0	4	0	0	0	0	0	0	39	0	0	D_0__Eukaryota; D_1__Opisthokonta; D_2__Nucletmycea; D_3__Fungi
OTU1210	0	0	0	0	0	0	4	0	0	0	0	0	0	0	2	0	0	0	0	0	0	0	0	0	0	0	0	0	0	0	0	0	0	0	0	0	0	0	2	0	0	0	0	0	0	0	0	D_0__Eukaryota; D_1__Opisthokonta; D_2__Nucletmycea; D_3__uncultured fungus; D_4__uncultured fungus; D_5__uncultured fungus; D_6__uncultured fungus
OTU9231	0	0	0	0	0	0	0	0	0	0	0	0	0	0	0	0	0	0	0	0	0	0	0	0	0	0	0	0	0	0	0	0	0	0	0	0	0	0	0	0	0	0	0	0	0	0	0	D_0__Eukaryota; D_1__Opisthokonta; D_2__Nucletmycea; D_3__Fungi
OTU9230	0	0	0	0	0	0	0	2	0	0	0	2	0	0	0	1	0	0	0	0	0	0	0	1	0	0	1	1	0	0	0	0	0	0	0	0	0	0	2	0	0	0	0	0	0	0	0	D_0__Eukaryota; D_1__SAR; D_2__Rhizaria; D_3__Cercozoa; D_4__Glissomonadida; D_5__Heteromita
OTU4458	0	0	0	0	0	0	0	0	0	0	0	0	0	0	0	0	0	0	0	0	0	0	0	0	0	0	0	0	0	0	0	0	0	0	0	0	0	0	0	0	0	0	0	0	0	0	0	D_0__Eukaryota; D_1__SAR; D_2__Rhizaria; D_3__Cercozoa; D_4__Phytomyxea; D_5__Woronina
OTU9232	0	0	0	0	0	0	0	0	0	0	0	0	0	0	0	0	0	0	0	0	1	0	0	1	0	0	0	0	0	0	0	0	0	0	0	0	0	0	0	0	0	0	0	0	0	0	0	D_0__Eukaryota; D_1__Amoebozoa; D_2__Tubulinea; D_3__Euamoebida; D_4__BOLA868; D_5__uncultured Hartmannellidae; D_6__uncultured Hartmannellidae
OTU9235	0	0	0	0	0	0	0	0	0	0	0	0	0	0	0	0	0	0	0	0	0	0	0	0	0	0	0	0	0	0	0	0	0	0	0	0	0	0	0	0	0	0	0	0	0	0	0	D_0__Eukaryota; D_1__SAR; D_2__Rhizaria; D_3__Cercozoa; D_6__Rhizaspididae; D_7__Rhogostoma; D_8__invertebrate environmental sample
OTU9234	0	0	0	0	0	0	0	0	0	0	0	0	0	0	0	0	0	0	0	0	0	0	0	0	0	0	0	0	0	0	0	0	0	0	0	0	0	0	0	0	0	0	0	0	0	0	0	D_0__Eukaryota; D_1__Opisthokonta; D_2__Holozoa; D_3__Metazoa (Animalia); D_10__Neoptera; D_11__Amphiesmenoptera; D_12__Triodia sylvina
OTU9237	0	0	0	0	0	0	0	0	0	0	0	0	0	0	0	0	0	0	0	0	0	0	0	0	0	0	0	0	0	0	0	0	0	0	0	0	0	0	0	0	0	0	0	0	0	0	0	D_0__Eukaryota
OTU2888	0	0	0	0	0	0	0	0	0	0	0	0	0	0	0	0	0	0	0	0	3	0	0	3	0	0	0	0	0	0	0	0	0	0	0	0	0	0	0	0	0	0	0	0	0	0	0	D_0__Eukaryota; D_1__SAR; D_2__Rhizaria; D_3__Cercozoa; D_4__Glissomonadida; D_5__Thaumatomonadida environmental sample; D_6__Thaumatomonadida environmental sample
OTU2887	0	0	0	0	0	0	0	0	0	0	0	0	0	0	0	0	0	1	0	0	0	0	0	0	0	0	0	0	0	0	0	0	0	0	0	0	0	0	0	0	0	3	0	0	0	0	0	D_0__Eukaryota; D_1__SAR; D_2__Rhizaria; D_3__Cercozoa; D_4__Glissomonadida; D_5__Heteromita
OTU2886	0	0	0	0	0	0	0	0	0	0	0	0	0	0	0	0	0	0	0	0	0	0	0	0	0	0	0	0	0	0	0	0	0	0	0	3	0	0	0	0	0	0	0	0	0	0	0	D_0__Eukaryota; D_1__Opisthokonta; D_2__Nucletmycea
OTU2885	0	0	0	0	0	0	0	0	0	0	0	0	0	0	0	0	0	0	0	0	0	9	0	0	0	0	0	0	0	0	0	0	0	0	0	0	0	0	0	0	0	0	0	0	0	0	0	D_0__Eukaryota
OTU2884	0	0	0	0	0	0	0	0	0	0	0	0	0	0	0	0	0	0	0	0	0	0	0	0	0	0	0	0	0	0	0	0	0	0	0	9	0	0	0	0	0	0	0	0	0	0	0	D_0__Eukaryota
OTU2883	0	0	0	0	0	0	0	0	0	0	0	0	0	0	0	0	0	7	0	0	0	0	0	0	0	0	0	0	0	0	0	0	0	0	0	0	0	0	0	0	0	0	0	0	0	0	0	D_0__Eukaryota; D_1__Opisthokonta; D_2__Nucletmycea; D_3__Fungi; D_8__Incertae Sedis; D_9__Rozella; D_10__Rozella allomycis
OTU2882	0	0	0	0	0	0	0	0	0	0	0	0	0	0	0	0	0	0	0	0	0	0	0	0	0	0	0	0	0	0	0	0	0	0	0	0	0	0	0	0	0	0	0	0	0	0	0	D_0__Eukaryota; D_1__Opisthokonta; D_2__Nucletmycea; D_3__Fungi; D_4__Cryptomycota; D_5__LKM11; D_6__invertebrate environmental sample
OTU2881	1	0	0	0	0	0	0	0	0	0	0	0	0	0	0	0	0	0	0	0	0	0	0	0	0	0	0	0	0	0	0	0	0	0	0	0	0	0	1	0	0	0	0	0	0	0	0	D_0__Eukaryota; D_1__SAR; D_2__Alveolata; D_3__Apicomplexa; D_5__Cryptosporida; D_6__Cryptosporidium; D_7__Colpodella tetrahymenae
OTU2880	0	0	0	0	0	0	0	0	0	0	0	0	0	0	0	0	0	0	0	0	0	0	0	0	0	0	0	0	0	0	0	0	0	0	0	0	0	0	0	0	0	0	0	0	0	0	0	D_0__Eukaryota; D_1__SAR; D_2__Rhizaria; D_3__Cercozoa; D_4__Phytomyxea; D_5__uncultured; D_6__Spongospora subterranea f. sp. subterranea
OTU7909	0	0	0	0	0	0	0	0	0	0	0	0	0	0	0	0	0	0	0	0	0	0	0	0	0	0	0	0	0	0	0	0	0	0	0	0	0	0	0	0	0	0	0	0	0	0	0	D_0__Eukaryota; D_1__Opisthokonta; D_2__Nucletmycea; D_3__Fungi
OTU7908	0	0	0	0	0	0	0	0	0	0	0	0	0	0	0	0	0	0	0	0	0	0	0	0	0	0	0	0	0	0	0	0	0	0	0	0	0	0	0	0	0	0	0	0	0	0	0	D_0__Eukaryota
OTU8018	0	0	0	0	0	0	0	0	0	0	0	0	0	0	0	0	0	0	0	0	0	0	0	0	0	0	0	0	0	0	0	0	0	0	0	0	0	0	0	0	0	0	0	0	0	0	0	D_0__Eukaryota; D_1__Archaeplastida; D_2__Chloroplastida; D_3__Charophyta
OTU8019	0	0	0	0	0	0	0	0	0	0	0	0	0	0	0	0	0	0	0	0	0	0	1	0	0	0	0	0	0	0	0	0	0	0	0	0	0	0	0	0	0	0	0	0	0	0	0	D_0__Eukaryota; D_1__Opisthokonta; D_2__Holozoa; D_3__Metazoa (Animalia); D_7__Chromadorea; D_8__Chromadorida
OTU7901	0	0	0	0	0	0	0	0	0	0	0	0	0	0	0	0	0	0	0	0	0	0	0	0	0	0	0	0	0	0	0	0	0	0	0	0	0	0	0	0	0	0	0	0	0	0	0	D_0__Eukaryota; D_1__Opisthokonta; D_2__Nucletmycea; D_3__Fungi
OTU7900	0	0	0	0	0	0	0	0	0	0	0	0	0	0	0	0	0	0	0	0	0	0	0	0	0	0	0	0	0	0	0	0	0	0	0	0	0	0	0	0	0	0	0	0	0	0	0	D_0__Eukaryota; D_1__Opisthokonta; D_2__Nucletmycea; D_3__Fungi; D_8__Incertae Sedis; D_9__Rozella; D_10__Rozella sp. JEL347
OTU8014	0	0	0	0	0	0	0	0	0	0	0	0	0	0	0	0	0	0	0	0	0	0	0	0	0	0	0	0	0	0	0	0	0	0	0	0	0	0	0	0	0	0	0	0	0	0	0	D_0__Eukaryota; D_1__Opisthokonta; D_2__Nucletmycea; D_3__Fungi; D_8__Chytridiaceae; D_9__Chytridium; D_10__Chytridium polysiphoniae
OTU7902	0	0	0	0	0	0	0	0	0	0	0	0	0	0	0	0	0	0	0	0	0	0	0	0	0	0	0	0	0	0	0	0	0	0	0	0	0	0	0	0	0	0	0	0	0	0	0	D_0__Eukaryota; D_1__Archaeplastida; D_2__Chloroplastida; D_3__Charophyta
OTU7905	0	0	0	0	0	0	0	0	0	0	0	0	0	0	0	0	0	0	0	0	0	0	0	0	0	0	0	0	0	0	0	0	0	0	0	0	0	0	0	0	0	0	0	0	0	0	0	D_0__Eukaryota; D_1__Opisthokonta; D_2__Nucletmycea; D_3__Fungi
OTU7904	0	0	0	0	0	0	0	0	0	0	0	0	0	0	0	0	0	0	0	0	0	0	0	0	0	0	0	0	0	0	0	0	0	0	0	0	0	0	0	0	0	0	0	0	0	0	0	D_0__Eukaryota; D_1__Opisthokonta; D_2__Nucletmycea; D_3__Fungi
OTU7907	0	0	0	0	0	0	0	0	0	0	0	0	0	0	0	0	0	0	0	0	0	0	0	0	0	0	0	1	0	0	0	0	0	0	0	0	0	1	0	2	0	0	0	0	0	2	0	D_0__Eukaryota; D_1__Opisthokonta; D_2__Nucletmycea; D_3__Fungi; D_9__Incertae Sedis; D_10__Tetracladium; D_11__Tetracladium marchalianum
OTU7906	0	0	0	0	0	0	0	0	0	0	0	0	0	0	0	0	0	0	0	0	0	0	0	0	0	0	0	0	0	0	0	0	0	0	0	0	0	0	0	0	0	0	0	0	0	0	0	D_0__Eukaryota; D_1__Archaeplastida; D_2__Chloroplastida; D_3__Charophyta; D_8__Dicranales; D_9__Syrrhopodon; D_10__Syrrhopodon mahensis
OTU8005	0	0	0	0	0	0	0	0	0	0	0	0	0	0	0	0	0	0	0	0	0	0	0	0	0	0	0	0	0	0	0	0	0	0	0	0	0	0	0	0	0	0	0	0	0	0	0	D_0__Eukaryota; D_1__SAR; D_2__Stramenopiles; D_3__Peronosporomycetes
OTU7165	0	0	0	0	0	0	0	0	0	0	0	0	0	0	0	0	0	0	0	0	0	0	0	0	0	0	0	0	0	0	0	0	0	0	0	2	0	0	0	0	0	0	0	0	0	0	0	D_0__Eukaryota; D_1__Opisthokonta; D_2__Nucletmycea; D_3__Fungi
OTU10137	2	0	1	10	0	6	0	0	0	0	0	0	0	0	2	0	0	0	3	7	17	0	0	5	0	0	0	4	15	0	0	2	0	0	0	0	0	0	12	0	3	0	0	3	0	0	0	D_0__Eukaryota; D_1__Opisthokonta; D_2__Nucletmycea; D_3__Fungi
OTU12315	0	0	0	0	0	0	0	0	0	0	0	0	0	0	0	0	0	0	0	0	0	0	0	0	0	0	0	0	0	0	0	0	0	0	0	0	0	0	0	0	0	0	0	0	0	0	0	D_0__Eukaryota; D_1__Amoebozoa; D_2__Fractovitelliida; D_3__Soliformovum; D_4__Amoebozoa sp. 4168; D_5__Amoebozoa sp. 4168; D_6__Amoebozoa sp. 4168
OTU10135	0	0	0	0	0	0	0	0	0	0	0	0	0	0	0	0	0	0	0	0	0	0	0	0	0	0	0	0	0	0	0	0	0	0	0	0	0	0	0	0	0	0	0	0	0	0	0	D_0__Eukaryota; D_1__Opisthokonta; D_2__Nucletmycea; D_3__Fungi; D_6__Glomeromycetes; D_7__Glomerales
OTU10134	0	0	0	0	0	0	0	0	0	0	0	0	0	0	0	0	0	0	0	0	0	0	0	0	0	0	0	0	0	0	0	0	0	0	0	0	0	0	0	0	0	0	0	0	0	0	0	D_0__Eukaryota; D_1__Opisthokonta; D_2__Nucletmycea; D_3__Fungi
OTU10133	0	0	0	0	0	0	0	0	0	0	0	0	0	0	0	0	0	0	0	0	0	0	0	0	0	0	0	0	0	0	0	0	0	0	0	0	0	0	0	0	0	0	0	0	0	0	0	D_0__Eukaryota
OTU10132	0	0	0	0	0	0	0	0	0	0	0	0	0	0	0	0	0	0	0	0	0	0	0	0	0	0	0	0	0	0	0	0	0	0	0	0	0	0	0	0	0	0	0	0	0	0	0	D_0__Eukaryota; D_1__Opisthokonta; D_2__Nucletmycea; D_3__Fungi
OTU8161	0	0	0	0	0	0	0	0	0	0	0	0	0	0	0	0	0	0	0	0	0	0	0	0	0	0	0	0	0	0	0	0	0	0	0	0	0	0	0	0	0	0	0	0	0	0	0	D_0__Eukaryota; D_1__Opisthokonta; D_2__Nucletmycea; D_3__Fungi
OTU12314	0	0	0	0	0	0	0	0	0	0	0	0	0	0	0	0	0	0	0	0	0	0	0	0	0	0	0	0	0	0	0	0	0	0	0	0	0	0	0	0	0	0	0	0	0	0	0	D_0__Eukaryota; D_1__Archaeplastida; D_2__Chloroplastida; D_3__Charophyta; D_11__Poales
OTU12641	0	0	0	0	0	0	0	0	0	0	0	0	0	0	0	0	0	0	0	0	0	0	0	0	0	0	0	0	0	0	0	0	0	0	0	0	0	0	0	0	0	0	0	0	0	0	0	D_0__Eukaryota; D_1__Archaeplastida; D_2__Chloroplastida; D_3__Charophyta
OTU10139	0	0	0	0	0	0	0	0	0	0	0	0	0	0	0	0	0	0	0	0	0	0	0	0	0	0	0	0	0	0	0	0	0	0	0	0	0	0	0	0	0	0	0	0	0	0	0	D_0__Eukaryota; D_1__SAR; D_2__Alveolata; D_3__Ciliophora; D_7__Bursariomorphida; D_8__Bryometopus; D_9__Bryometopus pseudochilodon
OTU10138	0	0	0	0	0	0	0	0	0	0	0	0	0	0	0	0	0	0	0	0	1	0	0	2	0	0	0	1	2	0	0	4	0	0	0	0	0	0	2	0	0	0	0	0	0	0	0	D_0__Eukaryota; D_1__SAR; D_2__Rhizaria; D_3__Cercozoa; D_6__Rhizaspididae; D_7__Rhogostoma; D_8__uncultured eukaryote
OTU8004	0	0	0	0	0	0	0	0	0	0	0	0	0	0	0	0	0	0	0	0	0	0	0	0	0	0	0	0	0	0	0	0	0	0	0	0	0	0	0	0	0	0	0	0	0	0	0	D_0__Eukaryota; D_1__Opisthokonta; D_2__Nucletmycea; D_3__Fungi; D_8__Kickxellaceae; D_9__Coemansia; D_10__Coemansia reversa
OTU12316	0	0	0	0	0	0	0	0	0	0	0	0	0	0	0	0	0	0	0	0	0	0	0	0	0	0	0	0	0	0	0	0	0	0	0	0	0	0	0	0	0	0	0	0	0	0	0	D_0__Eukaryota; D_1__Archaeplastida; D_2__Chloroplastida; D_3__Charophyta
OTU11848	0	0	0	0	0	0	0	0	0	0	0	0	0	0	0	0	0	0	0	0	0	0	0	0	0	0	0	0	0	0	0	0	0	0	0	0	0	0	0	0	0	0	0	0	0	0	0	D_0__Eukaryota; D_1__Opisthokonta
OTU11849	0	0	0	0	0	0	0	0	0	0	0	0	0	0	0	0	0	0	0	0	0	0	0	0	0	0	0	0	0	0	0	0	0	0	0	0	0	0	0	0	0	0	0	0	0	0	0	D_0__Eukaryota; D_1__Opisthokonta
OTU10055	0	0	0	0	0	0	0	0	0	0	0	0	0	0	0	0	0	0	0	0	0	0	0	0	0	0	0	0	0	0	0	0	0	0	0	0	0	0	0	0	0	0	0	0	0	0	0	D_0__Eukaryota; D_1__SAR; D_2__Stramenopiles; D_3__Peronosporomycetes; D_4__uncultured eukaryote; D_5__uncultured eukaryote; D_6__uncultured eukaryote
OTU11844	0	0	0	0	0	0	0	0	0	0	0	0	0	0	0	0	0	0	0	0	0	0	0	0	0	0	0	0	0	0	0	0	0	0	0	0	0	0	0	0	0	0	0	0	0	0	0	D_0__Eukaryota; D_1__SAR; D_2__Rhizaria; D_3__Cercozoa; D_4__uncultured; D_5__uncultured Eimeriidae; D_6__uncultured Eimeriidae
OTU11845	0	0	0	0	0	0	0	0	0	0	0	0	0	0	0	0	0	0	0	0	0	0	0	0	0	0	0	0	1	0	0	0	0	0	0	0	0	0	0	0	0	0	0	0	0	0	0	D_0__Eukaryota; D_1__Opisthokonta; D_2__Nucletmycea; D_3__Fungi; D_6__Chytridiomycetes; D_7__Rhizophlyctidales; D_8__uncultured fungus
OTU11846	0	0	0	0	0	0	0	0	0	0	0	0	0	0	0	0	0	0	0	0	0	0	0	0	0	0	0	0	0	0	0	0	0	0	0	0	0	0	0	0	0	0	0	0	0	0	0	D_0__Eukaryota
OTU11847	0	0	0	0	0	0	0	0	0	0	0	0	0	0	0	0	0	0	0	0	0	0	0	0	0	0	0	0	0	0	0	0	0	0	0	0	0	0	0	0	0	0	0	0	0	0	0	D_0__Eukaryota
OTU11840	0	0	0	0	0	0	0	0	0	0	0	0	0	0	0	0	0	0	0	0	0	0	0	0	0	0	0	0	0	0	0	0	0	0	0	0	0	0	0	0	0	0	0	0	0	0	0	D_0__Eukaryota
OTU11841	0	0	0	0	0	0	0	0	0	0	0	0	0	0	0	6	0	0	0	0	0	0	0	0	0	0	0	0	0	0	0	0	0	0	0	0	0	0	0	0	0	0	0	0	0	0	0	D_0__Eukaryota; D_1__Opisthokonta; D_2__Nucletmycea; D_3__Fungi; D_9__Halosphaeriaceae; D_10__Culcitalna; D_11__Trichocladium achrasporum
OTU11842	0	0	0	0	0	0	0	0	0	0	0	0	0	0	0	0	0	0	0	0	0	0	0	0	0	0	0	0	0	0	0	0	0	0	0	0	0	0	0	0	0	0	0	0	0	0	0	D_0__Eukaryota; D_1__Archaeplastida; D_2__Chloroplastida; D_3__Charophyta; D_10__Caryophyllales
OTU11843	0	0	0	1	0	0	0	0	0	0	0	0	0	0	0	0	0	0	0	0	1	0	0	0	0	1	0	0	0	0	0	0	0	0	0	2	0	0	1	0	0	4	0	0	0	0	0	D_0__Eukaryota; D_1__Opisthokonta; D_2__Nucletmycea; D_3__Fungi
OTU12313	0	0	0	0	0	0	0	0	0	0	0	0	0	0	0	0	0	0	0	0	0	0	0	0	0	0	0	0	0	0	0	0	0	0	0	0	0	0	0	0	0	0	0	0	0	0	0	D_0__Eukaryota
OTU12312	0	0	0	0	0	0	0	0	0	0	0	0	0	0	0	0	0	0	0	0	0	0	0	0	0	0	0	0	0	0	0	0	0	0	0	0	0	0	0	0	0	0	0	0	0	0	0	D_0__Eukaryota; D_1__Amoebozoa; D_2__Myxogastria
OTU12307	0	3	0	0	0	0	0	0	0	0	0	0	0	0	0	0	0	0	0	0	0	0	0	0	0	0	0	0	0	0	0	0	0	0	0	1	0	0	0	0	0	0	3	0	0	0	0	D_0__Eukaryota; D_1__SAR; D_2__Stramenopiles; D_3__Bicosoecida; D_4__Bicosoeca
OTU3598	0	0	0	0	0	0	0	0	0	0	0	0	0	0	0	0	0	0	0	0	0	0	0	0	0	0	0	0	0	0	0	0	2	0	0	0	0	0	0	0	0	0	0	0	0	0	0	D_0__Eukaryota; D_1__SAR; D_2__Rhizaria; D_3__Cercozoa
OTU3599	0	0	0	0	0	0	0	0	0	0	0	0	0	0	0	0	0	0	0	0	0	0	0	0	0	0	0	0	0	0	0	0	0	0	0	0	0	0	0	0	0	0	0	0	0	0	0	D_0__Eukaryota
OTU3596	0	0	0	0	0	0	0	0	0	0	0	0	0	0	0	0	0	0	1	0	0	0	0	0	0	0	0	0	0	0	0	0	0	0	0	0	0	0	0	0	0	0	0	0	0	0	0	D_0__Eukaryota; D_1__Opisthokonta; D_2__Nucletmycea; D_3__Fungi
OTU3597	0	0	0	0	0	0	0	0	0	0	0	0	0	0	0	0	0	0	0	0	0	0	0	0	0	0	0	0	0	0	0	0	0	0	0	0	0	0	0	0	0	0	0	0	0	0	0	D_0__Eukaryota
OTU3594	0	0	0	0	0	0	0	0	0	0	0	0	0	0	0	0	0	0	0	0	0	0	0	0	0	0	0	0	0	0	0	0	0	0	0	0	0	0	0	0	0	0	0	0	0	0	0	D_0__Eukaryota; D_1__Amoebozoa; D_2__Tubulinea; D_3__Euamoebida; D_4__Glaeseria
OTU3595	0	0	0	0	0	0	0	0	0	0	0	0	0	0	0	0	0	0	0	0	0	0	0	0	0	0	0	0	0	0	0	0	0	0	0	0	0	0	0	0	0	0	0	0	0	0	0	D_0__Eukaryota; D_1__Centrohelida; D_2__Acanthocystidae; D_3__uncultured eukaryote; D_4__uncultured eukaryote; D_5__uncultured eukaryote; D_6__uncultured eukaryote
OTU3592	0	0	0	0	0	0	0	0	0	0	0	0	0	0	0	0	0	0	0	0	0	0	0	0	0	0	0	0	0	0	0	0	0	0	0	0	0	0	1	0	0	0	0	0	0	0	0	D_0__Eukaryota; D_1__Opisthokonta; D_2__Nucletmycea; D_3__Fungi
OTU3593	0	0	0	0	0	0	0	0	0	0	0	0	0	0	0	0	0	0	0	0	0	0	0	0	0	0	0	0	0	0	0	0	0	0	0	0	0	0	0	0	0	0	0	0	0	0	0	D_0__Eukaryota; D_1__Opisthokonta; D_2__Nucletmycea; D_3__Fungi
OTU3590	0	2	3	0	3	3	0	2	0	0	0	0	0	0	0	0	0	0	4	0	0	0	2	0	0	2	0	1	0	0	0	0	0	0	0	0	0	0	0	0	0	0	10	0	0	2	0	D_0__Eukaryota
OTU3591	0	0	0	0	0	0	0	0	0	0	0	0	0	0	0	0	0	1	0	0	0	0	0	0	0	0	0	0	0	0	0	0	0	0	0	1	0	0	0	0	0	0	0	0	0	0	0	D_0__Eukaryota; D_1__RT5iin25; D_2__uncultured Eimeriidae; D_3__uncultured Eimeriidae; D_4__uncultured Eimeriidae; D_5__uncultured Eimeriidae; D_6__uncultured Eimeriidae
OTU11685	0	0	0	0	0	0	0	0	0	0	0	0	0	0	0	0	0	0	0	0	0	0	0	0	0	0	0	0	0	0	0	0	0	0	0	0	0	0	0	0	0	0	0	0	0	0	0	D_0__Eukaryota; D_1__Archaeplastida; D_2__Chloroplastida; D_3__Charophyta; D_8__Spermatophyta; D_9__Magnoliophyta; D_10__Caprifoliaceae environmental sample
OTU9933	0	0	0	0	0	0	0	0	0	0	0	0	0	0	0	0	0	0	0	0	0	0	0	0	0	0	0	0	0	0	0	0	0	0	0	0	0	0	0	0	0	0	0	0	0	0	0	D_0__Eukaryota; D_1__Archaeplastida; D_2__Chloroplastida; D_3__Charophyta; D_11__Poales; D_12__Aegilops; D_13__Aegilops tauschii
OTU13018	0	0	0	0	0	0	0	0	0	0	0	0	0	0	0	0	0	0	0	0	0	0	0	0	0	0	0	0	0	0	0	0	0	0	0	0	0	0	0	0	0	0	0	0	0	0	0	D_0__Eukaryota; D_1__Opisthokonta; D_2__Nucletmycea; D_3__Fungi
OTU3048	0	0	0	0	0	0	0	0	0	0	0	2	0	0	0	0	0	1	0	0	0	0	0	0	0	0	0	0	0	0	0	0	0	0	0	0	0	0	0	0	0	0	0	0	0	0	0	D_0__Eukaryota; D_1__SAR; D_2__Rhizaria; D_3__Cercozoa; D_4__Glissomonadida
OTU3049	0	0	0	0	0	0	0	0	3	0	0	0	0	0	0	0	0	0	0	0	0	0	0	0	0	0	0	0	0	0	0	0	0	0	0	0	0	0	0	0	0	0	0	0	0	0	0	D_0__Eukaryota
OTU9740	0	0	0	0	0	0	0	0	0	0	0	0	0	0	0	0	0	0	0	0	0	0	0	0	0	0	0	0	0	0	0	0	0	0	0	0	0	0	0	0	0	0	0	0	0	0	0	D_0__Eukaryota; D_1__RT5iin25; D_2__uncultured Eimeriidae; D_3__uncultured Eimeriidae; D_4__uncultured Eimeriidae; D_5__uncultured Eimeriidae; D_6__uncultured Eimeriidae
OTU3040	0	0	0	1	0	0	0	0	0	0	0	0	0	0	0	0	0	0	0	0	0	0	0	0	0	0	0	0	0	0	0	0	0	0	0	0	0	0	0	0	0	0	0	0	0	0	0	D_0__Eukaryota; D_1__Opisthokonta; D_2__Nucletmycea; D_3__Fungi; D_6__Chytridiomycetes; D_7__Rhizophlyctidales; D_8__uncultured fungus
OTU3041	0	1	0	0	0	0	0	1	0	0	0	0	0	0	0	1	0	0	1	2	0	0	0	0	0	0	0	4	0	0	0	0	0	0	0	2	0	1	1	0	0	2	0	0	0	0	1	D_0__Eukaryota; D_1__SAR; D_2__Stramenopiles; D_3__Peronosporomycetes
OTU3042	0	0	0	0	0	0	0	0	0	2	0	0	0	0	0	0	0	0	2	0	0	0	0	0	0	0	0	0	0	0	0	0	0	0	0	0	0	0	0	0	0	0	0	0	0	0	0	D_0__Eukaryota
OTU11263	0	0	0	0	0	0	0	0	0	0	0	0	0	0	0	0	0	0	0	0	0	0	0	0	0	0	0	0	0	0	0	0	0	0	0	0	0	0	0	0	0	0	0	0	0	0	0	D_0__Eukaryota
OTU11264	0	0	0	0	0	0	0	0	0	0	0	0	0	0	0	0	0	0	0	0	0	0	0	0	0	0	0	0	0	0	0	0	0	0	0	0	0	0	0	0	0	0	0	0	0	0	0	D_0__Eukaryota
OTU11265	0	0	0	0	0	0	0	0	0	0	0	0	0	0	0	0	0	0	0	0	0	0	0	0	0	0	0	0	0	0	0	0	0	0	0	0	0	0	0	0	0	0	0	0	0	0	0	D_0__Eukaryota; D_1__SAR; D_2__Rhizaria; D_3__Cercozoa; D_4__uncultured; D_5__uncultured cercozoan; D_6__uncultured cercozoan
OTU11266	0	0	0	0	3	0	0	0	0	0	0	0	0	0	0	0	0	0	0	0	0	0	0	0	0	0	0	0	0	0	0	0	0	0	0	0	0	0	0	0	0	0	0	0	0	0	0	D_0__Eukaryota; D_1__Centrohelida; D_2__uncultured Lobosea; D_3__uncultured Lobosea; D_4__uncultured Lobosea; D_5__uncultured Lobosea; D_6__uncultured Lobosea
OTU11267	0	0	0	0	0	0	0	0	0	0	0	0	0	0	0	0	0	0	0	0	0	0	0	0	0	0	0	0	0	0	0	0	0	0	0	0	0	0	0	0	0	0	0	2	0	0	0	D_0__Eukaryota; D_1__SAR; D_2__Rhizaria; D_3__Cercozoa; D_6__Rhizaspididae; D_7__Rhogostoma; D_8__uncultured eukaryote
OTU3109	0	0	0	0	0	0	0	0	0	0	0	0	0	0	0	0	0	0	0	0	0	0	0	0	0	0	0	0	0	0	0	0	0	0	0	0	0	0	0	0	0	0	0	0	0	0	0	D_0__Eukaryota; D_1__SAR; D_2__Rhizaria; D_3__Cercozoa; D_4__Glissomonadida; D_5__Heteromita
OTU3108	0	0	0	0	0	0	0	0	0	0	0	0	0	0	0	0	0	0	0	0	0	0	0	0	0	0	0	0	0	0	0	0	0	0	0	0	0	0	0	0	0	0	0	0	0	0	0	D_0__Eukaryota; D_1__Opisthokonta; D_2__Nucletmycea; D_3__Fungi; D_6__Chytridiomycetes; D_7__uncultured
OTU3105	2	0	0	1	0	0	0	0	0	2	0	0	0	0	0	0	0	0	0	0	0	0	0	0	0	0	0	0	1	0	0	0	1	0	0	1	0	0	0	0	0	0	0	0	0	0	0	D_0__Eukaryota; D_1__SAR; D_2__Rhizaria; D_3__Cercozoa; D_4__Metromonadea; D_5__Metopion
OTU3104	0	0	0	0	0	0	0	0	0	0	0	0	0	0	0	0	0	0	0	0	0	0	0	0	0	0	0	0	0	0	0	0	0	0	0	0	0	0	0	0	0	0	0	0	0	0	0	D_0__Eukaryota; D_1__Opisthokonta; D_2__Nucletmycea; D_3__Fungi; D_7__Rhizophydiales; D_8__uncultured
OTU3107	0	0	0	0	0	0	0	0	0	0	0	0	0	0	0	0	0	0	0	0	0	0	0	0	0	0	0	0	0	0	0	0	0	0	0	0	0	0	0	0	0	0	0	0	0	0	0	D_0__Eukaryota; D_1__Amoebozoa; D_2__Tubulinea; D_3__Leptomyxida; D_4__Leptomyxa; D_5__Ripidomyxa sp. RP009; D_6__Ripidomyxa sp. RP009
OTU3106	0	0	0	0	0	0	0	0	0	0	0	0	0	0	0	0	0	0	0	0	0	0	0	0	0	0	0	0	0	0	0	0	0	0	0	0	0	0	0	0	0	0	0	0	0	0	0	D_0__Eukaryota; D_1__Opisthokonta; D_2__Nucletmycea; D_3__Fungi; D_8__Kickxellaceae
OTU3101	0	0	0	0	0	0	0	0	0	0	0	0	0	0	0	0	0	0	0	0	0	0	0	0	0	0	0	0	0	0	0	0	0	0	0	0	0	0	0	0	0	0	0	0	0	0	0	D_0__Eukaryota; D_1__SAR; D_2__Rhizaria; D_3__Cercozoa; D_4__uncultured; D_5__uncultured eukaryote; D_6__uncultured eukaryote
OTU3100	0	0	0	0	0	0	0	0	0	0	0	0	0	0	0	0	0	0	0	0	0	0	0	0	0	0	0	0	0	0	0	0	0	0	0	0	0	0	0	0	0	0	0	0	0	0	0	D_0__Eukaryota; D_1__Opisthokonta; D_2__Nucletmycea
OTU3103	0	0	0	0	0	0	0	0	0	0	0	0	0	0	0	0	0	0	0	0	0	0	0	0	0	0	0	0	0	0	0	0	0	0	0	0	0	0	0	0	0	0	0	0	0	0	0	D_0__Eukaryota; D_1__Opisthokonta; D_2__Holozoa; D_3__Metazoa (Animalia); D_8__Ellipura; D_9__Collembola; D_10__uncultured eukaryote
OTU3102	0	0	0	0	0	0	0	0	0	0	0	0	0	0	0	0	0	0	0	0	0	0	0	0	0	0	0	0	0	0	0	0	0	0	0	0	0	0	0	0	0	0	0	0	0	0	0	D_0__Eukaryota; D_1__Opisthokonta; D_2__Nucletmycea; D_3__Fungi
OTU9368	0	0	0	0	0	0	0	0	0	0	0	0	0	0	0	0	0	0	0	0	0	0	0	0	0	0	0	0	0	0	0	0	0	0	0	0	0	0	0	0	0	0	0	0	0	0	0	D_0__Eukaryota; D_1__Opisthokonta; D_2__Nucletmycea; D_3__Fungi
OTU9930	0	0	0	0	0	0	0	0	0	0	0	0	0	0	0	0	0	0	0	0	0	0	0	0	0	0	0	0	0	0	0	0	0	0	0	0	0	0	0	0	0	0	0	0	0	0	0	D_0__Eukaryota; D_1__Archaeplastida; D_2__Chloroplastida; D_3__Charophyta
OTU2317	0	0	0	0	0	0	0	0	0	0	0	0	0	0	0	0	0	0	0	0	0	0	0	0	0	0	0	0	0	0	0	0	0	0	0	0	0	0	0	0	0	0	0	0	0	0	0	D_0__Eukaryota; D_1__SAR; D_2__Stramenopiles; D_3__Ochrophyta
OTU2316	0	0	0	0	0	0	0	0	0	0	0	0	0	0	0	0	0	0	0	0	0	1	3	0	3	0	0	0	0	0	1	0	0	0	0	0	0	0	0	0	0	0	0	0	0	0	0	D_0__Eukaryota; D_1__Opisthokonta; D_2__Nucletmycea; D_3__Fungi; D_9__Archaeorhizomycetaceae; D_10__Archaeorhizomyces
OTU2315	0	0	0	0	0	0	0	0	0	0	0	0	0	0	0	0	0	0	0	0	0	0	0	0	0	0	0	1	0	0	0	0	0	0	0	0	0	0	0	0	0	0	0	0	0	0	0	D_0__Eukaryota; D_1__RT5iin25; D_2__uncultured Eimeriidae; D_3__uncultured Eimeriidae; D_4__uncultured Eimeriidae; D_5__uncultured Eimeriidae; D_6__uncultured Eimeriidae
OTU2314	0	0	0	0	0	0	0	0	0	0	0	0	0	0	0	0	0	0	0	0	0	0	0	0	0	0	0	0	0	0	0	0	0	0	0	0	0	0	0	0	0	0	0	0	0	0	0	D_0__Eukaryota; D_1__SAR; D_2__Rhizaria; D_3__Cercozoa; D_4__Incertae Sedis; D_5__Gymnophrys; D_6__uncultured freshwater cercozoan
OTU12768	0	0	2	0	0	0	0	0	0	0	0	0	0	0	0	0	0	0	0	0	0	0	0	0	0	0	0	0	0	0	0	0	0	0	0	1	0	0	0	0	0	0	0	0	0	0	0	D_0__Eukaryota; D_1__SAR; D_2__Stramenopiles; D_3__Ochrophyta; D_6__Bacillariophyceae; D_7__Sellaphora; D_8__Eolimna minima
OTU2312	0	2	0	0	0	0	0	0	0	0	0	3	0	0	0	0	0	0	0	0	0	0	0	0	0	0	0	0	0	0	0	0	0	0	0	0	0	0	0	0	0	0	0	0	0	0	0	D_0__Eukaryota; D_1__SAR; D_2__Rhizaria; D_3__Cercozoa; D_4__Phytomyxea; D_5__Polymyxa
OTU2311	0	0	0	0	0	0	0	0	0	0	0	0	0	0	0	0	0	0	0	0	0	0	0	0	0	0	0	0	0	0	0	0	0	0	0	0	0	0	0	0	0	0	0	0	0	0	0	D_0__Eukaryota; D_1__Opisthokonta; D_2__Nucletmycea; D_3__Fungi
OTU2310	3	2	0	0	5	1	0	0	0	0	0	0	4	1	0	7	3	0	5	0	0	2	0	0	0	0	0	0	1	1	0	0	2	0	0	3	0	2	0	0	0	0	3	0	2	0	0	D_0__Eukaryota; D_1__SAR; D_2__Rhizaria; D_3__Cercozoa; D_4__Glissomonadida; D_5__uncultured eukaryote; D_6__uncultured eukaryote
OTU12764	0	0	0	0	0	0	0	0	0	0	0	3	0	0	0	0	0	1	0	0	0	0	2	0	2	0	0	0	0	1	0	0	0	0	0	0	1	0	0	0	0	0	0	0	0	0	0	D_0__Eukaryota; D_1__Opisthokonta
OTU12765	0	0	0	0	0	0	0	0	0	0	0	0	0	0	0	0	0	0	0	0	0	0	0	0	0	0	0	0	0	0	0	0	0	0	0	0	0	0	0	0	0	0	0	0	0	0	0	D_0__Eukaryota
OTU12766	0	0	0	0	0	0	0	0	0	0	0	0	0	0	0	0	0	0	0	0	0	0	0	0	0	0	0	0	0	0	0	0	0	0	0	0	0	0	0	0	0	0	0	0	0	0	0	D_0__Eukaryota; D_1__SAR; D_2__Rhizaria; D_3__Cercozoa
OTU12767	0	0	0	0	0	0	0	0	0	0	0	0	0	0	0	0	0	0	0	0	0	0	0	0	0	0	0	0	0	0	0	0	0	0	0	0	0	0	0	0	0	0	0	0	0	0	0	D_0__Eukaryota; D_1__Opisthokonta; D_2__Nucletmycea; D_3__Fungi; D_8__Chytridiaceae; D_9__Chytridium; D_10__Chytridium polysiphoniae
OTU12760	0	0	0	0	0	0	0	0	0	0	0	0	0	0	0	0	0	0	0	0	0	0	3	0	0	0	0	0	0	0	0	0	0	0	0	0	0	0	0	0	0	0	0	0	0	0	0	D_0__Eukaryota
OTU12761	0	0	0	0	0	0	0	0	0	0	0	0	0	0	0	0	0	0	0	0	0	0	0	0	0	0	0	0	0	0	0	0	0	0	0	0	0	0	0	0	0	0	0	0	0	0	0	D_0__Eukaryota; D_1__Opisthokonta; D_2__Nucletmycea; D_3__Fungi
OTU2319	0	0	1	0	0	0	0	0	0	0	0	0	0	0	0	0	0	0	0	0	0	0	0	0	0	0	0	0	0	0	0	0	0	0	0	0	0	0	0	0	0	0	0	0	0	0	0	D_0__Eukaryota; D_1__SAR; D_2__Stramenopiles; D_3__Ochrophyta; D_6__Bacillariophyceae; D_7__Pinnularia
OTU12763	0	0	0	0	0	0	0	0	0	0	0	0	0	0	0	0	0	0	0	0	0	0	2	0	0	0	0	0	0	0	0	0	0	0	0	0	0	0	0	0	0	0	0	0	0	0	0	D_0__Eukaryota; D_1__Opisthokonta; D_2__Nucletmycea; D_3__Fungi
OTU646	0	0	0	0	0	0	0	0	0	0	0	0	0	0	0	0	0	0	0	0	0	0	0	0	0	0	0	0	0	0	0	0	0	0	0	0	0	0	0	0	0	0	0	0	0	0	0	D_0__Eukaryota; D_1__Opisthokonta; D_2__Holozoa; D_3__Metazoa (Animalia)
OTU647	0	0	0	3	0	0	1	0	0	0	0	0	0	0	0	0	0	0	0	0	0	0	0	0	0	0	0	0	0	0	0	0	0	0	0	0	3	0	0	0	0	0	0	4	0	0	0	D_0__Eukaryota; D_1__Opisthokonta; D_2__Nucletmycea; D_3__Fungi
OTU644	0	0	0	0	0	0	0	0	0	0	0	0	0	0	0	0	0	0	0	0	0	0	0	0	0	0	0	0	0	0	0	0	0	0	0	0	0	0	0	0	0	0	0	0	0	0	0	D_0__Eukaryota; D_1__Opisthokonta; D_2__Nucletmycea; D_3__Fungi; D_8__Cladochytriaceae; D_9__Nowakowskiella; D_10__Nowakowskiella elegans
OTU645	0	13	11	0	0	0	0	0	0	0	0	0	11	7	0	0	0	21	0	0	0	0	0	0	0	0	0	0	0	14	0	0	0	0	0	0	9	14	0	1	0	0	3	0	0	0	0	D_0__Eukaryota; D_1__Amoebozoa; D_2__Cavosteliida; D_3__MPE1-14; D_4__Gephyramoeba sp. ATCC50654; D_5__Gephyramoeba sp. ATCC50654; D_6__Gephyramoeba sp. ATCC50654
OTU642	0	0	0	1	0	0	0	0	1	0	0	0	0	0	0	0	0	0	0	0	0	0	0	0	0	0	2	0	0	0	0	0	0	0	0	0	0	0	0	0	0	0	0	0	0	0	0	D_0__Eukaryota; D_1__SAR; D_2__Rhizaria; D_3__Cercozoa; D_7__Incertae Sedis; D_8__Tracheleuglypha; D_9__uncultured cercozoan
OTU643	1	0	2	0	0	0	0	6	0	0	0	0	0	1	0	3	0	0	0	1	0	5	0	1	0	0	9	15	0	0	0	3	0	0	0	0	0	2	4	0	0	0	0	0	0	0	0	D_0__Eukaryota; D_1__SAR; D_2__Rhizaria; D_3__Cercozoa; D_4__Cercomonadidae
OTU640	2	0	0	0	0	0	0	0	0	0	0	0	0	0	0	2	0	0	0	1	0	0	0	0	0	0	0	0	0	0	0	0	0	0	0	0	0	0	1	0	0	0	0	0	0	0	0	D_0__Eukaryota; D_1__Opisthokonta; D_2__Nucletmycea; D_3__Fungi
OTU641	0	0	0	0	0	0	0	0	0	0	0	0	0	0	0	0	0	0	0	1	0	0	0	2	0	0	0	0	0	0	0	0	0	0	0	0	0	0	0	0	0	0	0	0	0	0	0	D_0__Eukaryota; D_1__SAR; D_2__Stramenopiles; D_3__Ochrophyta; D_6__Bacillariophyceae; D_7__Luticola; D_8__Luticola permuticopsis
OTU648	55	0	0	0	1	0	0	7	0	0	0	0	0	0	0	5	0	1	0	41	13	0	0	11	0	2	11	29	19	0	0	34	0	0	0	0	0	0	6	0	0	0	0	0	0	0	0	D_0__Eukaryota; D_1__Opisthokonta; D_2__Holozoa; D_3__Metazoa (Animalia)
OTU649	0	0	0	0	0	0	0	0	0	0	0	0	0	0	0	0	0	0	0	0	0	0	0	0	0	0	0	0	0	0	0	0	0	0	0	0	0	0	0	0	0	0	0	0	0	0	0	D_0__Eukaryota; D_1__Centrohelida
OTU2515	0	0	0	0	0	0	0	0	0	0	0	0	0	0	1	0	0	0	0	0	0	0	0	0	0	0	0	0	0	0	0	0	0	0	0	0	0	0	0	0	0	0	0	1	0	0	0	D_0__Eukaryota
OTU7358	0	0	0	0	0	0	0	0	1	0	0	0	0	0	0	0	9	0	0	0	0	0	1	0	0	0	0	0	0	2	3	0	0	0	0	0	0	0	0	0	0	4	0	0	0	0	0	D_0__Eukaryota; D_1__Opisthokonta; D_2__Nucletmycea; D_3__Fungi
OTU2279	0	0	0	0	0	0	0	0	0	0	0	0	0	0	0	0	0	0	0	0	0	0	0	0	0	0	0	0	0	0	0	0	0	0	0	0	0	0	0	0	0	0	0	0	0	0	0	D_0__Eukaryota; D_1__Opisthokonta; D_2__Nucletmycea; D_3__Fungi; D_8__Ancylistaceae; D_9__Conidiobolus; D_10__Conidiobolus pumilus
OTU7034	0	0	0	0	0	0	0	0	0	0	0	0	0	0	0	0	0	0	0	0	0	0	0	0	0	0	0	0	0	0	0	0	0	0	0	0	0	0	0	0	0	0	0	3	0	0	0	D_0__Eukaryota; D_1__SAR; D_2__Alveolata; D_3__Ciliophora; D_7__Colpodida; D_8__Colpoda
OTU7354	0	0	0	0	0	0	1	0	0	0	0	0	0	0	0	0	0	0	2	0	0	0	0	0	0	0	0	0	0	2	0	0	0	0	0	0	0	0	0	0	0	0	0	0	0	1	0	D_0__Eukaryota; D_1__Opisthokonta; D_2__Nucletmycea; D_3__Fungi
OTU7355	1	0	0	0	0	0	0	0	1	0	0	0	0	4	0	0	0	7	0	0	0	0	0	0	0	0	0	0	0	6	0	0	0	0	0	0	0	0	0	0	0	0	0	1	3	0	0	D_0__Eukaryota; D_1__Opisthokonta; D_2__Nucletmycea; D_3__Fungi
OTU7356	0	0	0	0	0	0	0	0	0	0	0	0	0	0	0	0	0	0	0	0	0	0	0	0	0	0	0	0	0	2	0	0	0	0	0	0	0	0	0	0	0	0	0	0	0	0	0	D_0__Eukaryota; D_1__Opisthokonta; D_2__Nucletmycea; D_3__Fungi
OTU7357	0	0	0	0	0	0	0	0	0	0	0	0	0	0	0	0	0	0	0	0	0	0	0	0	0	0	0	0	0	2	0	0	0	0	0	0	0	0	0	0	0	0	0	0	0	0	0	D_0__Eukaryota; D_1__Opisthokonta; D_2__Nucletmycea; D_3__Fungi
OTU7350	0	0	0	0	0	0	0	0	0	0	0	0	0	0	0	1	0	0	0	1	0	0	0	0	0	0	0	0	0	2	0	0	0	0	0	0	0	0	0	0	0	0	0	0	0	0	0	D_0__Eukaryota; D_1__Opisthokonta; D_2__Holozoa; D_3__Ichthyosporea
OTU7037	0	0	0	0	0	0	0	0	0	0	0	0	0	0	0	0	0	0	0	0	0	0	0	0	0	0	0	0	0	0	0	0	0	0	0	0	0	0	0	0	0	0	0	2	0	0	0	D_0__Eukaryota
OTU7352	0	0	0	2	0	0	0	0	0	0	0	0	0	0	0	0	0	0	0	0	0	0	0	0	0	0	0	0	0	2	0	0	0	0	0	0	0	0	0	0	0	0	0	0	0	0	0	D_0__Eukaryota; D_1__Opisthokonta; D_2__Nucletmycea; D_3__Fungi
OTU7353	0	0	0	0	0	0	0	0	0	0	0	0	0	0	0	0	0	0	0	0	0	0	0	0	0	0	0	0	1	2	0	0	2	0	0	0	1	0	0	0	0	0	2	0	0	0	0	D_0__Eukaryota; D_1__Opisthokonta; D_2__Nucletmycea; D_3__Fungi
OTU2516	0	0	0	0	0	0	0	0	0	0	0	0	0	0	0	0	0	0	0	0	0	0	0	0	0	0	2	0	0	0	0	0	0	0	0	0	0	0	0	0	0	0	0	0	0	0	2	D_0__Eukaryota
OTU7031	0	0	0	0	0	1	0	0	0	0	0	0	0	0	0	0	0	0	0	0	0	0	0	0	0	0	0	0	0	0	0	0	0	0	0	0	0	0	0	0	0	0	0	3	0	0	0	D_0__Eukaryota; D_1__SAR; D_2__Rhizaria; D_3__Cercozoa; D_4__Vampyrellidae; D_5__uncultured
OTU2510	0	9	6	0	0	0	0	0	0	0	0	0	0	0	0	0	0	0	0	0	0	0	0	0	0	0	0	0	0	0	0	0	0	0	0	0	0	0	0	0	0	0	0	0	0	0	0	D_0__Eukaryota; D_1__Opisthokonta
OTU7033	0	0	0	0	0	0	0	0	0	0	0	0	0	0	0	0	0	0	0	0	0	0	0	0	0	0	0	0	0	0	0	0	0	0	0	0	0	0	0	0	0	0	0	2	0	0	0	D_0__Eukaryota; D_1__SAR; D_2__Stramenopiles
OTU7299	0	0	0	0	0	0	0	0	0	0	0	0	0	0	0	0	0	0	1	0	0	0	0	0	0	0	0	0	0	0	0	0	0	2	0	0	0	0	0	0	0	0	0	0	0	2	0	D_0__Eukaryota; D_1__SAR; D_2__Alveolata; D_3__Ciliophora; D_5__Heterotrichea; D_6__Blepharisma; D_7__Cryptosporidiidae environmental sample
OTU7032	0	0	0	0	0	0	0	0	0	0	0	0	0	0	0	0	0	0	0	0	0	0	0	0	0	0	0	0	0	0	0	0	0	0	0	0	0	0	0	0	0	0	0	2	0	0	0	D_0__Eukaryota; D_1__Excavata; D_2__Discoba; D_3__Discicristata; D_6__Heteronematina; D_7__Petalomonas; D_8__Petalomonas cantuscygni
OTU1605	0	0	0	0	0	0	0	0	0	0	0	0	0	0	0	0	0	0	0	0	0	0	0	0	0	0	0	0	0	0	0	0	0	0	0	0	0	0	0	0	0	0	0	0	0	0	0	D_0__Eukaryota; D_1__Archaeplastida; D_2__Chloroplastida; D_3__Charophyta; D_10__Brassicales; D_11__Brassica; D_12__Brassica rapa subsp. pekinensis (Chinese cabbage)
OTU12188	0	0	2	0	1	0	0	0	0	0	0	0	5	6	0	0	4	0	0	0	0	2	15	0	0	0	0	0	0	0	2	0	2	0	0	0	0	0	0	3	0	4	0	0	3	0	0	D_0__Eukaryota
OTU12189	1	0	0	2	0	0	0	0	0	0	0	0	0	0	0	1	0	0	1	1	0	0	0	0	0	1	0	2	0	0	0	3	0	0	0	0	0	0	0	0	0	0	2	0	0	0	0	D_0__Eukaryota; D_1__SAR; D_2__Rhizaria; D_3__Cercozoa; D_4__Glissomonadida; D_5__Heteromita
OTU7684	0	0	0	0	0	0	0	0	0	0	0	0	0	0	0	0	0	0	0	0	0	0	0	0	0	0	0	0	0	0	0	0	0	0	0	0	0	0	0	0	0	0	0	0	0	0	0	D_0__Eukaryota
OTU7685	0	0	0	0	0	0	0	0	0	0	0	0	0	0	0	0	0	0	0	0	0	0	0	0	0	0	0	0	0	0	0	0	0	0	0	0	0	0	0	0	0	0	0	0	0	0	0	D_0__Eukaryota; D_1__Opisthokonta; D_2__Holozoa; D_3__Metazoa (Animalia); D_8__Arachnida; D_9__Acari; D_10__Eupodidae sp. AMUENV025
OTU7682	0	0	0	0	0	0	0	0	0	0	0	0	0	0	0	0	0	0	0	0	0	0	0	0	0	0	0	0	0	0	0	0	0	0	0	0	0	0	0	0	0	0	0	0	0	0	0	D_0__Eukaryota; D_1__Opisthokonta
OTU7683	0	0	0	0	0	0	0	0	0	0	0	0	0	0	0	0	0	0	0	0	0	0	0	0	0	0	0	0	0	0	0	0	0	0	0	0	0	0	0	0	0	0	0	0	0	0	0	D_0__Eukaryota; D_1__Opisthokonta; D_2__Holozoa; D_3__Metazoa (Animalia)
OTU7680	0	0	0	0	0	0	0	0	0	0	0	0	0	0	0	0	0	0	0	0	0	0	0	0	0	0	0	0	0	0	0	0	0	0	0	0	0	0	0	0	0	0	0	0	0	0	0	D_0__Eukaryota; D_1__Opisthokonta; D_2__Nucletmycea; D_3__Fungi
OTU7681	0	0	0	0	0	0	0	0	0	0	0	0	0	0	0	0	0	0	0	0	0	0	0	0	0	0	0	0	0	0	0	0	0	0	0	0	0	0	0	0	0	0	0	0	0	0	0	D_0__Eukaryota
OTU12180	0	0	0	0	0	0	0	0	0	0	0	0	0	0	0	0	0	0	0	0	0	0	0	0	0	0	0	0	0	1	0	0	0	0	0	0	0	0	0	0	0	0	0	0	0	0	0	D_0__Eukaryota; D_1__Archaeplastida; D_2__Chloroplastida; D_3__Charophyta; D_11__Poales
OTU12181	0	0	0	0	0	0	0	0	0	0	0	0	0	0	0	0	0	0	0	0	0	0	0	0	0	0	0	0	0	0	0	0	0	0	0	0	0	0	0	0	0	0	0	0	0	0	0	D_0__Eukaryota; D_1__Amoebozoa; D_2__Schizoplasmodiida; D_3__Ceratiomyxella; D_4__Ceratiomyxella tahitiensis; D_5__Ceratiomyxella tahitiensis; D_6__Ceratiomyxella tahitiensis
OTU12182	0	0	0	0	0	0	0	0	0	10	0	0	0	0	42	0	0	0	0	0	0	1	0	0	0	0	0	0	0	0	0	0	0	95	0	0	0	0	0	0	21	0	0	0	0	2	0	D_0__Eukaryota; D_1__Archaeplastida; D_2__Chloroplastida; D_3__Charophyta; D_10__Rosales
OTU12183	0	0	0	0	0	0	0	0	0	0	0	0	0	0	0	0	0	0	0	0	0	0	0	0	0	0	0	0	0	0	0	0	0	0	0	0	0	0	0	0	0	0	0	0	0	0	0	D_0__Eukaryota; D_1__Archaeplastida; D_2__Chloroplastida; D_3__Charophyta; D_10__Boraginales; D_11__Oreocarya; D_12__Oreocarya hoffmannii
OTU12184	0	0	2	0	3	0	0	0	2	0	0	0	0	0	0	0	0	0	0	0	0	0	0	0	0	0	0	0	0	13	37	0	13	0	0	7	13	4	0	0	0	7	0	0	8	0	0	D_0__Eukaryota
OTU12185	0	0	0	0	0	0	0	0	0	0	0	0	0	0	0	0	0	0	0	0	0	0	0	0	0	0	0	0	0	0	0	0	0	0	0	0	0	0	0	0	0	0	0	0	0	0	0	D_0__Eukaryota; D_1__Amoebozoa; D_2__Tubulinea; D_3__Leptomyxida; D_4__Leptomyxa
OTU12186	4	4	0	0	2	2	0	0	0	0	0	0	0	0	0	0	0	1	3	2	1	0	0	0	0	5	1	2	1	4	2	2	0	2	0	5	38	0	0	2	20	0	8	5	2	6	10	D_0__Eukaryota; D_1__SAR; D_2__Rhizaria; D_3__Cercozoa
OTU12187	0	0	0	0	0	0	0	0	0	0	0	0	0	0	0	0	0	0	0	0	0	0	0	0	0	0	0	0	0	0	0	0	0	0	0	0	0	0	0	0	0	0	0	0	0	0	0	D_0__Eukaryota; D_1__Opisthokonta; D_2__Holozoa; D_3__Metazoa (Animalia); D_8__Arachnida; D_9__Acari; D_10__Xenillus tegeocranus
OTU2519	0	0	0	1	0	1	0	0	0	0	0	0	0	0	0	0	0	0	1	0	0	0	0	1	0	0	8	1	18	0	0	1	0	0	0	0	0	0	0	6	0	0	6	8	0	0	0	D_0__Eukaryota; D_1__SAR; D_2__Rhizaria; D_3__Cercozoa; D_4__Incertae Sedis; D_5__Gymnophrys; D_6__uncultured freshwater cercozoan
OTU2518	0	5	0	0	0	0	0	0	0	0	0	0	0	0	0	0	0	0	0	0	0	0	0	0	0	0	0	0	0	0	1	0	0	0	0	0	0	0	0	3	0	2	1	0	0	0	0	D_0__Eukaryota; D_1__SAR; D_2__Rhizaria; D_3__Cercozoa; D_4__Cercomonadidae; D_5__Eocercomonas sp. HFCC 909; D_6__Eocercomonas sp. HFCC 909
OTU10722	0	0	0	0	0	0	0	0	0	0	0	0	0	0	0	0	0	0	0	0	0	0	0	0	0	0	0	0	0	0	0	0	0	0	0	0	0	0	0	0	0	0	0	0	0	0	0	D_0__Eukaryota; D_1__SAR; D_2__Rhizaria; D_3__Cercozoa
OTU10723	0	0	0	0	0	0	0	0	0	0	0	0	0	0	0	0	0	0	0	0	0	0	0	0	0	0	0	0	0	0	0	0	0	0	0	0	0	0	0	0	0	3	0	0	0	0	0	D_0__Eukaryota; D_1__SAR
OTU10720	0	0	0	0	0	0	0	0	0	0	0	0	0	0	0	0	0	0	0	0	0	0	0	0	0	0	0	0	0	0	0	0	0	0	0	0	0	0	0	0	0	0	0	0	0	0	0	D_0__Eukaryota; D_1__Amoebozoa; D_2__Discosea; D_3__Longamoebia; D_4__Centramoebida; D_5__Acanthamoeba
OTU10721	0	0	0	0	0	0	0	0	0	0	0	0	0	0	0	0	0	0	0	0	0	0	0	0	0	0	0	0	0	0	0	0	0	0	0	0	0	0	0	0	0	3	0	0	0	0	0	D_0__Eukaryota
OTU10726	0	0	0	0	0	0	0	0	0	0	0	0	0	0	0	0	0	0	0	0	0	0	0	0	0	0	0	0	0	0	0	0	0	0	0	0	0	0	0	0	0	3	0	0	0	0	0	D_0__Eukaryota; D_1__Opisthokonta; D_2__Nucletmycea; D_3__Fungi
OTU10727	1	0	0	3	3	0	0	0	0	0	0	0	0	0	0	0	0	3	2	0	0	0	0	0	0	0	0	1	0	2	0	0	0	0	0	0	0	0	0	0	0	4	0	1	3	0	3	D_0__Eukaryota; D_1__Opisthokonta; D_2__Nucletmycea; D_3__Fungi
OTU10724	0	0	0	0	0	0	0	0	0	0	0	0	0	0	0	0	0	0	0	0	0	0	0	0	0	0	0	0	0	0	0	0	0	0	0	0	0	0	0	0	0	3	0	0	0	0	0	D_0__Eukaryota; D_1__Amoebozoa; D_2__Gracilipodida; D_3__Telaepolella; D_4__Telaepolella tubasferens; D_5__Telaepolella tubasferens; D_6__Telaepolella tubasferens
OTU10725	0	0	0	0	0	0	0	0	0	0	0	0	0	0	0	0	0	0	0	0	0	0	0	0	0	0	0	0	0	0	0	0	0	0	0	0	0	0	0	0	0	0	0	2	0	0	0	D_0__Eukaryota
OTU10728	0	0	0	0	0	0	0	0	0	0	0	0	0	0	0	0	0	0	0	0	0	0	0	0	0	0	0	0	0	0	0	0	0	0	0	0	0	0	0	0	0	0	0	0	0	0	0	D_0__Eukaryota
OTU3289	0	0	0	0	0	0	0	0	0	0	0	2	0	0	0	0	0	0	0	0	0	0	0	0	1	0	0	0	0	0	1	0	8	0	0	0	0	0	0	0	0	0	0	0	0	0	0	D_0__Eukaryota
OTU12365	0	0	0	0	0	0	0	0	0	0	0	0	0	0	0	0	0	0	0	0	0	0	0	0	0	0	0	0	0	0	0	0	0	0	0	0	0	0	0	0	0	0	0	0	0	0	0	D_0__Eukaryota; D_1__Archaeplastida; D_2__Chloroplastida; D_3__Charophyta; D_10__Rosales; D_11__Filipendula; D_12__Filipendula vulgaris
OTU12980	0	0	0	0	0	0	0	0	0	0	0	0	0	0	0	0	0	0	0	0	0	0	0	0	0	0	0	0	0	0	0	0	0	0	0	0	0	0	0	0	0	0	0	0	0	0	0	D_0__Eukaryota; D_1__Opisthokonta; D_2__Holozoa; D_3__Metazoa (Animalia); D_8__Ellipura; D_9__Collembola
OTU12981	0	0	0	0	0	0	0	0	0	0	0	0	0	0	0	0	0	0	0	0	0	0	0	0	0	0	0	0	0	0	0	0	0	0	0	0	0	0	0	0	0	0	0	0	0	0	0	D_0__Eukaryota; D_1__Opisthokonta; D_2__Nucletmycea; D_3__Fungi
OTU12982	0	0	0	0	0	0	0	0	0	0	0	0	0	0	0	0	0	0	0	0	0	0	0	0	0	0	0	0	0	0	0	0	0	0	0	0	0	0	0	0	0	0	0	0	0	0	0	D_0__Eukaryota; D_1__Archaeplastida; D_2__Chloroplastida; D_3__Charophyta
OTU12983	0	0	0	0	0	0	0	0	0	0	0	0	0	0	0	0	0	0	0	0	0	0	0	0	0	0	0	0	0	0	0	0	0	0	0	0	0	0	0	0	0	0	0	0	0	0	0	D_0__Eukaryota; D_1__SAR; D_2__Rhizaria; D_3__Cercozoa; D_4__RT5iin19; D_5__uncultured Eimeriidae; D_6__uncultured Eimeriidae
OTU12984	0	0	0	0	0	0	0	0	0	0	0	0	0	0	0	0	0	0	0	0	0	0	0	0	0	0	0	0	0	0	0	0	0	0	0	0	0	0	0	0	0	0	0	0	0	0	0	D_0__Eukaryota; D_1__Opisthokonta; D_2__Nucletmycea; D_3__Fungi
OTU12985	0	0	0	0	0	0	0	0	0	0	0	0	0	0	0	0	0	0	0	0	0	0	0	0	0	0	0	0	0	0	0	0	0	0	0	0	0	0	0	0	0	0	0	0	0	0	0	D_0__Eukaryota; D_1__SAR; D_2__Rhizaria; D_3__Cercozoa
OTU12986	0	0	0	0	0	0	0	0	0	0	0	0	0	0	0	0	0	0	0	0	0	0	0	0	0	0	0	0	0	0	0	0	0	0	0	0	0	0	0	0	0	0	0	0	0	0	0	D_0__Eukaryota; D_1__Opisthokonta; D_2__Nucletmycea; D_3__Fungi; D_6__Agaricomycotina; D_7__Agaricomycetes; D_8__uncultured Eimeriidae
OTU12987	0	0	0	0	0	0	0	0	0	0	0	0	0	0	0	0	0	0	0	0	0	0	0	0	0	0	0	0	0	0	0	0	0	0	0	0	0	0	0	0	0	0	0	0	0	0	0	D_0__Eukaryota; D_1__Archaeplastida; D_2__Chloroplastida; D_3__Charophyta
OTU12988	4	0	0	0	0	0	3	2	0	3	0	0	0	0	0	7	0	0	8	10	12	0	0	0	0	1	7	19	5	0	0	3	0	0	0	0	0	0	6	0	1	0	0	2	0	6	1	D_0__Eukaryota; D_1__Opisthokonta; D_2__Nucletmycea; D_3__Fungi; D_6__Incertae Sedis; D_7__Zoopagales
OTU12989	1	0	0	0	0	0	0	1	0	0	0	0	0	0	0	0	0	0	0	0	0	0	0	0	0	0	1	0	0	0	0	0	0	0	0	0	0	0	1	0	0	0	0	0	1	0	0	D_0__Eukaryota
OTU639	0	0	0	0	0	0	0	0	0	0	0	0	0	0	0	0	0	0	0	0	0	0	0	0	0	0	0	0	0	0	0	0	0	0	0	0	0	0	0	0	0	0	0	0	0	0	0	D_0__Eukaryota; D_1__Archaeplastida; D_2__Chloroplastida; D_3__Charophyta; D_10__Brassicales; D_11__Brassica; D_12__Brassica napus (rape)
OTU3479	4	0	0	0	0	2	0	3	0	0	0	0	0	0	0	5	0	0	0	10	5	0	0	0	0	4	6	0	6	0	0	2	0	0	0	0	0	0	2	0	0	0	0	0	0	0	0	D_0__Eukaryota; D_1__Opisthokonta; D_2__Nucletmycea; D_3__Fungi
OTU3285	0	0	0	0	0	0	0	0	0	0	0	0	0	3	0	0	2	0	0	0	0	0	0	0	0	0	0	0	0	0	2	0	0	0	0	0	0	0	0	0	0	0	0	0	0	0	0	D_0__Eukaryota; D_1__SAR; D_2__Alveolata; D_3__Ciliophora; D_5__Heterotrichea; D_6__Blepharisma; D_7__Cryptosporidiidae environmental sample
OTU3478	0	0	0	0	0	0	0	0	0	0	0	0	0	0	0	0	0	0	0	0	0	0	0	0	0	0	0	0	0	0	0	0	0	0	0	0	0	0	0	0	0	0	0	0	0	0	0	D_0__Eukaryota; D_1__SAR; D_2__Rhizaria; D_3__Cercozoa; D_4__Vampyrellidae; D_5__uncultured; D_6__Vampyrellida sp. CAraX
OTU8123	0	0	0	0	0	0	0	0	0	0	0	0	0	0	0	0	0	0	0	0	0	0	0	0	0	0	0	0	0	0	0	0	0	0	0	0	0	0	0	0	0	0	0	0	0	0	0	D_0__Eukaryota; D_1__Opisthokonta; D_2__Nucletmycea; D_3__Fungi
OTU5266	0	2	1	0	0	1	1	12	10	0	0	0	7	2	0	0	0	0	0	0	0	9	3	6	0	0	1	5	0	0	1	0	0	0	0	11	0	0	4	0	0	4	0	4	14	1	0	D_0__Eukaryota; D_1__Opisthokonta; D_2__Holozoa; D_3__Metazoa (Animalia); D_7__Monogononta; D_8__Ploimida
OTU5267	0	0	0	0	0	0	0	0	0	0	0	0	0	0	0	0	0	0	0	0	0	0	0	0	0	0	0	0	0	0	0	0	0	0	0	0	0	0	0	0	0	0	0	0	0	0	0	D_0__Eukaryota; D_1__SAR; D_2__Alveolata; D_3__Apicomplexa; D_5__Gregarinasina; D_6__Eugregarinorida; D_7__Cryptosporidiidae environmental sample
OTU5264	0	0	0	0	0	0	0	0	0	0	0	0	0	0	0	0	0	0	0	2	2	0	0	0	0	0	5	0	0	0	0	0	0	0	0	0	0	0	0	2	0	0	1	0	0	0	0	D_0__Eukaryota; D_1__Amoebozoa; D_2__Discosea; D_3__Flabellinia; D_4__Dactylopodida; D_5__Korotnevella; D_6__Korotnevella stella
OTU5265	0	0	0	0	0	0	0	0	0	0	0	0	0	0	0	0	0	0	0	0	0	0	0	0	0	0	0	0	0	0	0	0	0	0	0	0	0	0	0	0	0	0	0	0	0	0	0	D_0__Eukaryota; D_1__Archaeplastida; D_2__Chloroplastida; D_3__Chlorophyta; D_5__Chlamydomonadales; D_6__Tetracystis; D_7__Tetracystis pampae
OTU5262	0	0	0	0	0	0	0	0	0	0	0	0	0	0	0	1	0	0	0	0	0	0	0	0	0	0	0	0	0	0	0	0	0	0	0	0	0	0	0	0	0	0	0	0	0	0	0	D_0__Eukaryota; D_1__Opisthokonta; D_2__Nucletmycea
OTU5263	0	0	0	0	0	0	0	0	0	0	0	0	0	0	0	0	0	0	0	0	0	0	0	0	0	0	0	0	0	0	0	0	0	0	0	0	0	0	0	0	0	0	0	0	0	0	0	D_0__Eukaryota; D_1__Opisthokonta; D_2__Nucletmycea; D_3__Fungi
OTU5260	0	0	0	0	0	0	0	0	0	0	0	0	0	0	0	0	0	0	0	0	0	0	0	0	0	0	0	0	0	0	0	0	0	0	0	0	0	0	0	0	0	0	0	0	0	0	0	D_0__Eukaryota; D_1__SAR; D_2__Rhizaria; D_3__Cercozoa; D_4__Cercomonadidae
OTU5261	0	0	0	0	0	0	0	0	0	0	0	0	0	0	0	0	0	0	0	0	0	0	0	0	0	0	0	0	0	0	0	0	0	0	0	0	0	0	0	0	0	0	0	0	0	0	0	D_0__Eukaryota; D_1__Opisthokonta; D_2__Nucletmycea; D_3__Fungi; D_9__Agaricostilbaceae; D_10__Bensingtonia
OTU6083	0	0	0	1	0	0	0	0	0	0	0	0	0	0	0	0	0	0	0	0	0	1	0	0	0	0	0	0	0	0	0	0	0	0	0	0	0	0	0	0	0	0	0	0	0	0	0	D_0__Eukaryota
OTU6082	0	0	0	1	0	0	0	0	0	0	0	0	0	0	0	0	0	0	0	0	0	1	0	0	0	0	0	0	0	0	0	0	0	0	0	0	0	0	0	0	0	0	0	0	0	0	0	D_0__Eukaryota; D_1__Opisthokonta
OTU6081	0	0	0	0	1	0	0	0	0	0	0	0	2	0	0	0	0	3	0	0	0	6	0	0	0	0	0	0	0	0	0	0	0	0	0	2	0	0	0	0	0	0	2	0	4	0	0	D_0__Eukaryota; D_1__Opisthokonta; D_2__Nucletmycea; D_3__Fungi
OTU6080	0	0	0	0	3	0	0	0	0	0	0	0	0	0	0	2	0	0	0	0	0	0	0	0	0	0	0	0	0	0	0	1	0	0	0	0	0	0	0	2	0	2	0	0	0	0	0	D_0__Eukaryota; D_1__SAR; D_2__Rhizaria; D_3__Cercozoa
OTU6087	0	0	0	0	0	0	0	0	0	0	0	0	0	0	0	0	0	0	0	0	0	0	0	0	0	0	0	0	0	0	0	0	0	0	0	0	0	0	0	0	0	0	0	0	0	0	0	D_0__Eukaryota; D_1__Amoebozoa; D_2__Tubulinea; D_3__Leptomyxida; D_4__Leptomyxa; D_5__Ripidomyxa sp. RP009; D_6__Ripidomyxa sp. RP009
OTU6086	0	0	0	0	0	0	0	0	0	0	0	0	0	0	0	0	0	0	0	0	0	0	0	0	0	0	0	0	0	0	0	0	0	0	0	0	0	0	0	0	0	0	0	0	0	0	0	D_0__Eukaryota; D_1__SAR; D_2__Rhizaria; D_3__Cercozoa; D_6__Euglyphida; D_7__13-1.8; D_8__uncultured cercozoan
OTU5268	0	0	0	0	0	0	0	0	0	0	0	0	0	0	0	0	0	0	0	0	0	0	0	0	0	0	0	0	0	0	0	0	0	0	0	0	0	0	0	0	0	0	0	0	0	0	0	D_0__Eukaryota; D_1__Opisthokonta; D_2__Nucletmycea; D_3__Fungi
OTU5269	0	0	0	0	0	0	0	0	0	0	0	0	0	0	0	0	0	0	0	0	0	0	0	0	0	0	0	0	0	0	0	0	0	0	0	0	0	0	0	0	0	0	0	0	0	0	0	D_0__Eukaryota; D_1__SAR; D_2__Stramenopiles; D_3__Peronosporomycetes
OTU4023	0	0	3	0	0	0	0	0	0	0	0	0	0	0	0	0	0	0	0	0	0	0	0	0	0	0	1	0	0	1	0	0	0	0	0	0	0	0	1	0	0	0	0	0	0	0	0	D_0__Eukaryota; D_1__Opisthokonta; D_2__Nucletmycea; D_3__Fungi
OTU4022	0	0	0	0	0	0	0	0	0	0	0	0	0	0	0	0	0	0	0	0	0	0	0	0	0	0	0	0	0	0	0	0	0	0	0	2	0	0	0	0	0	0	0	0	0	0	0	D_0__Eukaryota; D_1__Opisthokonta; D_2__Nucletmycea; D_3__Fungi
OTU4021	0	0	0	0	0	0	0	0	0	0	0	0	0	0	0	0	0	0	0	0	0	0	0	0	0	0	0	0	0	0	0	0	1	0	0	0	0	0	0	0	0	0	0	0	0	0	0	D_0__Eukaryota; D_1__Opisthokonta; D_2__Nucletmycea; D_3__Fungi
OTU4020	0	0	0	0	0	0	0	0	0	0	0	2	0	0	0	0	3	0	0	0	0	0	0	0	0	0	0	0	0	0	0	0	0	0	0	0	0	0	0	0	0	2	0	0	1	0	0	D_0__Eukaryota; D_1__SAR; D_2__Rhizaria; D_3__Cercozoa; D_4__Glissomonadida
OTU4027	0	0	0	0	0	0	0	0	0	0	0	0	0	0	0	0	3	0	0	0	0	0	0	0	0	0	0	0	0	0	0	0	0	0	0	0	0	0	0	0	0	0	0	0	0	0	0	D_0__Eukaryota; D_1__SAR; D_2__Stramenopiles; D_3__Ochrophyta; D_5__Chromulinales; D_6__Spumella; D_7__Spumella sp. Mbc_3C
OTU10851	0	0	0	0	0	0	0	0	0	0	0	0	0	0	0	0	0	0	0	0	0	0	0	0	0	0	0	0	0	0	0	0	0	0	0	0	0	0	0	0	0	0	0	0	0	0	0	D_0__Eukaryota; D_1__Opisthokonta; D_2__Holozoa; D_3__Metazoa (Animalia); D_8__Dorylaimia; D_9__Dorylaimida
OTU4025	0	0	0	0	0	0	0	0	0	0	0	0	0	0	0	0	1	0	0	0	0	0	0	0	0	0	0	0	0	0	4	0	0	0	0	0	0	0	0	0	0	0	0	0	0	0	0	D_0__Eukaryota
OTU4024	0	0	0	0	0	0	0	0	0	0	0	0	0	0	0	0	4	0	0	0	0	0	0	0	0	0	0	0	0	0	0	0	0	0	0	0	0	0	0	0	0	0	0	0	0	0	0	D_0__Eukaryota; D_1__SAR; D_2__Rhizaria; D_3__Cercozoa; D_4__Phytomyxea; D_5__uncultured; D_6__Spongospora subterranea f. sp. subterranea
OTU4029	749	27	19	375	269	150	10	267	442	2	1	24	33	23	0	199	326	78	20	668	624	50	220	598	74	283	455	454	391	65	236	551	204	7	0	70	416	22	482	243	13	702	78	518	800	51	33	D_0__Eukaryota; D_1__Opisthokonta; D_2__Nucletmycea; D_3__Fungi; D_9__Chaetomiaceae; D_10__Chaetomium
OTU4028	1	0	0	0	0	0	0	0	0	0	0	1	0	0	0	0	5	0	0	0	0	1	0	0	0	0	0	0	0	0	4	0	3	0	0	0	0	0	1	0	0	0	0	0	4	0	0	D_0__Eukaryota; D_1__Opisthokonta; D_2__Nucletmycea; D_3__Fungi
OTU10858	0	0	0	0	0	0	0	0	0	0	0	0	0	0	0	0	0	0	0	0	0	0	0	0	0	0	0	0	0	0	0	0	0	0	0	0	0	0	0	0	0	0	0	0	0	0	0	D_0__Eukaryota; D_1__Archaeplastida; D_2__Chloroplastida; D_3__Charophyta
OTU10859	0	0	0	0	0	0	0	0	0	0	0	0	0	0	0	0	0	0	0	0	0	0	0	0	0	0	0	0	0	0	0	0	0	0	0	0	0	0	0	0	0	0	0	0	0	0	0	D_0__Eukaryota; D_1__Opisthokonta; D_2__Nucletmycea; D_3__Fungi; D_6__Incertae Sedis; D_7__Zoopagales
OTU10588	2	1	1	0	1	0	1	3	0	0	0	0	0	0	0	0	0	1	0	2	0	0	0	12	0	0	0	0	18	0	1	3	0	1	3	0	0	0	3	0	0	2	0	0	0	0	0	D_0__Eukaryota; D_1__Archaeplastida; D_2__Chloroplastida; D_3__Charophyta; D_7__Bryophyta; D_8__Pottiales; D_9__Pottia environmental sample
OTU10589	0	0	0	0	0	0	0	0	0	0	0	0	0	0	0	0	0	0	0	0	0	0	0	0	0	0	0	0	0	0	0	0	0	0	0	0	0	0	0	0	0	0	0	0	0	0	0	D_0__Eukaryota; D_1__Archaeplastida; D_2__Chloroplastida; D_3__Charophyta
OTU3471	0	0	0	0	0	0	0	0	0	0	0	0	0	0	0	0	0	0	0	0	0	0	0	0	0	0	0	0	0	0	0	0	0	0	0	0	0	0	0	0	0	0	0	0	0	0	0	D_0__Eukaryota; D_1__RT5iin25; D_2__uncultured Eimeriidae; D_3__uncultured Eimeriidae; D_4__uncultured Eimeriidae; D_5__uncultured Eimeriidae; D_6__uncultured Eimeriidae
OTU9676	0	0	0	0	0	0	0	0	0	0	0	0	0	0	0	0	0	0	0	0	0	0	0	0	0	0	0	0	0	0	0	0	0	0	0	0	0	0	0	0	0	0	0	0	0	0	0	D_0__Eukaryota; D_1__Archaeplastida; D_2__Chloroplastida; D_3__Charophyta; D_11__Poales; D_12__Aegilops; D_13__Aegilops tauschii
OTU4310	0	0	0	0	0	0	0	0	0	0	0	0	0	0	0	0	0	0	0	0	0	0	0	0	0	0	0	0	0	0	0	0	0	0	0	0	0	0	0	0	0	0	0	0	0	0	0	D_0__Eukaryota; D_1__Opisthokonta; D_2__Nucletmycea; D_3__Fungi
OTU3473	0	0	0	0	0	0	0	0	0	0	0	0	0	0	0	0	0	0	0	0	0	0	0	0	0	0	0	0	0	0	0	0	0	0	0	0	0	0	0	0	0	0	0	0	0	0	0	D_0__Eukaryota; D_1__SAR; D_2__Rhizaria; D_3__Cercozoa
OTU6555	3	0	0	0	0	0	0	0	0	0	0	0	0	0	0	0	0	0	1	0	0	0	0	0	0	0	0	0	0	0	0	0	0	0	0	0	0	0	0	0	0	0	0	0	0	0	0	D_0__Eukaryota; D_1__Opisthokonta
OTU6554	3	0	0	0	0	0	0	0	0	0	0	0	0	0	0	0	0	2	0	0	0	0	0	0	0	0	0	0	0	0	0	0	0	0	0	0	0	0	0	0	0	0	0	0	0	2	0	D_0__Eukaryota; D_1__SAR; D_2__Alveolata; D_3__Apicomplexa
OTU6557	2	0	0	0	0	0	0	0	0	0	0	0	0	0	0	0	0	0	0	0	0	0	0	0	0	0	0	0	0	0	0	0	0	0	0	0	0	0	0	0	0	0	0	0	0	0	0	D_0__Eukaryota
OTU6556	0	0	0	0	0	0	2	0	0	0	0	0	0	0	0	0	0	0	0	0	0	0	0	0	0	0	0	0	0	0	0	0	0	0	0	1	0	0	0	0	0	0	0	0	0	0	0	D_0__Eukaryota; D_1__Opisthokonta; D_2__Nucletmycea; D_3__Fungi
OTU6551	4	0	0	0	0	0	0	1	0	0	0	0	0	0	0	0	0	0	0	1	0	0	0	0	0	0	0	1	0	0	0	0	0	0	0	0	0	0	0	0	0	0	0	0	0	0	0	D_0__Eukaryota; D_1__SAR; D_2__Alveolata; D_3__Ciliophora; D_7__Colpodida; D_8__Colpoda
OTU6550	0	0	0	0	0	0	0	0	0	0	0	0	0	0	0	0	0	0	0	0	0	0	0	0	0	0	0	0	0	0	0	0	0	0	0	0	0	0	0	0	0	0	0	0	0	0	0	D_0__Eukaryota; D_1__Opisthokonta
OTU6553	2	0	0	0	0	0	0	0	0	0	0	0	0	0	0	0	0	0	0	0	0	0	0	0	0	0	0	0	0	0	0	0	0	0	0	0	0	0	0	0	0	0	0	0	0	0	0	D_0__Eukaryota; D_1__Opisthokonta; D_2__Nucletmycea
OTU6552	3	0	0	0	0	0	0	0	0	0	0	0	0	0	0	0	0	0	0	0	0	0	0	0	0	0	0	0	0	0	0	0	0	0	0	0	0	0	0	0	0	0	0	0	0	0	0	D_0__Eukaryota; D_1__Opisthokonta; D_2__Nucletmycea; D_3__Fungi
OTU3475	0	0	0	0	0	0	0	0	0	0	0	0	0	0	0	0	0	0	0	0	0	0	0	0	0	0	0	0	0	0	0	0	0	0	0	0	0	2	0	0	0	0	0	0	0	0	0	D_0__Eukaryota; D_1__Opisthokonta; D_2__Nucletmycea; D_3__Fungi
OTU6559	0	0	0	0	0	0	2	0	0	0	0	0	0	0	0	0	0	0	0	0	0	0	0	0	0	0	0	0	0	0	0	0	0	0	0	0	0	0	0	0	0	0	0	0	0	0	0	D_0__Eukaryota; D_1__Opisthokonta; D_2__Nucletmycea; D_3__Fungi
OTU6558	2	0	0	0	0	0	0	0	0	0	0	0	0	0	0	0	0	0	0	0	0	0	0	0	0	0	0	0	0	0	0	0	0	0	0	0	0	0	0	0	0	0	0	0	0	0	0	D_0__Eukaryota; D_1__Opisthokonta; D_2__Nucletmycea; D_3__Fungi
OTU9803	0	0	0	0	0	0	0	0	0	0	0	0	0	0	0	0	0	0	0	0	0	0	0	0	0	0	0	0	0	0	0	0	0	0	0	0	0	0	0	0	0	0	0	0	0	0	0	D_0__Eukaryota; D_1__Archaeplastida; D_2__Chloroplastida; D_3__Charophyta
OTU5190	0	0	0	0	0	0	0	0	0	0	0	0	0	0	0	0	0	0	0	0	0	0	0	0	0	0	0	0	0	0	0	0	0	0	0	0	0	0	0	0	0	0	0	0	0	1	0	D_0__Eukaryota; D_1__SAR; D_2__Alveolata; D_3__Ciliophora; D_7__Bursariomorphida; D_8__Bryometopus; D_9__uncultured eukaryote
OTU5191	0	0	0	0	0	0	0	0	0	0	0	0	0	0	0	0	0	0	0	0	0	0	0	0	0	0	0	0	0	0	0	0	0	0	0	0	0	0	0	0	0	0	0	0	0	0	0	D_0__Eukaryota
OTU5192	0	0	0	0	0	1	0	0	0	0	0	0	0	0	1	0	0	0	0	0	0	0	0	0	0	0	0	0	2	0	0	0	1	0	0	0	0	0	0	0	0	0	0	0	0	11	0	D_0__Eukaryota; D_1__SAR; D_2__Alveolata; D_3__Apicomplexa; D_6__Eugregarinorida; D_7__Monocystis; D_8__Monocystis agilis
OTU5193	0	0	0	0	0	0	0	0	0	0	0	0	0	0	0	0	0	0	0	0	0	0	0	0	0	0	0	0	0	0	0	0	0	0	0	0	0	0	0	0	0	0	0	0	0	0	0	D_0__Eukaryota; D_1__Opisthokonta; D_2__Nucletmycea; D_3__Fungi; D_4__Cryptomycota; D_5__LKM11
OTU5194	0	0	0	0	0	0	0	0	0	0	0	0	0	0	0	0	0	0	0	0	0	0	0	0	0	0	0	0	0	0	0	0	0	0	0	0	0	0	0	0	0	0	0	0	0	0	0	D_0__Eukaryota; D_1__Opisthokonta; D_2__Nucletmycea; D_3__Fungi; D_9__Sparassidaceae; D_10__Sparassis; D_11__Sparassis brevipes
OTU5195	19	4	4	2	2	1	0	5	4	0	0	0	13	4	0	18	0	14	0	14	11	7	0	7	0	1	24	14	29	0	0	14	0	0	0	0	2	0	26	4	0	3	12	6	6	2	2	D_0__Eukaryota
OTU5196	0	0	0	0	0	0	0	0	0	0	0	0	0	0	0	0	0	0	0	0	0	0	0	0	0	0	0	0	0	0	0	0	0	0	0	0	0	0	0	0	0	0	0	0	0	0	0	D_0__Eukaryota; D_1__Opisthokonta; D_2__Holozoa; D_3__Ichthyosporea
OTU5197	0	0	0	0	0	0	0	0	0	0	0	0	0	0	0	0	0	0	0	0	0	0	0	0	0	0	0	0	0	0	0	0	0	0	0	0	0	0	0	0	0	0	0	0	0	0	0	D_0__Eukaryota; D_1__Opisthokonta; D_2__Nucletmycea; D_3__Fungi
OTU5198	0	0	0	0	0	0	0	0	0	0	0	0	0	0	0	0	0	0	0	0	0	0	0	0	0	0	0	0	0	0	0	0	0	0	0	0	0	0	0	0	0	0	0	0	0	0	0	D_0__Eukaryota
OTU5199	0	0	0	0	0	0	0	0	0	0	0	0	0	0	0	0	0	0	0	0	0	0	0	0	0	0	0	0	0	0	0	0	0	0	0	0	0	0	0	0	0	0	0	0	0	0	0	D_0__Eukaryota; D_1__Archaeplastida; D_2__Chloroplastida; D_3__Charophyta
OTU3476	0	0	0	0	0	0	0	0	0	0	0	0	0	0	0	0	0	0	0	0	0	0	0	0	0	0	0	0	0	0	0	0	0	0	0	0	0	0	0	0	0	0	0	0	0	0	0	D_0__Eukaryota; D_1__Opisthokonta; D_2__Nucletmycea; D_3__Fungi
OTU3699	0	0	0	0	0	0	0	0	0	0	0	0	0	0	0	0	0	0	0	0	0	0	0	0	0	0	0	0	0	0	0	0	0	0	0	0	0	0	0	0	0	0	0	0	0	0	0	D_0__Eukaryota; D_1__SAR; D_2__Stramenopiles; D_3__Ochrophyta; D_5__Ochromonadales; D_6__Ochromonas
OTU3698	0	0	0	0	0	0	0	0	0	0	0	0	0	0	0	0	0	0	0	0	0	0	0	0	0	0	0	3	0	0	0	0	0	0	0	0	0	0	0	0	0	0	0	0	0	0	0	D_0__Eukaryota; D_1__Opisthokonta; D_2__Nucletmycea; D_3__Fungi
OTU8126	0	0	0	0	0	0	0	0	0	0	0	0	0	0	0	0	0	0	0	0	0	0	0	0	0	0	0	0	0	0	0	0	0	0	0	0	0	0	0	0	0	0	0	0	0	0	0	D_0__Eukaryota; D_1__Opisthokonta; D_2__Nucletmycea; D_3__Fungi
OTU3695	0	0	0	0	0	0	0	0	0	0	0	0	0	0	0	0	0	0	0	0	0	0	0	0	0	0	0	0	0	0	0	0	0	0	0	0	0	0	0	0	0	0	0	0	0	0	0	D_0__Eukaryota; D_1__Opisthokonta; D_2__Holozoa; D_3__Metazoa (Animalia); D_9__Copepoda; D_10__Calanoida
OTU3694	0	0	0	0	0	0	0	0	0	0	0	0	0	0	0	0	0	0	0	0	0	0	0	0	0	0	0	0	0	0	0	0	0	0	0	0	0	0	0	0	0	0	0	0	0	0	0	D_0__Eukaryota; D_1__Opisthokonta; D_2__Nucletmycea
OTU3697	0	0	0	0	0	0	0	0	0	0	0	0	0	0	0	0	0	0	0	0	0	0	0	0	0	0	0	0	0	0	0	0	0	0	0	0	0	0	0	0	0	0	0	0	0	0	0	D_0__Eukaryota
OTU3696	0	0	0	0	0	0	0	0	0	0	0	0	0	0	0	0	0	0	0	0	0	0	0	0	0	0	0	0	0	0	0	0	0	0	0	0	0	0	0	0	0	0	0	0	0	0	0	D_0__Eukaryota
OTU3691	4	2	0	17	2	4	0	0	6	0	0	0	4	0	0	3	2	0	0	4	8	0	2	1	0	0	3	4	0	0	0	3	2	0	0	3	0	2	7	2	0	8	0	7	9	3	1	D_0__Eukaryota; D_1__Opisthokonta; D_2__Holozoa; D_3__Ichthyosporea; D_5__Pseudoperkinsidae; D_6__LKM51; D_7__Ichthyophonida gen. sp. LKM51
OTU3690	0	0	0	0	0	0	0	0	0	0	0	0	0	0	0	0	0	0	0	0	0	0	0	0	0	0	0	0	0	0	0	0	0	0	0	0	0	0	0	0	0	0	0	0	0	0	0	D_0__Eukaryota; D_1__Archaeplastida; D_2__Chloroplastida; D_3__Charophyta; D_10__Brassicales; D_11__Brassica; D_12__Brassica rapa subsp. pekinensis (Chinese cabbage)
OTU3693	0	0	0	0	0	0	0	0	0	0	0	0	0	0	0	0	0	0	0	0	0	0	0	0	0	0	0	0	0	0	0	0	0	0	0	0	0	0	0	0	0	0	0	0	0	0	0	D_0__Eukaryota; D_1__Opisthokonta; D_2__Holozoa; D_3__Metazoa (Animalia); D_10__Neoptera; D_11__Diptera
OTU3692	0	0	0	0	0	0	0	0	0	0	0	0	0	0	0	0	0	0	0	0	0	0	0	0	0	0	0	0	0	0	0	0	0	0	0	0	0	0	0	0	0	0	0	0	0	0	0	D_0__Eukaryota; D_1__Opisthokonta; D_2__Holozoa; D_3__Metazoa (Animalia); D_8__Arachnida; D_9__Acari
OTU11453	0	0	0	0	0	0	0	0	0	0	0	0	0	0	0	0	0	0	0	0	0	0	0	0	0	0	0	0	0	0	0	0	0	0	0	0	0	0	0	0	0	0	0	0	0	0	0	D_0__Eukaryota
OTU11452	0	0	0	0	0	0	0	0	0	0	0	0	0	0	0	0	0	0	0	0	0	0	0	0	0	0	0	0	0	0	3	0	1	0	0	0	0	0	0	0	0	0	0	0	0	0	0	D_0__Eukaryota; D_1__SAR; D_2__Rhizaria; D_3__Cercozoa; D_4__Glissomonadida; D_5__Heteromita; D_6__uncultured Banisveld eukaryote
OTU11451	0	0	0	0	0	0	0	0	0	0	0	0	0	0	0	0	0	0	0	0	0	0	0	0	0	0	0	0	0	0	0	0	0	0	0	0	0	0	0	0	0	0	0	0	0	0	0	D_0__Eukaryota; D_1__SAR; D_2__Rhizaria; D_3__Cercozoa; D_4__Cercomonadidae; D_5__Cercomonas
OTU11450	0	0	0	0	0	0	0	0	0	0	0	0	0	0	0	0	0	0	0	0	0	0	0	0	0	0	0	0	0	0	0	0	0	0	0	0	0	0	0	0	0	0	0	0	0	0	0	D_0__Eukaryota; D_1__SAR; D_2__Rhizaria; D_3__Cercozoa; D_4__Cercomonadidae; D_5__Cercomonas
OTU11985	0	0	0	0	0	0	0	0	0	0	0	0	0	0	0	0	0	0	0	0	0	0	0	0	0	0	0	0	0	0	0	0	0	0	0	0	0	0	0	0	0	0	0	0	0	0	0	D_0__Eukaryota; D_1__Opisthokonta; D_2__Nucletmycea; D_3__Fungi
OTU11984	0	0	0	0	0	0	0	0	0	0	0	0	1	0	0	0	0	0	0	0	0	0	0	0	0	0	0	4	0	0	0	0	0	0	0	0	0	0	0	0	0	1	2	0	0	0	0	D_0__Eukaryota; D_1__SAR; D_2__Rhizaria; D_3__Cercozoa
OTU11455	0	0	0	0	0	0	0	0	0	0	0	0	0	0	0	0	0	0	0	0	0	0	0	0	0	0	0	0	0	0	0	0	0	0	0	0	0	0	0	0	0	0	0	0	0	0	0	D_0__Eukaryota; D_1__Opisthokonta; D_2__Nucletmycea; D_3__Fungi
OTU11454	0	0	0	0	0	0	0	0	0	0	0	0	0	0	0	0	0	0	0	0	0	0	0	0	0	0	0	0	0	0	0	0	0	0	0	0	0	0	0	0	0	0	0	0	0	0	0	D_0__Eukaryota; D_1__Opisthokonta; D_2__Nucletmycea; D_3__Fungi
OTU11989	0	0	0	0	0	0	0	0	0	0	0	0	0	0	0	0	0	0	0	0	0	0	0	0	0	0	0	0	0	0	0	0	0	0	0	0	0	0	0	0	0	0	0	0	0	0	0	D_0__Eukaryota; D_1__SAR; D_2__Rhizaria; D_3__Cercozoa; D_4__Thecofilosea; D_5__Amb-18S-431; D_6__uncultured eukaryote
OTU11988	0	0	0	0	0	0	0	0	0	0	0	0	0	0	0	0	0	0	0	0	0	0	0	0	0	0	0	0	0	0	0	0	0	0	0	0	0	0	2	0	0	0	0	0	0	0	0	D_0__Eukaryota; D_1__Opisthokonta; D_2__Nucletmycea; D_3__Fungi
OTU11459	0	0	0	0	0	0	0	0	0	0	0	0	0	0	0	0	0	0	0	0	0	0	0	0	0	0	0	0	0	0	3	0	0	0	0	0	0	0	0	0	0	0	0	0	0	0	0	D_0__Eukaryota; D_1__Opisthokonta; D_2__Nucletmycea; D_3__Fungi
OTU11458	0	0	0	0	0	0	0	0	0	0	0	0	0	0	0	0	0	0	0	0	0	0	0	0	0	0	0	0	0	0	3	0	0	0	0	0	0	0	0	0	0	1	0	0	0	0	0	D_0__Eukaryota; D_1__Opisthokonta; D_2__Nucletmycea; D_3__Fungi
OTU8127	0	0	0	0	0	0	0	0	0	0	0	0	0	0	0	0	0	0	0	0	0	0	0	0	0	0	0	0	0	0	0	1	0	0	0	0	0	0	0	0	0	0	0	0	0	0	0	D_0__Eukaryota; D_1__Archaeplastida; D_2__Chloroplastida; D_3__Chlorophyta
OTU11189	0	0	0	0	0	0	0	0	0	0	0	0	0	3	0	0	0	0	0	0	0	0	0	0	0	0	0	0	0	0	0	0	0	0	0	0	0	0	0	0	0	0	0	0	2	0	0	D_0__Eukaryota
OTU11188	0	0	0	0	0	0	0	0	2	0	0	0	0	0	0	0	0	0	0	0	0	0	0	0	1	0	0	0	0	0	0	0	0	0	0	0	0	0	0	0	0	0	0	0	0	0	0	D_0__Eukaryota; D_1__SAR; D_2__Alveolata; D_3__Apicomplexa; D_6__Eugregarinorida; D_7__Gregarina; D_8__Heterocapsaceae environmental sample
OTU8124	0	0	0	0	0	0	0	0	0	0	0	0	0	0	0	0	0	0	0	0	0	0	0	0	0	0	0	0	0	0	0	0	0	0	0	0	0	0	0	0	0	0	0	0	0	0	0	D_0__Eukaryota; D_1__SAR; D_2__Alveolata; D_3__Ciliophora; D_6__Haptoria
OTU11181	0	0	0	0	0	0	0	0	0	0	0	0	3	0	0	0	0	0	0	0	0	3	0	0	0	0	0	0	0	0	0	0	0	0	0	0	0	0	0	0	0	0	0	0	0	0	0	D_0__Eukaryota
OTU11180	0	0	1	0	0	0	0	0	0	0	0	0	2	0	0	0	0	0	0	0	0	0	0	0	0	0	0	0	0	0	0	0	0	0	0	0	0	0	0	0	0	0	0	0	0	0	0	D_0__Eukaryota; D_1__SAR; D_2__Rhizaria; D_3__Cercozoa; D_4__Glissomonadida; D_5__Heteromita; D_6__uncultured Banisveld eukaryote
OTU11183	0	0	0	0	0	0	0	0	0	0	0	0	0	0	0	0	0	0	0	0	0	0	0	0	0	0	0	0	0	0	0	0	0	0	0	0	0	0	0	0	0	0	0	0	0	0	0	D_0__Eukaryota
OTU11182	0	0	0	1	0	4	0	0	0	0	0	0	0	0	0	0	0	0	0	1	0	0	0	0	0	0	0	0	0	0	0	3	1	0	0	4	0	0	0	0	0	0	0	1	0	0	1	D_0__Eukaryota; D_1__Opisthokonta; D_2__Nucletmycea; D_3__Fungi
OTU11185	0	0	0	0	0	0	0	0	0	0	0	0	0	0	0	0	0	0	0	0	0	0	0	0	0	0	0	0	0	0	0	0	0	0	0	0	0	0	0	0	0	0	0	0	0	0	0	D_0__Eukaryota
OTU11184	0	0	0	0	0	0	0	0	0	0	0	0	0	3	0	0	0	0	0	0	0	0	0	0	0	0	0	0	0	0	0	0	0	0	0	0	0	0	0	0	0	0	0	0	0	0	0	D_0__Eukaryota; D_1__SAR; D_2__Rhizaria; D_3__Cercozoa; D_4__Glissomonadida; D_5__Allantion; D_6__Thaumatomonadida environmental sample
OTU11187	0	0	0	0	0	0	0	0	0	0	0	0	0	0	4	0	0	0	0	0	0	0	0	0	0	0	0	0	0	0	0	0	0	0	0	0	0	0	0	0	0	0	0	0	0	0	0	D_0__Eukaryota
OTU11186	0	0	0	0	0	0	0	0	0	0	0	0	0	0	3	0	0	0	0	0	0	0	0	0	0	0	0	0	0	0	0	0	0	0	0	0	0	0	0	0	0	0	0	0	0	0	0	D_0__Eukaryota; D_1__SAR
OTU8467	0	0	0	0	0	0	0	0	0	0	0	0	0	0	0	0	0	0	0	0	0	0	0	0	0	0	0	0	0	0	0	0	0	0	0	0	0	0	0	0	0	0	0	0	0	0	0	D_0__Eukaryota; D_1__Opisthokonta; D_2__Nucletmycea; D_3__Fungi
OTU8466	0	0	0	0	0	0	0	0	0	0	0	0	0	0	0	0	0	0	0	0	0	0	0	0	0	0	0	0	0	0	0	0	0	0	0	1	0	0	6	0	0	0	0	0	0	0	0	D_0__Eukaryota; D_1__Opisthokonta; D_2__Nucletmycea
OTU11675	0	0	0	0	0	0	0	0	0	0	0	0	0	0	0	0	0	0	0	0	0	0	0	0	0	0	0	0	0	0	0	0	0	0	0	0	0	0	0	0	0	0	0	0	0	0	0	D_0__Eukaryota; D_1__Opisthokonta; D_2__Holozoa; D_3__Metazoa (Animalia); D_8__Arachnida; D_9__Acari
OTU8464	0	0	0	1	0	0	0	0	0	0	0	0	0	0	0	0	0	0	0	0	2	0	0	0	0	0	1	3	1	0	0	3	0	0	0	2	0	0	2	0	0	0	0	0	0	0	0	D_0__Eukaryota; D_1__Opisthokonta; D_2__Nucletmycea; D_3__Fungi
OTU8463	0	0	0	0	0	0	0	0	0	0	0	0	0	0	0	0	0	0	0	0	0	0	0	0	0	0	0	0	0	0	0	0	0	0	0	0	0	0	0	0	0	0	0	0	0	0	0	D_0__Eukaryota; D_1__Archaeplastida; D_2__Chloroplastida; D_3__Charophyta; D_11__Poales
OTU8462	0	0	0	0	0	0	0	0	0	0	0	0	0	0	0	0	0	0	0	0	0	0	0	0	0	0	0	0	0	0	0	0	0	0	0	0	0	0	0	0	0	0	0	0	0	0	0	D_0__Eukaryota; D_1__SAR; D_2__Stramenopiles; D_3__Peronosporomycetes
OTU11671	0	0	0	0	0	0	0	0	0	0	0	0	0	0	0	0	0	0	0	0	0	0	0	0	0	0	0	0	0	0	0	0	0	0	0	0	0	0	0	0	0	0	0	0	0	0	0	D_0__Eukaryota; D_1__Opisthokonta; D_2__Nucletmycea; D_3__Fungi; D_6__Glomeromycetes; D_7__Archaeosporales
OTU8460	0	0	0	0	0	0	0	0	0	0	0	0	0	0	0	0	0	0	0	0	0	0	0	0	0	0	0	0	0	0	0	0	0	0	0	0	0	0	0	0	0	0	0	0	0	0	0	D_0__Eukaryota; D_1__Opisthokonta; D_2__Nucletmycea; D_3__Fungi
OTU11679	0	0	0	0	0	0	0	0	0	0	0	0	0	0	0	0	0	0	0	0	0	0	0	0	0	0	0	0	0	0	0	0	0	0	0	0	0	0	0	0	0	0	0	0	0	0	0	D_0__Eukaryota; D_1__Archaeplastida; D_2__Chloroplastida; D_3__Charophyta; D_10__Gentianales; D_11__Galium; D_12__Galium aparine
OTU11678	0	0	0	0	0	0	0	0	0	0	0	0	0	0	0	0	0	0	0	0	0	0	0	0	0	0	0	0	0	0	0	0	0	0	0	0	0	0	0	0	0	0	0	0	0	0	0	D_0__Eukaryota; D_1__SAR; D_2__Rhizaria; D_3__Cercozoa; D_7__Trinematidae; D_8__Amb-18S-1480; D_9__uncultured cercomonad
OTU1024	2	0	0	3	0	0	0	0	0	0	0	0	0	0	0	0	0	0	0	0	0	0	2	0	0	2	0	0	0	0	0	2	0	0	0	0	0	0	0	0	0	0	0	2	0	0	0	D_0__Eukaryota; D_1__Opisthokonta
OTU1025	0	0	8	0	0	0	0	0	5	0	0	0	3	0	0	0	0	3	0	0	0	3	0	0	0	0	0	0	0	0	0	0	0	0	0	0	0	0	0	0	0	0	0	0	7	0	0	D_0__Eukaryota; D_1__SAR; D_2__Alveolata; D_3__Ciliophora
OTU1026	0	0	0	0	1	0	0	0	12	0	0	0	0	0	0	0	3	0	0	0	0	0	0	0	0	0	0	0	0	0	2	0	0	0	0	10	0	0	0	0	0	4	0	0	5	0	0	D_0__Eukaryota; D_1__Amoebozoa; D_2__Tubulinea
OTU1027	4	0	0	0	2	0	0	0	3	0	0	1	0	0	1	0	0	0	2	2	3	0	0	3	0	0	1	2	1	1	0	0	0	1	0	0	0	0	6	0	0	0	0	4	1	0	0	D_0__Eukaryota; D_1__Opisthokonta; D_2__Nucletmycea; D_3__LKM15; D_4__uncultured eukaryote; D_5__uncultured eukaryote; D_6__uncultured eukaryote
OTU1020	0	0	0	0	0	0	0	0	0	0	0	0	0	0	0	0	0	0	0	0	0	0	0	0	0	0	0	0	0	0	0	0	0	0	0	0	0	0	0	0	0	0	0	0	0	0	0	D_0__Eukaryota; D_1__Opisthokonta; D_2__Holozoa; D_3__Metazoa (Animalia)
OTU1021	3	0	0	0	0	0	0	0	8	0	0	1	0	0	0	0	0	0	0	0	0	1	0	0	0	0	0	0	0	0	1	0	0	0	0	0	0	0	0	0	0	10	0	0	1	0	0	D_0__Eukaryota; D_1__Opisthokonta; D_2__Nucletmycea; D_3__Fungi; D_6__Incertae Sedis; D_7__Zoopagales; D_8__uncultured Plakinidae sp.
OTU1022	0	33	0	0	0	0	0	0	0	0	0	0	5	0	0	0	0	0	0	0	0	0	0	0	0	0	0	0	0	18	0	0	0	0	0	0	0	0	0	8	0	0	0	0	0	0	0	D_0__Eukaryota; D_1__Opisthokonta; D_2__Nucletmycea; D_3__Fungi
OTU1023	0	0	0	0	2	0	0	0	0	0	0	0	0	1	0	0	0	0	0	0	0	5	0	0	0	0	0	0	3	2	0	0	3	0	0	4	3	0	0	0	0	3	1	0	1	0	0	D_0__Eukaryota; D_1__SAR; D_2__Rhizaria; D_3__Cercozoa; D_4__Incertae Sedis; D_5__Gymnophrys; D_6__uncultured freshwater cercozoan
OTU4799	0	0	0	0	0	0	0	0	0	0	0	0	0	0	0	0	0	0	0	0	0	0	0	0	0	0	0	0	0	0	0	0	0	0	0	0	0	0	0	0	0	0	0	0	0	0	0	D_0__Eukaryota; D_1__SAR; D_2__Rhizaria; D_3__Cercozoa
OTU1028	0	0	0	0	0	0	0	0	0	0	0	0	0	0	0	0	0	0	0	0	0	6	2	0	0	0	0	0	0	0	0	0	0	0	0	9	0	0	0	0	0	0	0	0	0	0	0	D_0__Eukaryota; D_1__Excavata; D_2__Discoba; D_3__Discicristata; D_5__Tetramitia; D_6__Naegleria
OTU1029	0	0	0	0	0	0	0	0	0	0	0	0	0	0	0	0	0	0	0	0	0	0	0	0	0	0	0	0	0	0	0	0	0	0	0	0	0	0	0	0	0	0	0	0	0	0	0	D_0__Eukaryota; D_1__Opisthokonta; D_2__Holozoa; D_3__Metazoa (Animalia); D_7__Chromadorea; D_8__Monhysterida; D_9__Theristus agilis
OTU5859	0	0	0	0	0	0	0	0	1	0	0	0	0	0	0	0	0	0	0	0	0	0	0	0	0	0	0	0	0	0	0	0	0	0	0	0	0	0	0	0	0	0	0	0	0	0	0	D_0__Eukaryota; D_1__SAR; D_2__Stramenopiles; D_3__Peronosporomycetes
OTU5858	0	0	0	0	0	0	0	0	0	0	0	0	0	0	0	0	0	0	0	0	0	0	0	0	0	0	0	0	0	0	0	0	0	0	0	0	0	0	0	0	0	0	0	0	0	0	0	D_0__Eukaryota; D_1__Opisthokonta; D_2__Holozoa; D_3__Ichthyosporea
OTU29	0	0	0	0	0	0	0	0	0	0	0	0	0	0	0	0	0	0	0	0	0	0	0	0	0	0	0	0	0	0	0	0	0	0	0	0	0	0	1	0	0	0	0	0	0	0	1	D_0__Eukaryota; D_1__Opisthokonta; D_2__Holozoa; D_3__Metazoa (Animalia); D_10__Neoptera; D_11__Coleoptera
OTU28	0	0	0	0	0	0	0	0	0	0	0	0	0	0	0	0	3	0	0	0	0	0	138	0	1	0	0	0	0	0	0	0	1	0	1	0	0	0	0	0	0	0	0	0	0	0	0	D_0__Eukaryota; D_1__Opisthokonta; D_2__Holozoa; D_3__Metazoa (Animalia); D_8__Oligochaeta; D_9__Haplotaxida; D_10__Fridericia heliota
OTU25	124	4	18	103	22	40	28	54	3	30	0	9	82	18	20	45	27	23	59	141	134	46	3	92	3	66	50	78	68	45	67	75	52	31	0	183	16	7	138	70	35	34	25	78	108	79	45	D_0__Eukaryota; D_1__Opisthokonta; D_2__Nucletmycea; D_3__Fungi
OTU24	0	2	5	3	3	16377	0	1	17	3	0	0	2	0	0	3	0	8	6	0	7	4	1	3	0	0	7	0	6	0	2	0	1	0	0	6	0	0	0	0	0	15	0	0	2	0	1	D_0__Eukaryota; D_1__Opisthokonta; D_2__Nucletmycea; D_3__Fungi; D_6__Agaricomycotina; D_7__Agaricomycetes; D_8__unidentified
OTU27	644	23	15	24	3	5	0	110	2	10	0	0	25	8	18	126	7	18	4	439	961	9	1	1018	1	20	61	176	335	38	1	511	4	70	0	3	11	8	936	5	18	4	13	4	2	1	0	D_0__Eukaryota; D_1__Opisthokonta; D_2__Nucletmycea; D_3__Fungi; D_8__Mucoraceae; D_9__Rhizomucor; D_10__Mucor endophyticus
OTU5852	0	0	0	0	0	0	0	0	0	0	0	0	0	0	0	0	0	0	0	0	0	0	0	0	0	0	0	0	0	0	0	0	0	0	0	0	0	0	0	0	0	0	0	0	0	0	0	D_0__Eukaryota; D_1__SAR; D_2__Rhizaria; D_3__Cercozoa
OTU21	6	0	1	69	0	93	1080	0	0	59	0	0	0	0	60	0	0	0	1652	0	0	0	0	0	0	51	0	0	0	0	0	0	1	56	0	17	0	0	0	0	22	0	0	39	0	1371	573	D_0__Eukaryota; D_1__SAR; D_2__Alveolata; D_3__Apicomplexa; D_6__Eugregarinorida
OTU20	0	0	0	25	0	0	2	0	0	1	0	0	0	0	19	0	0	0	0	0	1	1	0	28	0	0	0	1	0	0	0	0	0	0	2	0	1	1	0	0	1	0	1	0	0	1	1	D_0__Eukaryota; D_1__Opisthokonta; D_2__Holozoa; D_3__Metazoa (Animalia); D_8__Enoplia; D_9__Enoplida; D_10__Alaimus sp. PDL-2005
OTU23	332	0	0	51	2	27	106	303	4	108	0	1	4	7	41	319	0	6	196	416	391	0	0	181	0	37	259	478	245	6	0	296	0	78	0	16	1	0	412	1	76	0	0	29	0	152	88	D_0__Eukaryota; D_1__Opisthokonta; D_2__Nucletmycea; D_3__Fungi; D_6__Incertae Sedis; D_7__Zoopagales; D_8__uncultured Plakinidae sp.
OTU22	1	5	85	60	165	12	0	208	65	0	0	97	89	43	0	189	114	90	38	4	69	37	220	46	84	82	84	131	158	3	51	393	120	0	0	116	63	277	3	700	0	109	291	93	165	19	54	D_0__Eukaryota; D_1__SAR; D_2__Alveolata; D_3__Ciliophora; D_6__Hypotrichia
OTU9055	0	0	0	0	0	0	0	0	0	0	0	0	0	0	0	0	0	0	0	0	0	0	0	0	0	0	0	0	0	0	0	0	0	0	0	0	0	0	0	0	0	0	0	0	0	0	0	D_0__Eukaryota; D_1__Opisthokonta; D_2__Nucletmycea; D_3__Fungi
OTU9054	0	0	0	0	1	0	2	0	0	0	0	0	0	0	0	0	0	0	0	2	0	0	0	0	0	0	0	0	0	0	0	0	0	0	0	0	1	0	0	0	0	0	0	0	0	2	0	D_0__Eukaryota; D_1__Opisthokonta; D_2__Nucletmycea; D_3__Fungi
OTU1608	1	1	0	0	2	0	0	0	1	0	0	0	0	0	0	0	0	1	0	0	0	0	0	0	0	0	0	0	3	0	1	1	0	0	0	2	0	0	0	0	0	0	0	0	0	0	0	D_0__Eukaryota; D_1__Opisthokonta; D_2__Nucletmycea; D_3__Fungi
OTU9725	0	0	0	0	0	0	0	0	0	0	0	0	0	0	0	0	0	0	0	0	0	0	0	0	0	0	0	0	0	0	0	0	0	0	0	0	0	0	0	0	0	0	0	0	0	0	0	D_0__Eukaryota; D_1__Opisthokonta; D_2__Nucletmycea; D_3__Fungi; D_6__Glomeromycetes; D_7__Glomerales
OTU3783	0	0	0	0	0	0	0	0	0	0	0	0	0	0	0	0	0	0	0	0	0	0	0	0	0	0	0	0	0	0	2	0	0	0	0	0	0	0	0	0	0	0	0	0	0	0	0	D_0__Eukaryota; D_1__Opisthokonta; D_2__Nucletmycea; D_3__Fungi
OTU9724	0	0	0	0	0	0	0	0	0	0	0	0	0	0	0	0	0	0	0	0	0	0	0	0	0	0	0	0	0	0	0	0	0	0	0	0	0	0	0	0	0	0	0	0	0	0	0	D_0__Eukaryota; D_1__Archaeplastida; D_2__Chloroplastida; D_3__Charophyta; D_11__Poales; D_12__Loliinae; D_13__Lolium perenne
OTU4174	0	0	0	0	1	0	0	0	0	0	0	0	0	0	0	0	0	0	0	0	0	0	0	0	0	0	0	0	0	0	0	0	0	0	0	0	0	0	0	0	0	3	0	0	2	0	0	D_0__Eukaryota; D_1__SAR; D_2__Rhizaria; D_3__Cercozoa; D_4__Phytomyxea; D_5__Polymyxa; D_6__Caprifoliaceae environmental sample
OTU9051	0	0	0	0	0	0	0	0	0	0	0	0	0	0	0	0	0	0	0	0	0	0	0	0	0	0	0	0	0	0	0	0	0	0	0	0	0	0	0	0	0	0	0	0	0	0	0	D_0__Eukaryota; D_1__Opisthokonta; D_2__Nucletmycea; D_3__Fungi
OTU6487	0	0	0	0	0	0	0	0	0	0	0	0	0	0	0	0	0	0	0	0	0	0	0	0	0	0	0	0	0	0	0	0	0	0	0	0	0	0	0	0	0	0	0	0	0	0	0	D_0__Eukaryota
OTU4177	0	0	0	0	0	0	0	0	0	0	0	0	0	0	0	0	0	0	0	0	0	0	0	0	0	0	0	0	0	0	0	0	0	0	0	0	0	0	0	0	0	0	0	0	3	0	0	D_0__Eukaryota; D_1__SAR; D_2__Rhizaria; D_3__Cercozoa; D_4__Glissomonadida
OTU9722	0	0	0	0	0	0	0	0	0	0	0	0	0	0	0	0	0	0	0	0	0	0	0	0	0	0	0	0	0	0	0	0	0	0	0	0	0	0	0	0	0	0	0	0	0	0	0	D_0__Eukaryota; D_1__Opisthokonta; D_2__Nucletmycea; D_3__Fungi
OTU3780	0	0	0	0	0	0	0	0	0	0	0	0	0	0	0	0	0	0	0	0	0	0	0	0	0	0	0	0	0	0	0	0	0	0	0	0	0	0	0	0	0	0	0	0	0	0	0	D_0__Eukaryota; D_1__Opisthokonta; D_2__Nucletmycea; D_3__Fungi; D_4__Cryptomycota; D_5__LKM11
OTU9053	0	0	0	0	0	0	0	0	0	0	0	0	0	0	0	0	0	0	0	0	0	0	0	0	0	0	0	0	0	0	0	0	0	0	0	0	0	0	0	0	0	0	0	0	0	0	0	D_0__Eukaryota; D_1__Opisthokonta
OTU4171	0	0	0	0	0	0	0	0	0	0	0	0	0	0	0	0	0	0	0	0	0	0	0	0	0	0	0	0	0	0	0	0	0	0	0	0	0	0	0	0	0	0	0	0	3	0	0	D_0__Eukaryota; D_1__SAR; D_2__Rhizaria; D_3__Cercozoa; D_4__Glissomonadida; D_5__Heteromita
OTU9720	0	0	0	0	0	0	0	0	0	0	0	0	0	0	0	0	0	0	0	0	0	0	0	0	0	0	0	0	0	0	0	0	0	0	0	0	0	0	0	0	0	0	0	0	0	0	0	D_0__Eukaryota; D_1__Opisthokonta; D_2__Nucletmycea; D_3__Discicristoidea; D_5__Nucleariidae; D_6__Nuclearia
OTU4170	0	0	0	0	0	0	0	0	0	0	0	0	0	0	0	0	0	0	0	0	0	0	0	0	0	0	0	0	0	0	0	0	0	0	0	0	0	0	0	0	0	0	0	0	0	0	0	D_0__Eukaryota; D_1__Opisthokonta; D_2__Nucletmycea; D_3__Fungi; D_9__Ascobolaceae; D_10__Ascobolus; D_11__Ascobolus crenulatus
OTU4173	0	0	0	0	0	0	0	0	0	0	0	0	0	0	0	0	0	0	0	0	0	0	0	0	0	0	0	0	0	0	0	0	0	0	0	0	0	0	0	0	0	0	0	0	9	0	0	D_0__Eukaryota; D_1__SAR
OTU4172	0	0	0	0	0	0	0	0	0	0	0	0	0	0	0	0	0	0	0	0	0	0	0	0	0	0	0	0	0	0	0	0	0	0	0	0	0	0	0	0	0	0	0	0	0	0	0	D_0__Eukaryota; D_1__Opisthokonta; D_2__Nucletmycea; D_3__Fungi
OTU8687	0	0	0	0	0	0	0	0	0	0	0	0	0	0	0	0	0	0	0	0	0	0	0	0	0	0	0	0	0	0	0	0	0	0	0	0	0	0	0	0	0	0	0	0	0	0	0	D_0__Eukaryota; D_1__Opisthokonta; D_2__Nucletmycea; D_3__Fungi
OTU8686	0	0	0	0	0	0	0	0	0	0	0	0	0	0	0	0	0	0	0	0	0	0	0	0	0	0	0	0	0	0	0	0	0	0	0	0	0	0	0	0	0	0	0	0	0	0	0	D_0__Eukaryota; D_1__Archaeplastida; D_2__Chloroplastida; D_3__Charophyta
OTU8685	17	0	0	0	0	0	0	0	0	0	0	0	0	0	0	0	0	0	0	32	8	0	0	1	0	0	0	1	3	0	0	2	0	0	0	0	0	0	1	0	0	0	0	0	0	0	0	D_0__Eukaryota; D_1__Opisthokonta; D_2__Nucletmycea; D_3__Fungi
OTU12373	0	0	0	0	0	0	0	0	0	0	0	0	0	0	0	0	0	0	0	0	0	0	0	0	0	0	0	0	0	0	0	0	0	0	0	0	0	0	0	0	0	0	0	0	0	0	0	D_0__Eukaryota; D_1__Archaeplastida; D_2__Chloroplastida; D_3__Charophyta
OTU12372	0	0	0	0	0	0	0	0	0	0	0	0	0	0	0	0	0	0	0	0	0	0	0	0	0	0	0	0	0	0	0	0	0	0	0	0	0	0	0	0	0	0	0	0	0	0	0	D_0__Eukaryota; D_1__Archaeplastida; D_2__Chloroplastida; D_3__Charophyta; D_10__Brassicales
OTU12371	0	0	0	0	0	0	0	0	0	0	0	0	0	0	0	0	0	0	0	0	0	0	0	0	0	0	0	0	0	0	0	0	0	0	0	0	0	0	0	0	0	0	0	0	0	0	0	D_0__Eukaryota
OTU8684	0	0	0	0	0	0	0	0	0	0	0	0	0	0	0	0	0	0	0	0	0	0	0	0	0	0	0	0	0	0	0	0	0	0	0	0	0	0	0	0	0	0	0	0	0	0	0	D_0__Eukaryota; D_1__Opisthokonta; D_2__Nucletmycea; D_3__Fungi
OTU12377	0	0	0	0	0	0	0	0	0	0	0	0	0	0	0	0	0	0	0	0	0	0	0	0	0	0	0	0	0	0	0	0	0	0	0	0	0	0	0	0	0	0	0	0	0	0	0	D_0__Eukaryota; D_1__Archaeplastida; D_2__Chloroplastida; D_3__Charophyta; D_11__Poales; D_12__Triticum; D_13__Triticum aestivum (bread wheat)
OTU12376	0	0	0	0	0	0	0	0	0	0	0	0	0	0	0	0	0	0	0	0	0	0	0	0	0	0	0	0	0	0	0	0	0	0	0	0	0	0	0	0	0	0	0	0	0	0	0	D_0__Eukaryota; D_1__Opisthokonta
OTU12375	0	0	0	0	0	0	0	0	0	0	0	0	0	0	0	0	0	0	0	0	0	0	0	0	0	0	0	0	0	0	0	0	0	0	0	0	0	0	0	0	0	0	0	0	0	0	0	D_0__Eukaryota; D_1__SAR
OTU12374	0	0	0	0	0	0	0	0	0	0	0	0	0	0	0	0	0	0	0	0	0	0	0	0	0	0	0	0	0	0	0	0	0	0	0	0	0	0	0	0	0	0	0	0	0	0	0	D_0__Eukaryota; D_1__Archaeplastida; D_2__Chloroplastida; D_3__Charophyta; D_10__Solanales; D_11__Capsicum
OTU8683	0	0	0	0	0	0	0	0	0	0	0	0	0	0	0	0	0	0	0	0	0	0	0	0	0	0	0	0	0	0	0	0	0	0	0	0	0	0	0	0	0	0	0	0	0	0	0	D_0__Eukaryota
OTU12379	0	0	0	0	0	0	0	0	0	0	0	0	0	0	0	0	0	0	0	0	0	0	0	0	0	0	0	0	0	0	0	0	0	0	0	0	0	0	0	0	0	0	0	0	0	0	0	D_0__Eukaryota; D_1__SAR; D_2__Rhizaria; D_3__Cercozoa; D_4__Glissomonadida
OTU12378	0	0	0	0	0	0	0	0	0	0	0	0	0	0	0	0	2	0	0	0	0	0	0	0	0	0	0	0	0	0	0	0	0	0	0	0	0	0	0	0	0	0	0	0	0	0	0	D_0__Eukaryota; D_1__Opisthokonta; D_2__Nucletmycea; D_3__Fungi
OTU8682	0	0	0	0	0	0	0	0	0	0	0	0	0	0	0	0	0	0	0	0	0	0	0	0	0	0	0	0	0	0	0	0	0	0	0	0	0	0	0	0	0	0	0	0	0	0	0	D_0__Eukaryota
OTU9728	0	0	0	0	0	0	0	0	0	0	0	0	0	0	0	0	0	0	0	0	0	0	0	0	0	0	0	0	0	0	0	0	0	0	0	0	0	0	0	0	0	0	0	0	0	0	0	D_0__Eukaryota
OTU8681	0	0	0	0	0	0	0	0	0	0	0	0	0	0	0	0	0	0	0	0	0	0	0	0	0	0	0	0	0	0	0	0	0	0	0	0	0	0	0	0	0	0	0	0	0	0	0	D_0__Eukaryota; D_1__Opisthokonta; D_2__Nucletmycea; D_3__Fungi
OTU2655	0	3	0	0	0	0	0	0	0	0	0	0	2	0	0	0	0	0	0	0	0	4	0	0	0	0	0	0	0	0	0	0	0	0	0	0	0	0	0	0	0	0	0	0	0	0	0	D_0__Eukaryota
OTU12146	0	0	0	0	0	0	0	0	0	0	0	0	0	0	0	0	0	0	0	0	0	0	0	0	0	0	0	0	0	0	0	0	0	0	0	0	0	0	0	0	0	0	0	0	0	0	0	D_0__Eukaryota; D_1__Opisthokonta; D_2__Nucletmycea; D_3__Fungi
OTU6319	0	0	0	0	0	0	0	0	0	0	0	0	0	0	0	0	0	0	0	0	0	0	0	0	0	0	0	0	0	0	0	0	0	0	0	0	0	0	0	0	0	0	0	0	0	0	0	D_0__Eukaryota; D_1__Opisthokonta; D_2__Nucletmycea; D_3__Fungi
OTU6318	0	0	0	0	0	0	0	0	0	0	0	0	0	0	0	0	0	0	0	0	0	0	0	0	0	0	0	0	0	0	0	0	0	0	0	0	0	0	0	0	0	0	0	0	0	0	0	D_0__Eukaryota; D_1__SAR; D_2__Stramenopiles; D_3__MAST-12
OTU6313	0	0	0	0	0	0	0	0	0	0	0	0	0	0	0	0	0	0	0	0	0	0	0	0	0	0	0	0	0	0	0	0	0	0	0	0	0	0	0	0	0	0	0	0	0	0	0	D_0__Eukaryota; D_1__Opisthokonta; D_2__Nucletmycea; D_3__Fungi
OTU6312	0	0	0	0	0	0	0	0	0	0	0	0	0	0	0	0	0	0	0	0	0	0	0	0	0	0	0	0	0	0	0	0	0	0	0	0	0	0	0	0	0	0	0	0	0	0	0	D_0__Eukaryota
OTU6311	0	0	0	0	0	0	0	0	0	0	0	0	0	0	0	0	0	0	0	0	0	0	0	0	0	0	0	0	0	0	0	0	0	0	0	0	0	0	0	0	0	0	0	0	0	0	0	D_0__Eukaryota; D_1__Archaeplastida; D_2__Chloroplastida; D_3__Charophyta
OTU6310	0	0	0	0	0	0	0	0	0	0	0	0	0	0	0	0	0	0	0	0	0	0	0	0	0	0	0	0	0	0	0	0	0	0	0	0	0	0	0	0	0	0	0	0	0	0	0	D_0__Eukaryota
OTU6317	0	0	0	0	0	0	0	0	0	0	0	0	0	0	0	0	0	0	0	0	0	0	0	0	0	0	0	0	0	0	0	0	0	0	0	0	0	0	0	0	0	0	0	0	0	0	0	D_0__Eukaryota; D_1__Opisthokonta; D_2__Nucletmycea; D_3__Fungi
OTU6316	0	0	0	0	0	0	0	0	0	0	0	0	0	0	0	0	0	0	0	0	0	0	0	0	0	0	0	0	0	0	0	0	0	0	0	0	0	0	0	0	0	0	0	0	0	0	0	D_0__Eukaryota; D_1__Opisthokonta; D_2__Nucletmycea; D_3__Fungi
OTU6315	0	0	0	0	0	0	0	0	0	0	0	0	0	0	0	0	0	0	0	0	0	0	0	0	0	0	0	0	0	0	0	0	0	0	0	0	0	0	0	0	0	0	0	0	0	0	0	D_0__Eukaryota; D_1__Opisthokonta; D_2__Nucletmycea; D_3__Fungi
OTU6314	0	0	0	0	0	0	0	0	0	0	0	0	0	0	0	0	2	0	0	0	0	0	0	0	0	0	0	0	0	0	0	0	0	0	0	0	0	0	0	0	0	0	0	0	0	0	0	D_0__Eukaryota; D_1__SAR; D_2__Rhizaria; D_3__Cercozoa; D_4__Glissomonadida
OTU349	0	0	0	0	0	0	0	2	0	0	0	0	0	0	0	2	0	0	0	0	0	0	0	0	0	0	0	3	0	0	0	0	0	0	0	0	0	0	0	0	0	2	0	0	0	0	0	D_0__Eukaryota; D_1__Opisthokonta; D_2__Nucletmycea; D_3__uncultured fungus; D_4__uncultured fungus; D_5__uncultured fungus; D_6__uncultured fungus
OTU348	17	0	0	12	3	3	0	8	2	0	0	0	0	0	0	24	1	0	0	39	13	1	0	68	0	0	13	11	14	0	2	18	0	0	0	0	0	0	10	0	4	0	1	3	0	7	0	D_0__Eukaryota; D_1__Opisthokonta; D_2__Nucletmycea; D_3__Fungi; D_7__Sordariomycetes; D_8__Hypocreales
OTU439	0	0	0	0	0	0	0	0	0	0	0	0	0	0	0	0	0	0	0	0	0	0	0	0	0	0	0	0	0	0	0	0	0	0	0	0	0	0	0	0	0	0	0	0	0	0	0	D_0__Eukaryota; D_1__SAR; D_2__Stramenopiles; D_3__Peronosporomycetes
OTU438	0	10	16	12	40	5	3	1	15	1	0	1	8	18	10	0	8	29	6	3	0	15	6	4	0	0	0	0	0	13	10	2	2	15	0	12	12	5	0	11	2	40	7	0	16	17	3	D_0__Eukaryota; D_1__SAR; D_2__Rhizaria; D_3__Cercozoa; D_4__Cercomonadidae; D_5__Cercomonas; D_6__uncultured eukaryote
OTU435	0	1	13	18	3	3	0	2	6	4	0	0	0	7	6	0	0	4	9	1	0	6	0	0	0	0	5	0	0	1	3	2	0	5	0	0	2	6	3	0	3	0	3	0	0	6	0	D_0__Eukaryota; D_1__SAR; D_2__Rhizaria; D_3__Cercozoa
OTU434	3	0	0	19	0	7	1	3	0	2	0	0	0	0	6	0	0	0	7	16	12	2	0	6	0	1	3	0	8	17	0	7	0	0	0	1	24	0	3	4	10	0	1	3	0	0	68	D_0__Eukaryota
OTU341	13	0	0	0	0	0	4	5	0	1	0	0	0	0	2	7	0	0	2	2	18	0	0	7	0	0	8	8	26	0	0	0	0	3	0	0	0	0	25	0	0	0	0	0	0	0	5	D_0__Eukaryota; D_1__Opisthokonta; D_2__Nucletmycea; D_3__Fungi; D_9__Incertae Sedis; D_10__Stachybotrys; D_11__Stachybotrys chlorohalonata
OTU340	0	0	1	2	16	0	0	21	0	0	0	0	14	0	0	40	0	0	0	34	0	0	0	0	0	0	57	0	0	0	0	22	0	0	0	24	0	0	2	0	0	0	0	0	0	8	0	D_0__Eukaryota; D_1__SAR; D_2__Alveolata; D_3__Ciliophora; D_6__Haptoria; D_7__Epispathidium; D_8__Epispathidium papilliferum
OTU431	47	52	49	28	13	11	4	29	7	17	0	0	32	28	19	18	6	38	7	19	29	44	0	18	4	20	19	36	21	15	9	26	3	22	0	12	11	19	41	9	9	25	10	16	15	18	16	D_0__Eukaryota; D_1__SAR; D_2__Rhizaria; D_3__Cercozoa; D_4__Cercomonadidae; D_5__Cercomonas; D_6__Nucleocercomonas sp. HFCC 919
OTU430	0	12	0	0	4	0	0	0	9	0	0	0	29	25	0	0	0	91	0	0	0	10	0	0	0	0	0	0	0	24	3	0	1	0	0	12	9	0	0	0	0	4	3	0	1	0	0	D_0__Eukaryota; D_1__Opisthokonta; D_2__Nucletmycea; D_3__Fungi
OTU433	0	0	3	3	2	2	4	0	6	8	0	0	3	0	2	0	0	0	0	1	0	0	5	0	0	6	2	0	0	4	0	0	0	6	0	2	1	0	4	2	4	2	1	5	5	0	2	D_0__Eukaryota; D_1__Opisthokonta; D_2__Nucletmycea; D_3__Fungi; D_9__Incertae Sedis
OTU432	0	0	0	20	0	9	2	5	0	0	0	0	0	1	0	7	1	0	0	1	3	0	0	1	0	13	16	20	2	0	0	2	0	0	0	0	0	0	6	0	0	0	0	4	0	0	1	D_0__Eukaryota
OTU12517	0	0	0	0	0	0	0	0	0	0	0	0	0	0	0	0	0	0	0	0	0	0	0	0	0	0	2	0	0	0	0	0	0	0	0	0	0	0	2	0	0	0	0	0	0	0	0	D_0__Eukaryota; D_1__Amoebozoa; D_2__Tubulinea; D_3__Euamoebida; D_4__Glaeseria; D_5__Hartmannella cantabrigiensis; D_6__Hartmannella cantabrigiensis
OTU12516	0	7	13	0	0	0	0	0	0	0	0	0	0	11	0	0	0	13	0	0	0	0	0	0	0	1	0	0	0	17	0	0	0	0	0	15	17	1	0	2	0	0	0	0	0	0	0	D_0__Eukaryota; D_1__Opisthokonta
OTU12515	0	0	0	0	0	0	0	0	0	0	0	0	0	0	0	0	0	0	0	0	0	0	0	0	0	0	0	0	0	0	0	0	0	0	0	0	0	4	0	0	0	0	0	0	0	0	0	D_0__Eukaryota; D_1__SAR; D_2__Rhizaria; D_3__Cercozoa
OTU12514	0	13	6	0	0	0	0	0	0	1	0	0	24	55	1	0	0	40	0	0	0	7	0	0	0	1	0	0	0	69	0	0	0	2	0	0	39	5	0	2	1	0	2	0	0	0	0	D_0__Eukaryota; D_1__Opisthokonta; D_2__Nucletmycea; D_3__Fungi
OTU12513	6	0	0	0	0	1	0	0	0	0	0	0	2	0	0	0	0	0	0	0	0	0	0	0	0	2	1	0	3	0	0	1	0	0	0	0	0	0	1	0	0	4	0	0	1	0	0	D_0__Eukaryota; D_1__SAR; D_2__Rhizaria; D_3__Cercozoa
OTU12512	0	0	0	0	0	0	0	0	0	0	0	0	0	0	0	0	0	0	0	0	0	0	0	0	0	0	0	0	0	0	0	0	0	0	0	0	0	0	0	0	0	0	0	3	0	0	0	D_0__Eukaryota; D_1__SAR; D_2__Rhizaria; D_3__Cercozoa; D_4__Phytomyxea; D_5__Polymyxa; D_6__Caprifoliaceae environmental sample
OTU12511	0	0	0	0	0	0	0	0	0	0	0	0	0	0	0	0	0	0	0	0	0	0	0	0	0	0	0	0	0	0	0	0	0	0	0	0	0	0	0	0	0	3	0	0	0	0	0	D_0__Eukaryota; D_1__Centrohelida; D_2__uncultured Lobosea; D_3__uncultured Lobosea; D_4__uncultured Lobosea; D_5__uncultured Lobosea; D_6__uncultured Lobosea
OTU12510	0	0	0	0	0	0	0	0	0	0	0	0	0	0	0	0	0	0	0	0	0	0	0	0	0	0	0	0	0	0	0	0	0	0	0	0	0	0	0	0	0	0	0	0	0	0	0	D_0__Eukaryota; D_1__Incertae Sedis; D_2__Apusomonadidae; D_3__Apusomonas; D_4__uncultured Eimeriidae; D_5__uncultured Eimeriidae; D_6__uncultured Eimeriidae
OTU12519	2	0	0	0	0	0	0	0	0	0	0	0	0	0	0	0	0	0	0	0	0	0	0	0	0	0	0	0	2	1	2	0	0	0	0	0	0	0	0	3	0	0	0	0	6	0	0	D_0__Eukaryota; D_1__SAR; D_2__Rhizaria; D_3__Cercozoa; D_4__Glissomonadida; D_5__Heteromita
OTU12518	0	0	0	0	0	0	0	0	0	0	0	0	0	0	0	0	0	0	0	0	0	0	0	0	0	0	0	0	1	0	0	0	0	0	0	0	0	0	5	0	0	0	0	0	0	0	0	D_0__Eukaryota; D_1__Opisthokonta; D_2__Nucletmycea; D_3__Fungi; D_9__Plectosphaerellaceae; D_10__Verticillium
OTU8040	0	0	0	0	0	0	0	0	0	0	0	0	0	0	0	0	0	0	0	0	0	0	0	0	0	0	0	0	0	0	0	0	0	0	0	0	0	0	0	0	0	0	0	0	0	0	0	D_0__Eukaryota; D_1__Archaeplastida; D_2__Chloroplastida; D_3__Chlorophyta; D_4__Trebouxiophyceae; D_5__uncultured Dunaliellaceae; D_6__uncultured Dunaliellaceae
OTU3840	0	0	0	0	0	0	0	0	0	0	0	0	0	0	0	0	0	0	0	0	0	0	0	0	0	0	0	0	0	0	0	0	0	0	0	0	0	0	0	0	0	0	0	0	0	0	0	D_0__Eukaryota; D_1__SAR; D_2__Stramenopiles; D_3__Ochrophyta; D_5__Chrysocapsales; D_6__Chrysonebula; D_7__Chromulina sp. SAG17.97
OTU3841	0	0	0	0	0	0	0	0	0	0	0	0	0	0	0	0	0	0	0	0	0	0	0	0	0	0	0	0	0	0	0	0	0	0	0	0	0	0	0	0	0	0	0	0	0	0	0	D_0__Eukaryota; D_1__Opisthokonta; D_2__Holozoa; D_3__Metazoa (Animalia); D_8__Enoplia; D_9__Enoplida
OTU3842	0	0	0	0	0	0	0	0	0	0	0	0	0	0	0	0	0	0	0	0	0	0	0	0	0	0	0	0	0	0	0	0	0	0	0	0	0	0	0	0	0	0	0	0	0	0	0	D_0__Eukaryota; D_1__Opisthokonta; D_2__Nucletmycea; D_3__Fungi; D_4__Cryptomycota; D_5__LKM11; D_6__uncultured Banisveld eukaryote
OTU3843	0	0	0	0	0	0	0	0	0	0	0	0	0	0	0	0	0	0	0	0	0	0	0	0	0	0	0	0	0	0	0	0	0	0	0	0	0	0	0	0	0	0	0	0	0	0	0	D_0__Eukaryota; D_1__Opisthokonta; D_2__Nucletmycea; D_3__Fungi
OTU3844	0	0	0	0	0	0	0	0	0	0	0	0	0	0	0	0	0	0	0	0	0	0	0	0	0	0	0	0	0	0	0	0	0	0	0	0	0	0	0	0	0	0	0	0	0	0	0	D_0__Eukaryota; D_1__Opisthokonta; D_2__Nucletmycea; D_3__Fungi
OTU3845	0	0	0	0	0	0	0	0	0	0	0	0	0	0	0	0	0	0	0	0	0	0	0	0	0	0	0	0	0	0	0	0	0	0	0	0	0	0	0	0	0	0	0	0	0	0	0	D_0__Eukaryota; D_1__SAR; D_2__Stramenopiles; D_3__Ochrophyta
OTU3846	0	0	0	0	0	0	0	0	0	0	0	0	0	0	0	0	0	0	0	0	0	0	0	0	0	0	0	0	0	0	0	0	0	0	0	0	0	0	0	0	0	0	0	0	0	0	0	D_0__Eukaryota; D_1__Opisthokonta; D_2__Nucletmycea; D_3__Fungi
OTU3847	0	0	0	0	0	0	0	0	0	0	0	0	0	0	0	0	0	0	0	0	0	0	0	0	0	0	0	0	0	0	0	0	0	0	0	0	0	0	0	0	0	0	0	0	0	0	0	D_0__Eukaryota; D_1__Opisthokonta; D_2__Nucletmycea; D_3__Fungi
OTU3848	0	0	0	0	0	0	0	0	0	0	0	0	0	0	0	0	0	0	0	0	0	0	2	0	0	0	0	0	0	0	0	0	0	0	0	0	0	0	0	0	0	0	0	0	0	0	0	D_0__Eukaryota; D_1__Opisthokonta; D_2__Nucletmycea; D_3__Fungi
OTU3849	0	0	0	0	0	0	0	0	0	0	0	0	0	0	0	0	0	0	0	0	0	0	0	0	0	0	0	0	0	0	0	0	0	0	0	0	0	0	0	0	0	0	0	0	0	0	0	D_0__Eukaryota; D_1__SAR; D_2__Rhizaria; D_3__Cercozoa; D_4__Thecofilosea; D_5__uncultured; D_6__uncultured Oxytrichidae
OTU4818	0	0	0	0	0	0	0	0	0	0	0	0	0	0	0	0	0	0	0	0	0	0	0	0	0	0	0	0	0	0	0	0	0	0	0	0	0	0	0	0	0	0	0	0	0	0	0	D_0__Eukaryota; D_1__Archaeplastida; D_2__Chloroplastida; D_3__Charophyta; D_11__Poales; D_12__Oryza
OTU4819	0	0	0	0	0	0	0	0	0	0	0	0	0	0	0	0	0	0	0	0	0	0	0	0	0	0	0	0	0	0	0	0	0	0	0	0	0	0	0	0	0	0	0	0	0	0	0	D_0__Eukaryota; D_1__Archaeplastida; D_2__Chloroplastida; D_3__Charophyta
OTU8140	0	0	0	0	0	0	0	0	0	0	0	0	0	0	0	0	0	0	0	0	0	0	0	0	0	0	0	0	0	0	0	0	0	0	0	0	0	0	0	0	0	0	0	0	0	0	0	D_0__Eukaryota; D_1__Opisthokonta; D_2__Nucletmycea; D_3__Fungi
OTU8043	0	0	0	0	0	0	0	0	0	0	0	0	0	0	0	0	0	0	0	0	0	0	0	0	0	0	0	0	0	0	0	0	0	0	0	0	0	0	0	0	0	0	0	0	0	0	0	D_0__Eukaryota; D_1__SAR
OTU13356	0	0	0	0	0	0	0	0	0	0	0	0	0	0	0	0	0	0	0	0	1	0	0	0	0	0	0	0	0	0	0	0	0	0	0	0	0	0	0	0	0	0	0	0	0	0	0	D_0__Eukaryota; D_1__SAR; D_2__Rhizaria; D_3__Cercozoa; D_4__Glissomonadida; D_5__uncultured eukaryote; D_6__uncultured eukaryote
OTU13357	0	0	1	0	0	0	0	0	0	0	0	0	0	0	0	0	0	0	0	0	0	0	0	0	0	0	0	0	0	0	0	0	0	0	0	0	0	0	0	0	0	0	0	0	0	0	0	D_0__Eukaryota; D_1__SAR; D_2__Rhizaria; D_3__Cercozoa; D_4__Vampyrellidae; D_5__uncultured; D_6__uncultured eukaryote
OTU13354	0	0	0	0	0	0	0	0	0	0	0	0	0	0	0	0	0	0	0	0	0	0	0	0	0	0	0	0	0	0	0	0	0	0	0	0	0	0	0	0	0	0	0	0	0	0	0	D_0__Eukaryota; D_1__Opisthokonta; D_2__Holozoa; D_3__Metazoa (Animalia); D_9__Copepoda; D_10__Harpacticoida
OTU6769	0	0	0	0	0	0	0	0	0	0	0	0	0	0	0	0	0	0	0	0	0	0	0	0	0	0	0	0	0	0	0	0	0	0	0	0	0	0	0	0	0	0	0	0	3	0	0	D_0__Eukaryota; D_1__Opisthokonta; D_2__Nucletmycea; D_3__Fungi; D_7__Sordariomycetes
OTU13352	0	4	12	0	0	0	0	0	0	0	0	0	0	0	0	0	0	0	0	0	0	0	0	0	0	0	0	0	0	0	0	0	0	0	0	0	0	0	0	0	0	0	0	0	0	0	0	D_0__Eukaryota; D_1__SAR; D_2__Rhizaria; D_3__Cercozoa; D_4__Vampyrellidae
OTU13353	0	0	0	0	0	0	0	0	0	0	0	0	0	0	0	0	0	0	0	0	0	0	0	0	0	0	0	0	0	0	0	0	0	0	0	0	0	0	0	0	0	0	0	0	0	0	0	D_0__Eukaryota; D_1__SAR; D_2__Rhizaria; D_3__Cercozoa
OTU13350	0	0	0	0	0	0	0	0	0	0	0	0	0	0	0	0	0	0	0	0	0	0	0	0	0	0	0	2	0	0	0	0	0	0	0	0	0	0	0	0	0	0	0	0	0	0	0	D_0__Eukaryota; D_1__Opisthokonta; D_2__Nucletmycea; D_3__Fungi
OTU13351	0	0	0	0	0	0	0	0	0	0	0	0	0	0	0	0	0	0	0	0	0	0	0	0	0	0	0	0	0	0	0	0	0	0	0	0	0	0	0	0	0	0	0	0	0	0	0	D_0__Eukaryota; D_1__Archaeplastida; D_2__Chloroplastida; D_3__Charophyta
OTU6762	0	0	0	5	0	0	3	1	0	1	0	0	0	0	1	0	0	0	3	6	1	0	0	2	0	1	1	3	2	0	0	5	0	0	0	0	0	0	4	0	0	0	0	0	0	7	1	D_0__Eukaryota; D_1__Opisthokonta; D_2__Nucletmycea; D_3__Fungi; D_6__Incertae Sedis; D_7__Mortierellales; D_8__Fusarium sp. A36
OTU6763	0	0	0	5	6	2	0	0	3	0	0	0	0	0	0	0	0	0	0	0	0	0	0	0	0	0	0	0	0	0	0	0	0	0	0	0	0	2	0	2	0	2	0	0	25	0	0	D_0__Eukaryota; D_1__Opisthokonta; D_2__Nucletmycea; D_3__Fungi; D_8__Incertae Sedis; D_9__Hyaloraphidium; D_10__Hyaloraphidium curvatum
OTU6760	0	0	0	3	0	0	0	0	0	1	0	0	0	0	0	0	0	0	1	1	0	1	0	0	0	0	0	0	0	0	0	0	0	0	0	0	0	0	0	0	0	1	0	1	0	4	1	D_0__Eukaryota; D_1__Opisthokonta; D_2__Nucletmycea; D_3__Fungi; D_7__Sordariomycetes; D_8__Hypocreales
OTU6761	0	0	0	0	0	0	0	0	0	0	0	0	0	0	0	0	0	0	0	0	0	0	0	0	0	0	0	0	0	0	0	0	0	0	0	0	0	0	0	0	0	0	0	0	0	2	0	D_0__Eukaryota; D_1__SAR; D_2__Rhizaria; D_3__Cercozoa; D_4__uncultured; D_5__uncultured Eimeriidae; D_6__uncultured Eimeriidae
OTU6766	0	0	0	0	0	0	0	0	0	0	0	0	0	0	0	0	0	0	0	0	0	0	0	0	0	0	0	0	0	0	0	0	0	0	0	0	0	0	0	0	0	0	0	0	2	0	0	D_0__Eukaryota; D_1__Opisthokonta; D_2__Nucletmycea; D_3__Fungi
OTU6767	0	0	0	0	0	0	0	0	0	0	0	0	0	0	0	0	0	0	0	0	0	0	0	0	0	0	0	0	0	0	0	0	0	0	0	0	0	0	0	0	0	0	0	0	0	4	0	D_0__Eukaryota; D_1__SAR; D_2__Alveolata; D_3__Apicomplexa; D_6__Eugregarinorida
OTU8924	0	0	0	0	0	0	0	0	0	0	0	0	0	0	0	0	0	0	0	0	0	0	0	0	0	0	0	0	0	0	0	0	0	0	0	0	0	0	0	0	0	0	0	0	0	0	0	D_0__Eukaryota; D_1__SAR; D_2__Rhizaria; D_3__Cercozoa
OTU8925	0	0	0	0	0	0	0	0	0	0	0	0	0	0	0	0	0	0	0	0	0	0	0	0	0	0	0	0	0	0	0	0	0	0	0	0	0	0	0	0	0	0	0	0	0	0	0	D_0__Eukaryota; D_1__Archaeplastida; D_2__Chloroplastida; D_3__Charophyta
OTU12143	0	0	0	0	0	0	0	0	0	0	0	0	0	0	0	0	0	0	0	0	0	0	0	0	0	0	0	0	0	0	0	0	0	0	0	0	0	0	0	0	0	0	0	0	0	0	0	D_0__Eukaryota; D_1__SAR; D_2__Rhizaria; D_3__Cercozoa; D_4__Thecofilosea; D_5__uncultured
OTU13515	0	0	0	0	0	0	0	0	0	0	0	0	0	0	0	0	0	0	0	0	0	0	0	0	0	0	0	0	0	0	0	0	0	0	0	0	0	0	0	0	0	0	0	0	0	0	0	D_0__Eukaryota; D_1__Opisthokonta; D_2__Nucletmycea; D_3__Fungi; D_8__Kickxellaceae; D_9__Spiromyces; D_10__Spiromyces minutus
OTU13138	0	0	0	0	0	0	0	0	0	0	0	0	0	0	0	0	0	0	0	0	0	0	0	0	0	0	0	0	0	0	0	0	0	0	0	0	0	0	0	0	0	0	0	0	0	0	0	D_0__Eukaryota; D_1__Archaeplastida; D_2__Chloroplastida; D_3__Charophyta
OTU13139	0	0	0	7	0	0	0	0	0	0	0	0	0	0	0	0	0	0	0	0	0	0	0	0	0	0	0	0	0	0	0	0	0	0	0	0	0	0	0	0	0	0	0	0	0	0	0	D_0__Eukaryota; D_1__Opisthokonta; D_2__Holozoa; D_3__Metazoa (Animalia); D_8__Enoplia; D_9__Enoplida; D_10__Bastiania gracilis
OTU13132	0	0	0	0	0	0	0	0	0	0	0	0	0	0	0	0	0	0	0	0	0	0	0	0	0	0	0	0	0	0	0	0	0	0	0	0	0	0	0	0	0	0	0	0	0	0	0	D_0__Eukaryota; D_1__Archaeplastida; D_2__Chloroplastida; D_3__Charophyta; D_8__Spermatophyta; D_9__Magnoliophyta; D_10__Phaseoleae environmental sample
OTU13133	0	0	0	0	0	0	0	0	0	0	0	0	0	0	0	0	0	0	0	0	0	0	0	0	0	0	0	0	0	0	0	0	0	0	0	0	0	0	0	0	0	0	0	0	0	0	0	D_0__Eukaryota; D_1__Archaeplastida; D_2__Chloroplastida; D_3__Charophyta
OTU13130	0	0	0	0	0	0	0	0	0	0	0	0	0	1	0	0	0	0	0	0	1	0	0	0	0	0	0	0	0	0	0	0	0	0	0	0	0	0	0	0	0	0	0	0	0	0	0	D_0__Eukaryota
OTU13131	0	0	0	0	0	0	0	0	0	0	0	0	0	0	0	0	0	0	0	0	0	0	0	0	0	0	0	0	0	0	0	0	0	0	0	0	0	0	0	0	0	0	0	0	0	0	0	D_0__Eukaryota; D_1__Archaeplastida; D_2__Chloroplastida; D_3__Charophyta
OTU13136	0	0	0	0	0	0	0	0	0	0	0	0	0	0	0	0	0	0	0	0	0	0	0	0	0	0	0	0	0	0	0	0	0	0	0	0	0	0	0	0	0	0	0	0	0	0	0	D_0__Eukaryota; D_1__Opisthokonta; D_2__Holozoa; D_3__Metazoa (Animalia); D_8__Ellipura; D_9__Collembola
OTU13137	0	0	0	0	0	0	0	0	0	0	0	0	0	0	0	0	0	0	0	0	0	0	0	0	0	0	0	0	0	0	0	0	0	0	0	0	0	0	0	0	0	0	0	0	0	0	0	D_0__Eukaryota; D_1__Archaeplastida; D_2__Chloroplastida; D_3__Charophyta
OTU13134	0	0	0	0	0	0	0	0	0	0	0	0	0	0	0	0	0	0	0	0	0	0	0	0	0	0	0	0	0	0	0	0	0	0	0	0	0	0	0	0	0	0	0	0	0	0	0	D_0__Eukaryota; D_1__Archaeplastida; D_2__Chloroplastida; D_3__Charophyta
OTU13135	0	0	0	0	0	0	0	0	0	0	0	0	0	0	0	0	0	0	0	0	0	0	0	0	0	0	0	0	0	0	0	0	0	0	0	0	0	0	0	0	0	0	0	0	0	0	0	D_0__Eukaryota; D_1__Opisthokonta; D_2__Holozoa; D_3__Metazoa (Animalia); D_7__Eutardigrada; D_8__Parachela
OTU12389	0	0	0	10	0	0	0	0	0	0	0	0	0	0	0	0	0	0	0	0	0	0	0	0	0	0	0	0	0	0	0	0	0	0	0	0	0	0	0	0	0	0	0	0	0	0	0	D_0__Eukaryota; D_1__Opisthokonta
OTU7106	0	0	0	0	0	0	0	0	0	0	0	0	0	0	0	0	0	0	0	0	0	0	0	0	0	0	0	0	0	0	0	0	0	0	0	0	0	0	0	0	0	0	0	0	0	1	0	D_0__Eukaryota
OTU9781	0	0	0	0	0	1	0	0	0	0	0	0	0	0	0	0	0	0	0	0	0	0	0	0	0	0	0	0	0	0	0	0	0	0	0	0	0	0	0	0	0	0	0	0	0	0	0	D_0__Eukaryota; D_1__Opisthokonta; D_2__Holozoa; D_3__Ichthyosporea
OTU9780	0	0	0	3	0	0	0	0	0	0	0	0	0	0	0	0	0	0	0	0	0	0	0	0	0	0	0	0	0	0	0	0	0	0	0	0	0	0	0	0	0	0	0	0	0	0	0	D_0__Eukaryota; D_1__Opisthokonta; D_2__Nucletmycea; D_3__Fungi
OTU7543	0	0	0	0	0	0	0	0	0	0	0	0	0	0	0	0	0	0	0	0	0	0	0	0	0	0	0	0	0	0	0	0	0	0	0	0	0	0	0	0	0	0	0	0	0	0	0	D_0__Eukaryota; D_1__Opisthokonta; D_2__Nucletmycea; D_3__Fungi; D_8__Incertae Sedis; D_9__Rozella; D_10__Rozella sp. JEL347
OTU7542	0	0	0	0	0	0	0	0	0	0	0	0	0	0	0	0	0	5	0	0	0	0	6	0	0	0	0	0	0	2	0	0	0	0	0	1	1	0	0	0	0	1	0	0	0	0	0	D_0__Eukaryota; D_1__Opisthokonta; D_2__Nucletmycea; D_3__Fungi
OTU7545	0	0	0	0	0	0	0	0	0	0	0	0	0	0	0	0	0	0	0	0	0	0	0	0	0	0	0	0	0	0	1	0	0	0	0	0	0	0	0	0	0	0	0	0	0	0	0	D_0__Eukaryota; D_1__SAR
OTU7544	0	0	0	0	0	0	0	0	0	0	0	0	0	0	0	0	0	0	0	0	0	0	0	0	0	0	0	0	0	0	0	0	0	0	0	0	0	0	0	0	0	0	0	0	0	0	0	D_0__Eukaryota; D_1__Opisthokonta; D_2__Nucletmycea; D_3__Fungi; D_6__Glomeromycetes
OTU7547	0	0	0	0	0	0	0	0	0	0	0	0	0	0	0	0	0	0	0	0	0	0	0	0	0	0	0	0	0	0	0	0	0	0	0	0	0	0	0	0	0	0	0	0	0	0	0	D_0__Eukaryota; D_1__Opisthokonta; D_2__Nucletmycea; D_3__Fungi
OTU9038	0	0	0	1	0	0	0	0	2	0	0	0	0	0	0	0	0	2	0	0	0	0	0	1	0	0	0	2	0	0	0	1	0	0	0	3	0	0	0	0	0	2	0	3	3	0	0	D_0__Eukaryota; D_1__Opisthokonta; D_2__Nucletmycea; D_3__Fungi
OTU7549	0	0	0	0	0	0	0	0	0	0	0	0	0	0	0	0	0	0	0	0	0	0	0	0	0	0	0	0	0	0	0	0	0	0	0	0	0	0	0	0	0	0	0	0	0	0	0	D_0__Eukaryota; D_1__SAR
OTU9036	0	0	0	0	0	0	0	0	0	0	0	0	0	0	0	0	0	0	0	0	0	0	0	0	0	0	0	0	0	2	0	0	0	0	0	0	0	0	0	0	0	0	0	0	1	3	0	D_0__Eukaryota; D_1__Opisthokonta; D_2__Nucletmycea; D_3__Fungi
OTU9035	0	0	0	0	0	0	0	0	0	0	0	0	0	0	0	0	0	0	0	0	0	0	0	0	0	0	0	0	0	0	0	0	0	0	0	0	0	0	0	0	0	0	0	0	0	0	0	D_0__Eukaryota; D_1__Opisthokonta; D_2__Nucletmycea; D_3__Fungi
OTU9034	0	0	0	0	0	0	0	0	0	0	0	0	0	0	0	0	0	0	0	0	0	0	0	0	0	0	0	0	0	0	0	0	0	0	0	0	0	0	0	0	0	0	0	0	0	0	0	D_0__Eukaryota; D_1__Opisthokonta; D_2__Nucletmycea; D_3__Fungi
OTU9033	0	0	0	0	0	0	0	0	0	0	0	0	0	0	0	0	0	0	0	0	0	0	0	0	0	0	0	0	0	0	0	0	0	0	0	0	0	0	0	0	0	0	0	0	0	0	0	D_0__Eukaryota; D_1__SAR; D_2__Rhizaria; D_3__Cercozoa; D_4__Cercomonadidae; D_5__Cercomonas; D_6__Metabolomonas insania
OTU9032	0	0	0	0	0	0	0	0	0	0	0	0	0	0	0	0	0	0	0	0	0	0	0	0	0	0	0	0	0	0	0	0	0	0	0	0	0	0	0	0	0	0	0	0	0	0	0	D_0__Eukaryota; D_1__Opisthokonta; D_2__Holozoa; D_3__Ichthyosporea; D_5__Pseudoperkinsidae; D_6__Anurofeca; D_7__Anurofeca richardsi
OTU9031	0	0	0	0	0	0	0	0	0	0	0	0	0	0	0	0	0	0	0	0	0	0	0	0	0	0	0	0	0	0	0	0	0	0	0	0	0	0	0	0	0	0	0	0	0	0	0	D_0__Eukaryota
OTU9030	0	0	0	0	0	0	0	0	0	0	0	0	0	0	0	0	0	0	0	0	0	0	0	0	0	0	0	0	0	0	0	0	0	0	0	0	0	0	0	0	0	0	0	0	0	0	0	D_0__Eukaryota; D_1__SAR; D_2__Rhizaria; D_3__Cercozoa
OTU8258	0	0	0	0	0	0	0	0	0	0	0	0	0	0	0	0	0	0	0	0	0	0	0	0	0	0	0	0	0	0	0	0	0	0	0	0	0	0	0	0	0	0	0	0	0	0	0	D_0__Eukaryota; D_1__SAR; D_2__Rhizaria; D_3__Cercozoa; D_4__Thecofilosea; D_5__uncultured; D_6__uncultured Eimeriidae
OTU8259	0	0	0	0	0	0	0	0	0	0	0	0	0	0	0	0	0	0	0	0	0	0	0	0	0	0	0	0	0	0	0	0	0	0	0	0	0	0	0	0	0	0	0	0	0	0	0	D_0__Eukaryota; D_1__Opisthokonta; D_2__Holozoa; D_3__Metazoa (Animalia); D_10__Neoptera; D_11__Hemiptera
OTU8254	0	0	0	0	0	0	0	0	0	0	0	0	0	0	0	0	0	0	0	0	0	0	0	0	0	0	0	0	0	0	0	0	0	0	0	0	0	0	0	0	0	0	0	0	0	0	0	D_0__Eukaryota; D_1__Opisthokonta; D_2__Nucletmycea; D_3__Fungi
OTU8255	0	0	0	0	0	0	0	0	0	0	0	0	0	0	0	0	0	0	0	0	0	0	0	0	0	0	0	0	0	0	0	0	0	0	0	0	0	0	0	0	0	0	0	0	0	0	0	D_0__Eukaryota; D_1__Opisthokonta; D_2__Nucletmycea; D_3__Fungi
OTU8256	0	0	0	0	0	0	0	0	0	0	0	0	0	0	0	0	0	0	0	0	0	0	0	0	0	0	0	0	0	0	0	0	0	0	0	0	0	0	0	0	0	0	0	0	0	0	0	D_0__Eukaryota; D_1__Opisthokonta; D_2__Nucletmycea; D_3__Fungi
OTU8257	0	0	0	0	0	0	0	0	0	0	0	0	0	0	0	0	0	0	0	0	0	0	0	0	0	0	0	0	0	0	0	0	0	0	0	0	0	0	0	0	0	0	0	0	0	0	0	D_0__Eukaryota; D_1__Opisthokonta; D_2__Nucletmycea; D_3__Fungi
OTU8250	0	0	0	0	0	0	0	0	0	0	0	0	0	0	0	0	0	0	0	0	0	0	0	0	0	0	0	0	0	0	0	0	0	0	0	0	0	0	0	0	0	0	0	0	0	0	0	D_0__Eukaryota; D_1__Opisthokonta; D_2__Holozoa; D_3__Metazoa (Animalia)
OTU8251	0	0	0	0	0	0	0	0	0	0	0	0	0	0	0	0	0	0	0	0	0	0	0	0	0	0	0	0	0	0	0	0	0	0	0	0	0	0	0	0	0	0	0	0	0	0	0	D_0__Eukaryota; D_1__Opisthokonta; D_2__Nucletmycea; D_3__Fungi; D_4__Cryptomycota; D_5__LKM11
OTU8252	0	0	0	0	0	0	0	0	0	0	0	0	0	0	0	0	0	0	0	0	0	0	0	0	0	0	0	0	0	0	0	0	0	0	0	0	0	0	0	0	0	0	0	0	0	0	0	D_0__Eukaryota; D_1__Opisthokonta; D_2__Nucletmycea
OTU8253	1	0	0	0	0	0	0	0	0	0	0	0	0	0	0	0	0	0	0	0	0	0	0	0	0	0	0	0	0	0	0	0	0	0	0	0	0	0	0	0	0	0	0	0	0	0	0	D_0__Eukaryota
OTU5529	0	0	0	0	0	0	0	0	0	0	0	0	0	0	0	0	0	0	0	0	0	0	0	0	0	0	0	0	0	0	0	0	0	0	0	0	0	0	0	0	0	0	0	0	0	0	0	D_0__Eukaryota; D_1__Opisthokonta; D_2__Nucletmycea; D_3__Fungi
OTU5528	0	0	0	0	0	0	0	0	0	0	0	0	0	0	0	0	0	0	0	0	0	0	0	0	0	0	0	0	0	0	0	0	0	0	0	0	0	0	0	0	0	0	0	0	0	0	0	D_0__Eukaryota; D_1__Opisthokonta; D_2__Nucletmycea; D_3__Fungi
OTU5039	0	0	0	0	0	0	0	0	0	0	0	0	0	0	0	0	0	0	0	0	0	0	0	0	0	0	0	0	0	0	0	0	0	0	0	0	0	0	0	0	0	0	0	0	0	0	0	D_0__Eukaryota; D_1__Opisthokonta; D_2__Nucletmycea; D_3__Fungi
OTU5038	0	0	0	0	0	0	0	0	0	0	0	0	0	0	0	0	0	0	0	0	0	0	0	0	0	0	0	0	0	0	0	0	0	0	0	3	0	0	0	0	0	0	0	0	0	0	0	D_0__Eukaryota; D_1__Opisthokonta; D_2__Nucletmycea; D_3__Fungi
OTU5521	0	0	0	0	0	0	0	0	0	0	0	0	0	0	0	0	0	0	0	0	0	0	0	0	0	0	0	0	0	0	0	0	0	0	0	0	0	0	0	0	0	0	0	0	0	0	0	D_0__Eukaryota; D_1__Opisthokonta; D_2__Nucletmycea
OTU5520	0	0	0	0	0	0	0	0	0	0	0	0	0	0	0	0	0	0	0	0	0	0	0	0	0	0	0	0	0	0	0	0	0	0	0	0	0	0	0	0	0	0	0	0	0	0	0	D_0__Eukaryota; D_1__Opisthokonta; D_2__Nucletmycea; D_3__Fungi
OTU5523	0	0	0	0	0	0	0	0	0	0	0	0	0	0	0	0	0	0	0	0	0	0	0	0	0	0	0	0	0	0	0	0	0	0	0	0	0	0	0	0	0	0	0	0	0	0	0	D_0__Eukaryota; D_1__Opisthokonta; D_2__Nucletmycea; D_3__Fungi
OTU5522	0	0	0	0	0	0	0	0	0	0	0	0	0	0	0	0	0	0	0	0	0	0	0	0	0	0	0	0	0	0	0	0	0	0	0	0	0	0	0	0	0	0	0	0	0	0	0	D_0__Eukaryota; D_1__SAR; D_2__Alveolata
OTU5525	0	0	0	0	0	0	0	0	0	0	0	0	0	0	0	0	0	0	0	0	0	0	0	0	0	0	0	0	0	0	0	0	0	0	0	0	0	0	0	0	0	0	0	0	0	0	0	D_0__Eukaryota; D_1__Opisthokonta; D_2__Nucletmycea; D_3__Fungi
OTU5524	0	0	0	0	0	0	0	0	0	0	0	0	0	0	0	0	0	0	0	0	0	0	0	0	0	0	0	0	0	0	0	0	1	0	0	0	0	0	0	0	0	0	0	0	0	0	0	D_0__Eukaryota; D_1__Amoebozoa; D_2__Schizoplasmodiida; D_3__Phalansterium; D_4__Phalansterium sp. SR1-9H; D_5__Phalansterium sp. SR1-9H; D_6__Phalansterium sp. SR1-9H
OTU5527	0	0	0	0	0	0	0	0	0	0	0	0	0	0	0	0	0	0	0	0	0	0	0	0	0	0	0	0	0	0	0	0	0	0	0	0	0	0	0	0	0	0	0	0	0	0	0	D_0__Eukaryota; D_1__Opisthokonta; D_2__Nucletmycea; D_3__Fungi
OTU5526	0	0	0	0	0	0	0	0	0	0	0	0	0	0	0	0	0	0	0	0	0	0	0	0	0	0	0	0	0	0	0	0	0	0	0	0	0	0	0	0	0	0	0	0	0	0	0	D_0__Eukaryota; D_1__Opisthokonta; D_2__Nucletmycea; D_3__Fungi
OTU1239	18	11	0	7	0	6	1	5	0	1	0	0	0	0	4	0	0	0	0	4	0	0	1	7	3	3	3	11	25	1	0	1	0	0	0	1	2	0	5	6	0	0	3	6	4	6	3	D_0__Eukaryota; D_1__Opisthokonta; D_2__Nucletmycea; D_3__Fungi; D_6__Chytridiomycetes
OTU1238	0	0	0	0	0	0	0	0	0	0	0	0	0	0	0	0	0	0	0	0	0	0	0	0	0	0	0	0	0	0	0	0	0	0	0	0	0	0	0	0	0	0	0	0	0	0	0	D_0__Eukaryota; D_1__Opisthokonta; D_2__Nucletmycea; D_3__Fungi
OTU1231	0	50	34	0	13	0	0	0	23	0	0	5	14	0	0	0	9	0	0	0	0	27	19	0	31	0	0	0	0	11	3	0	4	0	0	0	1	8	0	1	0	22	9	0	11	0	0	D_0__Eukaryota; D_1__SAR; D_2__Alveolata; D_3__Ciliophora; D_5__Heterotrichea; D_6__Blepharisma; D_7__Cryptosporidiidae environmental sample
OTU1230	0	0	0	0	1	0	2	0	0	0	0	0	0	0	0	0	0	0	0	0	0	0	0	0	0	0	0	3	0	0	0	0	0	4	0	0	0	0	0	0	2	0	0	0	0	1	0	D_0__Eukaryota; D_1__Opisthokonta; D_2__Nucletmycea; D_3__Fungi; D_6__Chytridiomycetes; D_7__Chytridiales; D_8__uncultured Chytridiomycota
OTU1233	0	0	0	0	17	0	0	0	2	0	0	0	0	0	0	0	11	0	0	0	0	1	0	0	0	0	0	0	0	0	5	0	5	0	0	0	0	0	0	1	0	5	0	0	3	0	0	D_0__Eukaryota; D_1__Amoebozoa
OTU1232	0	0	0	3	0	0	0	0	0	0	0	0	0	0	0	0	0	0	0	0	0	0	0	0	0	0	0	0	0	0	0	0	0	0	0	0	0	0	0	0	0	0	0	6	0	0	0	D_0__Eukaryota; D_1__Opisthokonta; D_2__Nucletmycea; D_3__Fungi
OTU1235	0	0	0	0	0	0	0	0	0	0	0	0	0	0	0	0	0	0	0	0	0	0	0	0	0	0	0	0	0	0	0	0	0	0	0	0	0	0	0	0	0	0	0	0	0	0	0	D_0__Eukaryota; D_1__SAR; D_2__Stramenopiles; D_3__Peronosporomycetes; D_4__Haptoglossa
OTU1234	0	0	0	0	0	0	0	0	0	0	0	0	0	0	0	0	0	0	0	0	0	0	0	0	0	0	0	0	0	0	0	0	0	0	0	0	0	0	0	0	0	0	0	0	0	0	0	D_0__Eukaryota; D_1__Archaeplastida; D_2__Chloroplastida; D_3__Charophyta
OTU1237	0	1	3	0	10	0	0	0	2	0	0	0	1	0	0	0	2	0	0	0	0	2	0	0	0	0	0	0	0	0	0	0	0	0	0	0	0	5	0	3	0	2	5	0	0	0	0	D_0__Eukaryota; D_1__Archaeplastida; D_2__Chloroplastida; D_3__Chlorophyta; D_5__Microthamniales; D_6__Elliptochloris; D_7__Elliptochloris subsphaerica
OTU1236	0	0	0	0	0	0	0	0	0	0	0	0	0	0	0	0	0	0	0	0	0	0	0	0	0	0	57	0	2	0	0	6	0	0	0	0	0	0	0	0	0	0	0	0	0	0	0	D_0__Eukaryota
OTU9259	2	0	0	0	0	0	0	1	0	1	0	0	0	0	3	0	0	0	5	0	0	0	0	1	0	1	3	0	0	0	0	0	0	3	0	0	0	1	0	2	0	1	0	0	0	3	0	D_0__Eukaryota; D_1__Opisthokonta; D_2__Nucletmycea; D_3__Fungi
OTU9258	0	0	0	0	0	0	0	0	0	0	0	0	0	0	0	0	0	0	0	0	0	0	0	0	0	0	0	0	0	0	0	0	0	0	0	0	0	0	0	0	0	0	0	0	0	0	0	D_0__Eukaryota; D_1__Opisthokonta; D_2__Nucletmycea; D_3__Fungi
OTU9253	0	0	0	0	0	0	0	0	0	0	0	0	0	0	0	0	0	0	0	0	0	0	0	0	0	0	0	0	0	0	0	0	0	0	0	0	0	0	0	0	0	0	0	0	0	0	0	D_0__Eukaryota; D_1__RT5iin25; D_2__uncultured Eimeriidae; D_3__uncultured Eimeriidae; D_4__uncultured Eimeriidae; D_5__uncultured Eimeriidae; D_6__uncultured Eimeriidae
OTU9252	0	0	0	0	0	0	0	0	0	0	0	0	0	0	0	0	0	0	0	0	0	0	0	0	0	1	0	0	0	0	0	0	0	0	0	0	0	0	0	0	0	0	0	0	0	0	0	D_0__Eukaryota; D_1__SAR; D_2__Rhizaria; D_3__Cercozoa; D_4__Imbricatea; D_5__Nudifila; D_6__Thaumatomonadida environmental sample
OTU9251	0	0	0	0	0	0	0	0	0	0	0	0	0	0	0	0	0	0	0	0	0	0	0	0	0	0	0	0	0	0	0	0	0	0	0	0	0	0	0	0	0	0	0	0	0	0	0	D_0__Eukaryota; D_1__SAR; D_2__Stramenopiles; D_3__Peronosporomycetes
OTU9250	0	0	0	0	0	0	0	0	0	0	0	0	0	0	0	0	0	0	0	0	0	0	0	0	0	0	0	0	0	0	0	0	0	0	0	0	0	0	0	0	0	0	0	0	0	0	0	D_0__Eukaryota
OTU9257	0	0	0	0	0	0	0	0	0	0	0	0	0	0	0	0	0	0	0	0	0	0	0	0	0	0	0	0	0	0	0	0	0	0	0	0	0	0	0	0	0	0	0	0	0	0	0	D_0__Eukaryota; D_1__Opisthokonta
OTU9256	0	0	0	0	0	0	0	0	0	0	0	0	0	0	0	0	0	0	0	0	0	0	0	0	0	0	0	0	0	0	0	0	0	0	0	0	0	0	0	0	0	0	0	0	0	0	0	D_0__Eukaryota; D_1__Opisthokonta; D_2__Nucletmycea; D_3__Fungi; D_6__Agaricomycotina; D_7__Agaricomycetes
OTU9255	0	0	0	0	0	0	0	0	0	0	0	0	0	0	0	0	0	0	0	0	0	0	0	0	0	0	0	0	0	0	0	0	0	0	0	0	0	0	0	0	0	0	0	0	0	0	0	D_0__Eukaryota; D_1__Opisthokonta; D_2__Holozoa; D_3__Choanomonada; D_5__Salpingoecidae; D_6__Salpingoeca; D_7__uncultured eukaryote
OTU9254	0	0	0	0	0	0	0	0	0	0	0	0	0	0	0	0	0	0	0	0	0	0	0	0	0	0	0	0	0	0	0	0	0	0	0	0	0	0	0	0	0	0	0	0	0	0	0	D_0__Eukaryota; D_1__Archaeplastida; D_2__Chloroplastida; D_3__Charophyta; D_11__Poales
OTU8078	0	0	0	0	0	0	0	0	0	0	0	0	0	0	0	0	0	0	0	0	0	0	0	0	0	0	0	0	0	0	0	0	0	0	0	0	0	0	0	0	0	0	0	0	0	0	0	D_0__Eukaryota; D_1__SAR; D_2__Stramenopiles; D_3__Ochrophyta; D_4__Chrysophyceae; D_5__Amb-18S-462; D_6__Ochromonadaceae environmental sample
OTU8079	0	0	0	0	0	0	0	0	0	0	0	0	0	0	0	0	0	0	0	0	0	0	0	0	0	0	0	0	0	0	0	0	0	0	0	0	0	0	0	0	0	0	0	0	0	0	0	D_0__Eukaryota
OTU8070	0	0	0	0	0	0	0	0	0	0	0	0	0	0	0	0	0	0	0	0	0	0	0	0	0	0	0	0	0	0	0	0	0	0	0	0	0	0	0	0	0	0	0	0	0	0	0	D_0__Eukaryota; D_1__Opisthokonta; D_2__Nucletmycea; D_3__Fungi
OTU8071	0	0	0	0	0	0	0	0	0	0	0	0	0	0	0	0	0	0	0	0	0	0	0	0	0	0	0	0	0	0	0	0	0	0	0	0	0	0	0	0	0	0	0	0	0	0	0	D_0__Eukaryota; D_1__Archaeplastida; D_2__Chloroplastida; D_3__Charophyta; D_11__Poales; D_12__Sparganium
OTU8072	0	0	0	0	0	0	0	0	0	0	0	0	0	0	0	0	0	0	0	0	0	0	0	0	0	0	0	0	0	0	0	0	0	0	0	0	0	0	0	0	0	0	0	0	0	0	0	D_0__Eukaryota; D_1__SAR; D_2__Stramenopiles; D_3__Peronosporomycetes
OTU8073	0	0	0	0	0	0	0	0	0	0	0	0	0	0	0	0	0	0	0	0	0	0	0	0	0	0	0	0	0	0	0	0	0	0	0	0	0	0	0	0	0	0	0	0	0	0	0	D_0__Eukaryota; D_1__Opisthokonta
OTU8074	0	0	0	0	0	0	0	0	0	0	0	0	1	0	0	0	0	0	0	0	0	0	0	0	0	0	0	0	0	0	0	0	0	0	0	0	0	0	0	0	0	0	0	0	0	0	0	D_0__Eukaryota; D_1__RT5iin25; D_2__uncultured Eimeriidae; D_3__uncultured Eimeriidae; D_4__uncultured Eimeriidae; D_5__uncultured Eimeriidae; D_6__uncultured Eimeriidae
OTU8075	0	0	0	0	0	0	3	0	0	0	0	0	0	0	0	0	0	0	1	0	0	0	0	0	0	0	0	0	0	0	0	0	0	0	0	0	0	0	0	0	0	0	0	0	0	0	0	D_0__Eukaryota; D_1__Opisthokonta; D_2__Nucletmycea; D_3__Fungi
OTU8076	0	0	0	0	0	0	0	0	0	0	0	0	0	0	0	0	0	0	0	0	0	0	0	0	0	0	0	0	0	0	0	0	0	0	0	0	0	0	0	0	0	0	0	0	0	0	0	D_0__Eukaryota
OTU8077	0	0	0	0	0	0	0	0	0	0	0	0	0	0	0	0	0	0	0	0	0	0	0	0	0	0	0	1	0	0	0	0	0	0	0	0	0	0	0	0	0	0	0	0	0	0	0	D_0__Eukaryota; D_1__Opisthokonta; D_2__Nucletmycea; D_3__Fungi
OTU10449	0	0	0	0	0	0	0	0	0	0	0	0	0	0	0	1	0	0	0	5	3	0	0	5	0	0	0	3	0	0	0	0	0	0	0	0	0	0	1	0	0	0	0	0	0	0	0	D_0__Eukaryota; D_1__SAR; D_2__Stramenopiles; D_3__Ochrophyta; D_5__Tribonematales; D_6__Heterothrix; D_7__Xanthonema debile
OTU10448	0	0	0	1	0	0	0	3	0	0	0	0	0	2	0	0	0	0	0	0	0	0	0	2	0	0	0	0	3	1	0	0	0	0	0	0	0	0	0	0	0	0	2	2	0	1	0	D_0__Eukaryota; D_1__SAR; D_2__Rhizaria; D_3__Cercozoa; D_4__Cercomonadidae; D_5__Cercomonas; D_6__uncultured Eimeriidae
OTU10119	0	0	0	0	0	0	0	0	0	0	0	0	0	0	0	0	0	0	0	0	0	0	0	0	0	0	0	0	0	0	0	0	0	0	0	0	0	0	0	0	0	0	0	0	0	0	0	D_0__Eukaryota; D_1__Opisthokonta; D_2__Nucletmycea; D_3__Fungi
OTU10118	0	0	0	0	0	0	0	0	0	0	0	0	0	0	0	0	0	0	0	0	0	0	0	0	0	0	0	0	0	0	0	0	0	0	0	0	0	0	0	0	0	0	0	0	0	0	0	D_0__Eukaryota; D_1__SAR; D_2__Rhizaria; D_3__Cercozoa
OTU10115	0	0	0	0	0	0	0	0	1	0	0	0	0	0	0	0	0	0	0	4	0	0	0	0	0	0	0	0	0	0	0	0	0	0	0	0	0	0	0	0	0	0	0	0	1	0	0	D_0__Eukaryota; D_1__Opisthokonta; D_2__Nucletmycea; D_3__Fungi
OTU10114	0	0	0	0	0	0	0	0	0	0	0	0	0	0	0	0	0	0	0	0	0	0	0	0	0	0	0	0	0	0	0	0	0	0	0	0	0	0	0	0	0	0	0	0	0	0	0	D_0__Eukaryota; D_1__Archaeplastida; D_2__Chloroplastida; D_3__Charophyta
OTU10441	0	0	0	0	0	0	0	0	0	0	0	0	0	0	0	0	0	0	0	0	0	0	0	0	0	0	0	0	0	0	0	0	0	0	0	0	0	0	0	0	0	0	0	0	0	0	0	D_0__Eukaryota; D_1__Opisthokonta; D_2__Holozoa; D_3__Metazoa (Animalia)
OTU10440	0	0	0	0	0	0	0	0	0	0	0	0	0	0	0	0	0	0	0	0	0	0	0	0	0	0	0	0	0	0	0	0	0	0	0	0	0	0	0	0	0	0	0	0	0	0	0	D_0__Eukaryota; D_1__Opisthokonta; D_2__Holozoa; D_3__Metazoa (Animalia); D_8__Dorylaimia; D_9__Dorylaimida
OTU10447	0	0	0	0	0	0	0	0	0	0	0	0	0	0	0	0	0	0	0	0	0	0	0	0	0	0	0	0	0	0	0	0	0	0	0	0	0	0	0	0	0	0	0	0	0	0	0	D_0__Eukaryota; D_1__SAR; D_2__Rhizaria; D_3__Cercozoa
OTU10446	0	0	0	0	0	0	0	0	0	0	0	0	0	0	0	0	0	0	0	0	0	0	0	0	0	0	0	0	0	0	0	0	0	0	0	0	0	0	0	0	0	0	0	0	0	0	0	D_0__Eukaryota; D_1__Opisthokonta; D_2__Holozoa; D_3__Metazoa (Animalia); D_8__Arachnida; D_9__Opiliones; D_10__Phalangium opilio (common harvesterman)
OTU10445	2	0	0	0	0	0	0	0	0	0	0	0	0	0	0	0	0	1	0	0	2	0	0	0	0	0	0	0	0	0	0	0	0	0	0	0	0	0	0	0	0	0	0	0	2	0	0	D_0__Eukaryota; D_1__Excavata; D_2__Discoba; D_3__Discicristata; D_7__Neobodonida; D_8__Dimastigella; D_9__Dimastigella trypaniformis
OTU10112	0	0	0	0	0	0	0	0	0	0	0	0	0	0	0	0	0	0	0	0	0	0	0	0	0	0	0	0	0	0	0	0	0	0	0	0	0	0	0	0	0	0	0	0	0	0	0	D_0__Eukaryota; D_1__Archaeplastida; D_2__Chloroplastida; D_3__Charophyta
OTU11862	0	0	0	0	0	0	0	0	0	0	0	0	0	0	0	0	0	0	0	0	0	0	0	0	0	0	0	0	0	0	0	0	0	0	0	0	0	0	0	0	0	0	0	0	0	0	0	D_0__Eukaryota; D_1__SAR; D_2__Rhizaria; D_3__Cercozoa; D_4__Cercomonadidae; D_5__Cercomonas; D_6__Paracercomonas sp. HFCC 918
OTU11863	0	0	0	0	0	0	0	0	0	0	0	0	0	0	0	0	0	0	0	0	0	0	0	0	0	0	0	0	0	0	0	0	0	0	0	0	0	0	0	0	0	0	0	0	0	0	0	D_0__Eukaryota
OTU11860	0	0	0	0	0	0	0	0	0	0	0	0	0	0	0	0	0	0	0	0	0	0	0	0	0	0	0	0	0	0	0	0	0	0	0	0	0	0	0	0	0	0	0	0	0	0	0	D_0__Eukaryota
OTU11861	0	0	0	0	0	0	0	0	0	0	0	0	0	0	0	0	0	0	0	0	0	0	0	0	0	0	0	0	0	0	0	0	0	0	0	0	0	0	0	0	0	0	0	0	0	0	0	D_0__Eukaryota
OTU8025	0	0	0	0	0	0	0	0	0	0	0	0	0	0	0	0	0	0	0	0	0	0	0	0	0	0	0	0	0	0	0	0	0	0	0	0	0	0	0	0	0	0	0	0	0	0	0	D_0__Eukaryota
OTU11867	0	0	0	0	0	0	0	0	0	0	0	0	0	0	0	0	0	0	0	0	0	0	0	0	0	0	0	0	0	0	0	0	0	0	0	0	0	0	0	0	0	0	0	0	0	0	0	D_0__Eukaryota; D_1__Opisthokonta; D_2__Nucletmycea; D_3__Fungi
OTU11864	0	0	0	0	0	0	0	0	0	0	0	0	0	0	0	0	0	0	0	0	0	0	0	0	0	0	0	0	0	0	0	0	0	0	0	0	0	0	0	0	0	0	0	0	0	0	0	D_0__Eukaryota; D_1__SAR; D_2__Alveolata; D_3__Apicomplexa; D_6__Eugregarinorida
OTU11865	0	0	0	0	0	0	0	0	0	0	0	0	0	0	0	0	0	0	0	0	0	0	0	0	0	0	0	0	0	0	0	0	0	0	0	0	0	0	0	0	0	0	0	0	0	0	0	D_0__Eukaryota; D_1__Opisthokonta; D_2__Nucletmycea; D_3__Fungi
OTU11868	0	0	0	0	0	0	0	0	0	0	0	0	0	0	0	0	0	0	0	0	0	0	0	0	0	0	0	0	0	0	0	0	0	0	0	0	0	0	0	0	0	0	0	0	0	0	0	D_0__Eukaryota; D_1__Opisthokonta; D_2__Holozoa; D_3__Metazoa (Animalia); D_7__Eutardigrada; D_8__Parachela; D_9__uncultured eukaryote
OTU11869	0	0	0	0	0	0	3	0	0	0	0	0	2	0	0	0	0	0	0	0	0	0	0	0	0	0	0	0	0	0	0	0	0	0	0	0	0	0	0	0	0	0	0	0	1	0	0	D_0__Eukaryota; D_1__SAR; D_2__Rhizaria; D_3__Cercozoa; D_4__Vampyrellidae; D_5__uncultured; D_6__uncultured eukaryote
OTU8149	0	0	0	0	0	0	0	0	0	0	0	0	0	0	0	0	0	0	0	0	0	0	0	0	0	0	0	0	0	0	0	0	0	0	0	0	0	0	0	0	0	0	0	0	0	0	0	D_0__Eukaryota; D_1__SAR; D_2__Rhizaria; D_3__Cercozoa
OTU3453	0	0	0	0	0	0	0	0	0	0	0	0	0	0	0	0	0	0	0	0	0	0	0	0	0	0	0	0	0	0	0	0	0	0	0	0	0	0	0	0	0	0	0	0	0	0	0	D_0__Eukaryota; D_1__Opisthokonta; D_2__Holozoa; D_3__Metazoa (Animalia)
OTU7963	0	0	0	0	0	0	1	0	0	0	0	0	0	0	0	0	0	0	0	0	2	0	0	2	0	1	0	2	1	0	0	0	1	0	0	1	0	1	0	0	0	0	0	3	0	0	0	D_0__Eukaryota; D_1__Opisthokonta; D_2__Nucletmycea; D_3__Fungi
OTU8787	8	0	0	27	0	13	37	4	0	10	0	0	0	0	5	2	0	0	23	15	8	0	0	10	0	11	1	3	3	0	0	3	0	7	0	1	0	0	5	0	6	0	0	12	0	22	19	D_0__Eukaryota; D_1__Opisthokonta; D_2__Nucletmycea; D_3__Fungi; D_9__Incertae Sedis
OTU8784	0	0	0	0	0	0	0	0	0	0	0	0	0	0	0	0	0	0	0	0	0	0	0	0	0	0	0	0	0	0	0	0	0	0	0	0	0	0	0	0	0	0	0	0	0	0	0	D_0__Eukaryota; D_1__Opisthokonta; D_2__Nucletmycea; D_3__Fungi
OTU7960	0	0	0	0	0	0	0	0	0	0	0	0	0	0	0	0	0	0	0	0	0	0	0	0	0	0	0	0	0	0	0	0	0	0	0	0	0	0	0	0	0	0	0	0	0	0	0	D_0__Eukaryota
OTU8782	0	0	0	0	0	2	0	0	0	0	0	0	0	0	0	0	0	0	0	0	0	0	0	0	0	0	0	0	0	0	0	0	0	0	0	0	1	0	0	0	0	0	0	0	0	0	0	D_0__Eukaryota; D_1__Opisthokonta; D_2__Nucletmycea; D_3__Fungi; D_6__Chytridiomycetes; D_7__Rhizophydiales; D_8__uncultured eukaryote
OTU7966	0	0	0	0	0	0	0	0	0	0	0	0	0	0	0	0	0	0	0	0	0	0	0	0	0	0	0	0	0	0	0	0	0	0	0	0	0	0	0	0	0	0	0	0	0	0	0	D_0__Eukaryota; D_1__SAR; D_2__Rhizaria; D_3__Cercozoa; D_4__Thecofilosea; D_5__uncultured; D_6__uncultured Eimeriidae
OTU7965	0	0	0	0	0	0	0	0	0	0	0	0	0	0	0	0	0	0	0	0	0	0	0	0	0	0	0	0	0	0	0	0	0	0	0	0	0	0	0	0	0	0	0	0	0	0	0	D_0__Eukaryota; D_1__Opisthokonta; D_2__Nucletmycea; D_3__Fungi; D_9__Trichocomaceae
OTU7964	0	0	0	0	0	0	0	0	0	0	0	0	0	0	0	0	0	0	0	0	0	0	0	0	0	0	0	0	0	0	0	0	0	0	0	0	0	0	0	0	0	0	0	0	0	0	0	D_0__Eukaryota; D_1__SAR; D_2__Rhizaria; D_3__Cercozoa
OTU3428	0	0	0	0	0	0	0	0	0	0	0	0	0	0	0	0	0	0	0	0	0	0	0	0	0	0	0	0	0	0	0	0	0	0	0	0	0	0	0	0	0	0	0	0	0	0	0	D_0__Eukaryota; D_1__Opisthokonta; D_2__Nucletmycea; D_3__Fungi; D_8__Cochlonemataceae; D_9__Cochlonema; D_10__Cochlonema euryblastum
OTU7968	0	0	0	0	0	0	0	0	0	0	0	0	0	0	0	0	0	0	0	0	0	0	0	0	0	0	0	0	0	0	0	0	0	0	0	0	0	0	0	0	0	0	0	0	0	0	0	D_0__Eukaryota; D_1__SAR; D_2__Stramenopiles; D_3__MAST-12; D_4__MAST-12C; D_5__uncultured eukaryote; D_6__uncultured eukaryote
OTU8788	0	0	0	0	0	0	0	0	0	0	0	0	0	0	0	0	0	0	0	0	0	0	0	0	0	0	0	0	0	0	0	0	0	0	0	0	0	0	0	0	0	0	0	0	0	0	0	D_0__Eukaryota; D_1__Opisthokonta; D_2__Nucletmycea; D_3__Fungi; D_6__Incertae Sedis; D_7__Zoopagales
OTU8789	0	0	0	0	0	0	0	0	0	0	0	0	0	0	0	0	0	0	0	0	0	0	0	0	0	0	0	0	0	0	0	0	0	0	0	0	0	0	0	0	0	0	0	0	0	0	0	D_0__Eukaryota; D_1__Opisthokonta; D_2__Nucletmycea; D_3__Fungi
OTU11914	0	0	0	0	0	0	0	0	0	0	0	0	0	0	0	0	0	0	0	0	0	0	0	0	0	0	0	0	0	0	0	0	0	0	0	0	0	0	0	0	0	0	0	0	0	0	0	D_0__Eukaryota; D_1__SAR; D_2__Rhizaria; D_3__Cercozoa; D_6__Rhizaspididae; D_7__Rhogostoma
OTU9893	0	0	0	0	0	0	0	0	0	0	0	0	0	0	0	0	0	0	0	0	0	0	0	0	0	0	0	0	0	0	0	0	0	0	0	0	0	0	0	0	0	0	0	0	0	0	0	D_0__Eukaryota; D_1__Archaeplastida; D_2__Chloroplastida; D_3__Charophyta
OTU3062	0	0	0	0	0	0	0	0	0	0	0	0	0	0	0	0	0	0	0	0	0	0	0	0	0	0	0	0	0	0	0	0	0	0	0	0	0	0	0	0	0	0	0	0	0	0	0	D_0__Eukaryota; D_1__Opisthokonta; D_2__Nucletmycea; D_3__Fungi; D_9__Coleosporiaceae; D_10__Coleosporium; D_11__Coleosporium asterum
OTU3063	0	0	0	0	0	0	0	0	0	0	0	0	0	0	0	0	0	0	1	0	0	0	0	0	0	0	0	0	0	0	0	0	0	0	0	0	0	0	0	0	0	0	0	0	0	0	2	D_0__Eukaryota; D_1__Opisthokonta; D_2__Nucletmycea; D_3__Fungi
OTU3060	0	0	0	0	0	0	0	0	0	0	0	0	0	0	0	0	0	0	0	0	0	0	0	0	0	0	0	0	0	0	0	0	0	0	0	0	0	0	0	0	0	0	0	0	0	0	0	D_0__Eukaryota; D_1__SAR; D_2__Rhizaria; D_3__Cercozoa; D_4__Glissomonadida
OTU3061	0	0	0	0	0	0	0	0	0	0	0	0	0	0	162	0	0	0	0	0	0	0	0	0	0	0	0	0	0	0	0	0	0	0	0	0	0	0	0	0	0	0	0	0	0	0	0	D_0__Eukaryota; D_1__Opisthokonta; D_2__Holozoa; D_3__Metazoa (Animalia); D_8__Arachnida; D_9__Acari; D_10__uncultured Banisveld eukaryote
OTU3066	0	0	0	0	0	0	0	0	0	0	0	0	0	0	0	0	0	0	0	0	0	0	0	0	0	0	0	0	0	0	0	0	0	0	0	0	0	0	0	0	0	0	0	0	0	0	0	D_0__Eukaryota; D_1__SAR; D_2__Alveolata
OTU3067	0	0	0	0	0	0	0	0	0	0	0	0	0	0	0	0	0	0	0	0	0	0	0	0	0	0	0	0	0	0	0	0	0	0	0	0	0	0	0	0	0	0	0	0	0	0	0	D_0__Eukaryota; D_1__Archaeplastida; D_2__Chloroplastida; D_3__Charophyta; D_8__Spermatophyta; D_9__Magnoliophyta; D_10__Primula sp. Johnson 95-006
OTU3064	0	0	0	0	0	0	0	0	0	0	0	0	0	0	0	0	0	0	0	0	0	0	0	0	0	0	0	0	0	0	0	0	0	0	0	0	0	0	0	0	0	0	0	0	0	0	0	D_0__Eukaryota; D_1__Opisthokonta; D_2__Nucletmycea; D_3__Fungi
OTU3065	0	0	0	0	0	0	0	0	0	0	0	0	0	0	0	0	0	0	0	0	0	0	0	0	0	0	0	0	0	0	0	0	0	0	0	0	0	0	0	0	0	0	0	0	0	0	0	D_0__Eukaryota; D_1__Excavata; D_2__Discoba; D_3__Discicristata; D_6__Prokinetoplastina; D_7__Ichthyobodo; D_8__uncultured eukaryote
OTU3429	0	0	0	0	0	0	0	0	0	0	0	0	0	0	0	0	0	0	0	0	0	0	0	0	0	0	0	0	0	0	0	0	0	0	0	0	0	0	0	0	0	0	0	0	0	0	0	D_0__Eukaryota
OTU3068	0	0	0	0	0	0	0	0	0	0	0	0	0	0	0	0	0	0	0	0	0	0	0	0	0	0	0	0	0	0	0	0	0	0	0	0	0	0	0	0	0	0	0	0	0	0	0	D_0__Eukaryota; D_1__Archaeplastida; D_2__Chloroplastida; D_3__Charophyta; D_11__Poales; D_12__Triticum; D_13__Festuca rubra
OTU3069	0	0	0	0	0	0	0	0	0	0	0	0	0	0	0	0	0	0	0	0	0	0	0	0	0	0	0	0	0	0	0	0	0	0	0	0	0	0	0	0	0	0	0	0	0	0	0	D_0__Eukaryota; D_1__Opisthokonta; D_2__Nucletmycea; D_3__Fungi
OTU11248	0	0	0	2	0	0	0	0	0	0	0	0	0	0	0	0	0	0	0	0	0	0	0	0	0	0	0	0	0	0	0	0	0	0	0	0	0	0	0	0	0	0	0	0	0	0	0	D_0__Eukaryota; D_1__SAR; D_2__Rhizaria; D_3__Cercozoa
OTU11249	0	0	0	3	0	0	0	0	0	0	0	0	0	0	0	0	0	0	0	0	0	0	0	0	0	0	0	0	0	0	0	0	0	0	0	0	0	0	0	0	0	0	0	0	0	0	0	D_0__Eukaryota
OTU11246	0	0	3	0	0	0	0	0	0	0	0	0	0	0	0	0	0	0	0	0	0	0	0	0	0	0	0	0	0	0	0	0	0	0	0	0	0	0	0	0	0	0	0	0	0	0	0	D_0__Eukaryota; D_1__SAR; D_2__Rhizaria; D_3__Cercozoa; D_4__Vampyrellidae
OTU11247	0	0	0	3	0	0	0	0	0	0	0	0	0	0	0	0	0	0	0	0	0	0	0	0	0	0	0	0	0	0	0	0	0	0	0	0	0	0	0	0	0	0	0	0	0	0	0	D_0__Eukaryota; D_1__SAR; D_2__Rhizaria; D_3__Cercozoa; D_4__Thecofilosea; D_5__uncultured; D_6__uncultured Eimeriidae
OTU11244	0	0	0	0	2	0	0	0	0	0	0	0	0	0	0	0	0	0	0	0	0	0	0	0	0	0	0	0	0	0	0	0	0	0	0	0	0	0	0	0	0	0	0	0	3	0	0	D_0__Eukaryota
OTU11245	0	0	3	0	0	0	0	0	0	0	0	0	0	0	0	0	0	0	0	0	0	0	0	0	0	0	0	0	0	0	0	0	0	0	0	0	0	0	0	0	0	0	0	0	0	0	0	D_0__Eukaryota
OTU11242	0	2	0	0	0	0	0	0	0	0	0	0	0	1	0	0	0	1	0	0	0	0	0	0	0	0	0	0	0	0	0	1	0	0	0	0	2	1	0	0	0	0	2	0	2	0	0	D_0__Eukaryota; D_1__SAR; D_2__Rhizaria; D_3__Cercozoa; D_4__Glissomonadida; D_5__Heteromita
OTU11243	0	0	2	0	0	0	0	0	0	0	0	0	0	0	0	0	0	0	0	0	0	2	0	0	0	0	0	0	0	0	0	0	0	0	0	0	0	0	0	1	0	0	0	0	0	0	0	D_0__Eukaryota; D_1__Opisthokonta; D_2__Nucletmycea; D_3__Fungi
OTU11240	0	0	2	0	0	0	0	0	0	0	0	0	0	0	0	0	0	1	0	0	0	0	0	0	0	0	0	0	0	0	0	0	0	0	0	0	0	0	0	0	0	0	0	0	0	0	0	D_0__Eukaryota
OTU11241	0	5	0	0	0	0	0	0	0	0	0	0	0	0	0	0	0	0	0	0	0	0	0	0	0	0	0	0	0	0	0	0	0	0	0	0	0	0	0	0	0	0	0	0	0	0	0	D_0__Eukaryota
OTU12705	0	0	0	0	0	0	0	0	0	0	0	0	0	0	0	0	0	0	0	0	0	0	0	0	0	0	0	0	0	0	0	0	0	0	0	0	0	0	0	0	0	0	0	0	0	0	0	D_0__Eukaryota; D_1__Excavata; D_2__Discoba; D_3__Discicristata; D_6__Heteronematina; D_7__Petalomonas; D_8__uncultured Sphenomonadales
OTU9387	0	0	0	0	0	0	0	0	0	0	0	0	0	0	0	0	0	0	0	0	0	0	0	0	0	0	0	0	0	0	0	0	0	0	0	0	0	0	0	0	0	0	0	0	0	0	0	D_0__Eukaryota; D_1__SAR; D_2__Rhizaria; D_3__Cercozoa; D_4__Cercomonadidae; D_5__Cercomonas
OTU9491	0	0	0	0	0	0	0	0	0	0	0	0	0	0	0	0	0	0	0	0	0	0	0	0	0	0	0	0	0	0	0	0	0	0	0	0	0	0	0	0	0	0	0	0	0	0	0	D_0__Eukaryota; D_1__Opisthokonta; D_2__Nucletmycea; D_3__Fungi; D_9__Pyxidiophoraceae; D_10__Pyxidiophora; D_11__Pyxidiophora arvernensis
OTU11919	0	0	0	0	0	0	0	0	0	0	0	0	0	0	0	0	0	0	0	0	0	0	0	0	0	0	0	0	0	0	0	0	0	0	0	0	0	0	0	0	0	0	0	0	0	0	0	D_0__Eukaryota; D_1__SAR; D_2__Stramenopiles; D_3__Peronosporomycetes
OTU1839	0	0	0	0	0	0	0	0	0	0	0	0	0	0	0	0	0	0	0	0	0	0	0	0	0	0	0	0	0	0	0	0	0	0	0	0	0	0	0	0	0	0	0	0	0	0	0	D_0__Eukaryota; D_1__Opisthokonta; D_2__Holozoa; D_3__Metazoa (Animalia)
OTU1838	0	0	0	0	2	0	0	0	0	0	0	0	0	0	0	0	0	0	0	0	0	0	0	0	0	0	0	0	0	0	0	3	0	0	0	0	8	0	0	5	0	8	1	0	0	0	0	D_0__Eukaryota
OTU1837	0	0	0	0	0	0	0	0	0	0	0	0	0	0	0	0	0	0	0	0	1	0	0	0	0	0	0	0	0	0	0	0	0	0	0	4	0	0	9	0	0	2	0	0	4	0	0	D_0__Eukaryota; D_1__SAR; D_2__Rhizaria; D_3__Cercozoa; D_7__Paulinellidae; D_8__Paulinella; D_9__uncultured eukaryote
OTU1836	0	0	0	0	0	0	0	0	0	0	0	0	0	0	0	0	0	0	0	0	0	0	0	0	0	0	0	0	0	0	0	0	0	0	0	0	0	0	0	0	0	0	0	0	0	0	0	D_0__Eukaryota; D_1__Opisthokonta; D_2__Holozoa; D_3__Metazoa (Animalia); D_10__Neoptera; D_11__Diptera; D_12__Delia radicum
OTU1835	0	0	0	0	0	0	0	0	0	0	0	0	0	0	0	0	0	0	0	0	0	0	0	0	0	0	0	0	0	0	0	0	0	0	0	0	0	0	0	0	0	0	0	0	0	0	0	D_0__Eukaryota; D_1__Opisthokonta; D_2__Nucletmycea; D_3__LKM15; D_4__uncultured alveolate; D_5__uncultured alveolate; D_6__uncultured alveolate
OTU1834	0	0	0	0	0	0	0	0	0	0	0	0	0	0	0	0	0	0	0	0	0	0	0	0	0	0	0	0	0	0	0	0	0	0	0	0	0	0	0	0	0	0	0	0	0	0	0	D_0__Eukaryota; D_1__Opisthokonta; D_2__Nucletmycea; D_3__Fungi; D_4__Cryptomycota; D_5__LKM11; D_6__uncultured eukaryote
OTU1833	0	0	0	0	0	0	0	0	0	0	0	0	0	0	0	0	0	0	0	0	0	0	0	0	0	0	0	0	0	0	0	0	0	0	0	0	0	0	0	0	0	0	0	0	0	0	0	D_0__Eukaryota; D_1__Excavata; D_2__Discoba; D_3__Discicristata; D_6__Heteronematina; D_7__Petalomonas; D_8__Petalomonas sphagnophila
OTU1832	0	0	0	0	0	0	0	0	0	0	0	0	1	0	0	0	0	0	0	0	0	0	0	0	0	0	0	0	0	0	0	0	0	0	0	0	0	0	0	0	0	0	0	0	0	0	0	D_0__Eukaryota; D_1__RT5iin25; D_2__uncultured Eimeriidae; D_3__uncultured Eimeriidae; D_4__uncultured Eimeriidae; D_5__uncultured Eimeriidae; D_6__uncultured Eimeriidae
OTU1831	0	0	0	0	1	0	0	0	3	0	0	0	0	0	0	5	0	0	0	2	4	0	0	1	0	0	0	0	12	0	0	6	0	0	0	0	3	0	4	17	0	0	0	0	0	0	0	D_0__Eukaryota; D_1__Archaeplastida; D_2__Chloroplastida; D_3__Charophyta; D_8__Funariales; D_9__Physcomitrella; D_10__Physcomitrella patens
OTU1830	0	0	0	0	0	0	0	0	0	0	0	0	0	0	0	0	0	0	0	0	0	0	0	0	0	0	0	0	0	0	0	0	0	0	0	0	0	0	0	0	0	0	0	0	0	0	0	D_0__Eukaryota
OTU12742	0	0	0	0	0	0	0	0	0	0	0	0	0	0	0	0	0	0	0	0	0	0	0	0	0	0	0	0	0	0	0	0	0	0	0	0	0	0	0	0	0	0	0	0	0	0	0	D_0__Eukaryota; D_1__Opisthokonta
OTU2330	0	0	0	0	0	0	0	0	6	0	0	0	0	0	0	0	1	0	0	0	0	0	12	0	4	0	0	0	0	0	0	0	0	0	0	0	0	0	0	0	0	2	0	0	0	0	0	D_0__Eukaryota; D_1__SAR; D_2__Rhizaria; D_3__Cercozoa; D_5__Spongomonadida; D_6__Spongomonas; D_7__Spongomonas minima
OTU12740	0	0	0	0	0	0	0	0	0	0	0	0	0	0	0	0	0	0	0	0	0	0	0	0	0	0	0	0	0	0	0	0	0	0	0	0	0	0	0	0	0	0	0	0	0	0	0	D_0__Eukaryota; D_1__SAR; D_2__Alveolata; D_3__Ciliophora; D_7__Peritrichia
OTU12741	0	0	0	0	0	0	0	0	0	0	0	0	0	0	0	0	0	0	0	0	0	0	0	0	0	0	0	0	0	0	0	0	0	0	0	0	0	0	0	0	0	0	0	0	0	0	0	D_0__Eukaryota; D_1__Archaeplastida; D_2__Chloroplastida; D_3__Charophyta; D_10__Ranunculales
OTU2335	0	0	0	0	0	0	0	0	0	3	0	3	0	0	0	0	5	2	0	0	0	0	0	0	0	0	0	0	0	0	0	0	1	0	0	0	0	0	0	0	1	5	0	0	3	0	0	D_0__Eukaryota; D_1__Amoebozoa; D_2__Discosea; D_3__Flabellinia; D_4__Dactylopodida; D_5__uncultured eukaryote; D_6__uncultured eukaryote
OTU12747	0	0	1	0	0	0	0	0	0	0	0	0	0	0	0	0	3	4	0	0	0	0	0	0	0	0	0	0	0	1	0	0	0	0	0	0	0	0	0	0	0	0	0	0	0	0	0	D_0__Eukaryota; D_1__Opisthokonta; D_2__Nucletmycea; D_3__Fungi; D_6__Glomeromycetes; D_7__Archaeosporales; D_8__Glomeromycota sp. MIB 8442
OTU2337	0	5	0	0	0	0	0	0	0	0	0	0	0	0	0	0	0	0	0	0	0	3	0	0	0	0	0	0	0	1	2	0	1	0	0	0	0	2	0	0	0	0	0	0	0	0	0	D_0__Eukaryota; D_1__Opisthokonta; D_2__Nucletmycea; D_3__Fungi
OTU2336	0	0	0	0	0	0	0	0	0	0	0	0	0	0	0	0	0	0	0	0	11	0	0	0	0	0	2	0	1	0	0	4	0	0	0	0	0	0	0	0	0	0	0	0	0	0	0	D_0__Eukaryota; D_1__Opisthokonta; D_2__Nucletmycea; D_3__Fungi
OTU2339	9	0	2	7	3	0	5	4	0	2	0	0	0	0	5	2	1	1	9	16	9	3	0	4	0	0	0	9	0	6	0	0	0	2	0	0	0	0	15	0	1	0	0	1	0	4	0	D_0__Eukaryota; D_1__Opisthokonta; D_2__Nucletmycea; D_3__Fungi
OTU2338	0	0	0	0	0	0	0	0	0	0	0	0	0	0	0	0	0	0	0	0	0	0	0	0	0	0	0	0	0	0	0	0	0	0	0	0	0	0	0	0	0	0	0	0	0	0	0	D_0__Eukaryota; D_1__Opisthokonta; D_2__Nucletmycea; D_3__Fungi; D_8__Cochlonemataceae; D_9__Cochlonema; D_10__Cochlonema euryblastum
OTU12748	0	0	0	0	0	0	0	0	0	0	0	0	0	0	0	0	0	0	0	0	0	0	0	0	0	0	0	0	0	0	0	0	0	0	0	0	0	0	0	0	0	0	0	0	0	0	0	D_0__Eukaryota; D_1__Opisthokonta; D_2__Nucletmycea; D_3__Fungi
OTU12749	0	0	0	0	0	0	0	0	0	0	0	0	0	0	0	0	0	0	0	0	0	0	0	0	0	0	0	0	0	0	0	0	0	0	0	0	0	0	0	1	0	0	0	0	0	0	0	D_0__Eukaryota; D_1__Opisthokonta; D_2__Nucletmycea; D_3__Fungi
OTU12653	0	0	0	0	0	0	0	0	0	0	0	0	0	0	0	0	0	0	0	0	0	0	0	0	0	0	0	0	0	0	0	0	0	0	0	0	0	0	0	0	0	0	0	0	0	0	0	D_0__Eukaryota; D_1__SAR; D_2__Rhizaria; D_3__Cercozoa; D_4__Glissomonadida; D_5__Heteromita
OTU9383	0	0	0	0	0	0	0	0	0	0	0	0	0	0	0	0	0	0	0	0	0	0	0	0	0	0	0	0	0	0	0	0	0	0	0	0	0	0	0	0	0	0	0	0	0	0	0	D_0__Eukaryota; D_1__Opisthokonta; D_2__Nucletmycea; D_3__Fungi; D_8__Entomophthoraceae; D_9__Zoophthora
OTU12567	0	0	0	0	0	0	0	0	0	0	0	0	0	0	0	0	0	0	0	0	0	0	0	0	0	0	0	0	0	0	0	0	0	0	0	0	0	0	0	0	0	0	0	0	0	0	0	D_0__Eukaryota; D_1__Archaeplastida; D_2__Chloroplastida; D_3__Charophyta
OTU660	0	0	0	0	0	0	0	0	0	0	0	0	0	0	0	0	0	0	0	0	0	0	0	0	0	0	0	0	0	0	0	0	0	0	0	0	0	0	0	0	0	0	0	0	0	0	0	D_0__Eukaryota; D_1__Opisthokonta; D_2__Nucletmycea; D_3__Fungi
OTU661	0	0	5	0	0	0	0	0	0	0	0	0	0	3	0	0	1	3	0	0	0	0	0	0	0	0	0	0	0	21	0	0	0	0	0	1	3	3	0	0	0	6	0	0	0	0	0	D_0__Eukaryota; D_1__Opisthokonta; D_2__Nucletmycea; D_3__Fungi; D_8__Lobulomycetaceae; D_9__Lobulomyces
OTU662	0	13	17	0	0	0	0	0	0	0	0	0	2	10	0	0	0	36	0	0	0	9	0	0	0	0	0	0	0	26	0	0	0	0	0	0	80	28	0	11	0	0	77	0	0	0	0	D_0__Eukaryota
OTU663	0	0	0	0	22	2	0	0	12	0	0	0	0	0	0	0	1	0	0	0	0	0	2	0	0	0	0	0	4	0	1	0	0	0	0	5	0	0	0	0	0	7	0	0	8	0	0	D_0__Eukaryota; D_1__Opisthokonta; D_2__Nucletmycea; D_3__Fungi
OTU664	0	8	9	6	0	1	0	4	0	0	0	0	5	2	3	0	0	0	0	0	0	11	0	0	0	0	0	0	0	0	0	0	0	0	0	0	0	0	0	0	0	0	0	2	0	0	0	D_0__Eukaryota; D_1__RT5iin25; D_2__uncultured Eimeriidae; D_3__uncultured Eimeriidae; D_4__uncultured Eimeriidae; D_5__uncultured Eimeriidae; D_6__uncultured Eimeriidae
OTU665	0	0	0	0	1	0	0	0	2	0	0	0	0	1	0	0	0	1	0	0	0	0	0	0	0	0	0	0	0	0	0	0	0	0	0	0	0	0	0	0	0	0	0	0	0	0	0	D_0__Eukaryota; D_1__SAR; D_2__Alveolata; D_3__Apicomplexa; D_6__Archigregarinorida; D_7__Selenidium; D_8__uncultured alveolate
OTU666	4	4	0	0	5	0	2	5	19	15	0	0	6	0	16	5	0	7	2	5	1	3	3	0	3	0	2	0	0	2	8	5	3	7	0	1	0	4	4	1	1	17	0	1	16	0	5	D_0__Eukaryota; D_1__SAR; D_2__Rhizaria; D_3__Cercozoa; D_4__uncultured; D_5__uncultured eukaryote; D_6__uncultured eukaryote
OTU667	0	0	0	0	0	0	0	0	0	0	0	0	0	0	0	0	0	0	0	0	0	0	0	0	0	0	0	0	0	0	0	0	0	0	0	0	0	0	0	0	0	0	0	0	0	0	0	D_0__Eukaryota; D_1__RT5iin25; D_2__uncultured Eimeriidae; D_3__uncultured Eimeriidae; D_4__uncultured Eimeriidae; D_5__uncultured Eimeriidae; D_6__uncultured Eimeriidae
OTU668	0	0	0	0	0	0	0	0	0	0	0	0	0	0	0	0	0	0	0	0	0	0	0	0	0	0	0	0	0	0	0	0	0	0	0	0	0	0	0	0	0	0	0	0	0	0	0	D_0__Eukaryota; D_1__SAR; D_2__Rhizaria; D_3__Cercozoa; D_4__Phytomyxea; D_5__Polymyxa
OTU669	0	0	0	3	0	0	0	4	0	0	0	0	0	0	0	0	0	0	0	0	0	0	0	0	0	0	0	0	0	0	0	0	0	0	0	0	0	0	0	0	0	0	0	0	0	0	0	D_0__Eukaryota; D_1__RT5iin25; D_2__uncultured Eimeriidae; D_3__uncultured Eimeriidae; D_4__uncultured Eimeriidae; D_5__uncultured Eimeriidae; D_6__uncultured Eimeriidae
OTU886	0	0	0	0	0	0	0	28	4	0	0	0	1	0	0	6	0	6	0	3	6	0	0	3	0	0	6	48	7	1	0	0	0	0	0	0	6	0	5	0	0	0	0	0	0	0	0	D_0__Eukaryota; D_1__SAR; D_2__Rhizaria; D_3__Cercozoa; D_6__Euglyphida; D_7__13-1.8; D_8__uncultured cercozoan
OTU887	0	0	0	0	0	0	0	0	0	0	0	0	0	0	0	0	0	0	0	0	2	0	0	2	0	0	0	0	0	0	0	0	0	0	0	0	0	0	0	0	0	0	0	0	0	0	0	D_0__Eukaryota; D_1__Excavata; D_2__Discoba; D_3__Discicristata; D_6__Heteronematina; D_7__Notosolenus; D_8__Notosolenus urceolatus
OTU880	0	0	0	0	0	0	0	0	0	0	0	0	0	0	0	0	0	0	0	0	0	0	0	0	0	0	0	0	0	0	0	0	0	0	0	0	0	0	0	0	0	0	0	0	0	0	0	D_0__Eukaryota; D_1__Opisthokonta
OTU881	0	0	0	5	0	0	0	0	0	0	0	0	0	0	0	0	0	0	0	0	0	0	0	0	0	0	0	0	0	0	0	0	0	0	0	0	0	0	0	0	0	0	0	0	0	0	0	D_0__Eukaryota; D_1__Opisthokonta; D_2__Nucletmycea; D_3__Fungi
OTU882	0	2	0	0	0	0	3	0	0	0	0	0	0	0	0	0	0	0	4	0	0	0	0	0	0	0	0	0	0	4	0	0	0	0	0	15	0	1	0	0	2	0	0	0	0	0	6	D_0__Eukaryota; D_1__Opisthokonta; D_2__Nucletmycea; D_3__Fungi
OTU883	0	0	0	49	0	58	0	0	0	0	0	0	0	0	0	0	0	0	2	0	0	0	0	0	0	50	0	0	0	0	0	0	0	0	0	0	0	0	0	0	0	0	0	53	0	0	0	D_0__Eukaryota; D_1__Opisthokonta; D_2__Nucletmycea; D_3__Fungi; D_7__Kickxellales; D_8__Kickxellaceae; D_9__Coemansia sp. ID05-F0237
OTU7376	0	0	0	0	0	0	0	0	0	0	0	0	0	0	0	0	0	0	0	0	0	1	0	0	0	0	0	0	0	0	0	0	0	0	0	8	0	0	0	0	0	0	0	0	0	0	0	D_0__Eukaryota; D_1__Opisthokonta; D_2__Nucletmycea; D_3__Fungi
OTU1788	3	0	0	0	1	0	0	2	1	0	0	0	0	0	0	0	0	0	0	1	2	0	0	0	0	3	5	4	5	0	0	2	0	0	0	4	3	0	2	0	0	10	0	2	2	0	0	D_0__Eukaryota; D_1__Opisthokonta; D_2__Nucletmycea; D_3__Fungi
OTU7374	0	0	2	0	0	0	0	0	0	0	0	0	0	0	0	0	0	0	0	0	0	0	0	0	0	0	0	0	0	0	0	0	0	0	0	0	0	0	0	0	0	0	1	0	0	0	0	D_0__Eukaryota; D_1__Opisthokonta; D_2__Nucletmycea; D_3__Fungi
OTU2255	0	0	0	0	0	0	0	0	0	0	0	0	0	0	0	0	0	1	0	0	0	0	0	0	0	0	0	0	0	0	0	0	0	0	0	0	0	1	0	0	0	0	0	0	0	0	0	D_0__Eukaryota; D_1__Opisthokonta; D_2__Holozoa; D_3__Metazoa (Animalia); D_7__Eutardigrada; D_8__Parachela
OTU2252	46	0	0	0	11	0	0	6	11	0	0	0	0	1	0	0	2	3	2	0	8	0	0	12	2	54	0	1	1	0	0	0	1	0	0	5	0	0	0	0	0	13	2	2	10	0	4	D_0__Eukaryota; D_1__Opisthokonta; D_2__Nucletmycea; D_3__Fungi
OTU2253	0	0	0	0	0	0	0	0	0	0	0	0	0	0	0	1	0	1	0	0	0	0	0	0	0	2	0	0	0	0	0	0	0	0	0	0	0	0	0	0	0	0	0	0	0	0	0	D_0__Eukaryota; D_1__Opisthokonta; D_2__Holozoa; D_3__Metazoa (Animalia); D_7__Chromadorea; D_8__Rhabditida
OTU2250	0	0	0	0	0	0	0	1	0	0	0	0	0	1	0	0	0	0	0	0	0	0	0	2	0	0	0	0	0	0	0	0	0	0	0	0	0	0	0	0	0	0	0	0	0	0	0	D_0__Eukaryota; D_1__Opisthokonta; D_2__Holozoa; D_3__Metazoa (Animalia); D_7__Chromadorea; D_8__Monhysterida; D_9__Paralamyctes environmental sample
OTU2251	0	0	0	0	0	0	0	0	0	0	0	0	0	0	0	0	0	0	0	0	0	0	0	2	0	0	0	0	0	0	0	0	0	0	0	3	0	0	1	0	0	0	0	0	0	0	0	D_0__Eukaryota
OTU1781	0	0	0	0	0	0	0	0	1	0	0	0	0	0	0	0	0	0	0	0	0	0	0	0	0	0	5	0	0	0	0	0	0	0	0	0	0	0	0	0	0	0	0	0	2	0	0	D_0__Eukaryota; D_1__Opisthokonta
OTU1780	0	0	0	0	0	0	0	0	1	0	0	0	0	0	0	0	9	0	0	0	0	0	5	0	0	0	0	0	0	0	0	0	4	0	0	0	0	0	0	0	0	0	0	0	0	0	0	D_0__Eukaryota
OTU1783	0	2	7	0	0	0	0	0	0	0	0	0	8	3	0	0	0	2	0	0	0	6	0	0	0	0	0	0	0	0	0	0	0	0	0	0	1	5	0	0	0	0	0	0	0	0	0	D_0__Eukaryota
OTU1782	0	9	1	0	0	0	0	0	0	0	0	0	5	3	0	0	0	3	0	0	0	2	3	0	0	0	0	0	0	2	0	0	0	0	0	0	0	1	0	0	0	0	0	0	0	0	0	D_0__Eukaryota; D_1__Opisthokonta; D_2__Nucletmycea; D_3__Fungi; D_6__Incertae Sedis; D_7__Endogonales; D_8__Mucoromycotina sp. MIB 8553.2
OTU1785	0	0	0	0	0	4	0	0	0	0	0	0	0	0	0	0	0	0	0	0	0	0	0	0	0	4	0	0	0	0	0	0	0	0	0	0	0	0	0	0	0	0	0	0	0	0	0	D_0__Eukaryota; D_1__SAR; D_2__Stramenopiles; D_3__Peronosporomycetes
OTU1784	0	0	7	0	5	0	0	0	2	0	0	0	0	0	0	0	0	2	0	0	0	0	6	0	0	0	0	0	0	0	0	0	0	0	0	0	4	0	0	0	0	4	0	0	4	0	0	D_0__Eukaryota; D_1__Archaeplastida; D_2__Chloroplastida; D_3__Chlorophyta; D_5__Chlamydomonadales; D_6__Chlamydomonas; D_7__Chlamydomonas reinhardtii
OTU1787	0	0	1	0	6	0	0	0	3	0	0	0	0	0	0	0	8	3	0	0	0	0	0	0	0	0	0	0	0	0	0	0	0	0	0	0	0	0	0	0	0	0	0	0	0	0	0	D_0__Eukaryota
OTU1786	0	0	0	0	0	0	0	0	0	0	0	0	2	0	0	0	0	1	0	0	5	1	0	0	0	0	4	2	0	0	0	0	0	0	0	0	0	0	0	0	0	0	0	0	0	0	0	D_0__Eukaryota; D_1__Opisthokonta; D_2__Nucletmycea; D_3__Fungi; D_4__Cryptomycota; D_5__LKM11; D_6__uncultured Banisveld eukaryote
OTU9490	0	0	0	0	0	0	0	0	0	0	0	0	0	0	0	0	0	0	0	0	0	0	0	0	0	0	0	0	0	0	0	0	0	0	0	0	0	0	0	0	0	0	0	0	0	0	0	D_0__Eukaryota; D_1__Opisthokonta; D_2__Nucletmycea; D_3__Fungi; D_9__Sparassidaceae; D_10__Sparassis
OTU3472	0	0	0	0	0	0	0	0	0	0	0	0	0	0	0	0	0	0	0	0	0	0	0	0	0	0	0	0	0	0	0	0	0	0	0	0	0	0	0	0	0	0	0	0	0	0	0	D_0__Eukaryota; D_1__Archaeplastida; D_2__Chloroplastida; D_3__Charophyta
OTU3421	0	0	0	0	0	0	0	0	0	0	0	0	0	0	0	0	0	0	0	0	0	0	0	0	0	0	0	0	3	0	0	0	0	0	0	0	0	0	0	0	0	0	0	0	0	0	0	D_0__Eukaryota; D_1__Opisthokonta; D_2__Nucletmycea; D_3__Fungi
OTU10907	0	0	0	0	0	0	0	0	0	0	0	0	0	0	0	0	0	0	0	0	0	0	0	0	0	0	0	0	0	0	0	0	0	0	0	0	0	0	0	0	0	0	0	0	0	0	0	D_0__Eukaryota
OTU2955	0	4	8	0	0	0	0	0	0	0	0	0	0	0	0	0	0	3	0	0	0	0	0	0	0	0	0	0	0	0	0	0	0	0	0	0	0	0	0	0	0	0	0	0	0	0	0	D_0__Eukaryota; D_1__Amoebozoa
OTU3426	0	0	0	0	0	0	0	0	0	0	0	0	0	0	0	0	0	0	0	0	0	0	0	0	0	0	0	0	0	0	0	0	0	0	0	0	0	0	0	0	0	0	0	0	0	0	0	D_0__Eukaryota
OTU2954	0	1	0	0	0	0	0	0	0	0	0	0	0	1	0	0	0	0	0	0	0	0	0	0	0	0	0	0	0	1	0	0	0	0	0	0	0	3	0	0	0	0	0	0	0	0	0	D_0__Eukaryota; D_1__Amoebozoa
OTU9545	0	0	0	0	0	0	0	0	0	1	0	0	0	0	2	0	1	0	0	0	1	0	0	0	0	0	0	0	0	0	0	0	0	0	0	0	2	2	0	0	0	0	0	0	0	6	0	D_0__Eukaryota; D_1__Opisthokonta; D_2__Nucletmycea; D_3__Fungi
OTU2956	0	0	0	4	0	0	0	1	0	1	0	0	0	0	3	0	0	0	0	0	0	0	0	0	0	4	0	1	0	0	0	0	0	6	0	0	0	0	0	0	5	0	0	0	0	1	4	D_0__Eukaryota; D_1__SAR; D_2__Alveolata; D_3__Apicomplexa; D_5__Gregarinasina; D_6__Eugregarinorida; D_7__Cryptosporidiidae environmental sample
OTU9610	0	0	0	0	0	0	0	0	0	0	0	0	0	0	0	0	0	0	0	0	0	0	0	0	0	0	0	0	0	0	0	0	0	0	0	0	0	0	0	0	0	0	0	0	0	0	0	D_0__Eukaryota; D_1__Opisthokonta; D_2__Nucletmycea; D_3__Fungi
OTU7703	0	0	0	0	0	0	0	0	0	0	0	0	0	0	0	0	0	0	0	0	0	0	0	0	0	0	0	0	0	0	0	0	0	0	0	0	0	0	0	0	0	0	0	0	0	0	0	D_0__Eukaryota; D_1__Opisthokonta; D_2__Nucletmycea; D_3__Fungi; D_7__Saccharomycetes; D_8__Saccharomycetales
OTU2950	8	0	0	0	0	0	0	0	0	0	0	0	0	0	0	0	0	0	0	4	0	0	0	0	0	0	0	2	7	0	0	1	0	0	0	0	0	0	1	0	0	0	0	0	0	0	0	D_0__Eukaryota; D_1__SAR; D_2__Rhizaria; D_3__Cercozoa; D_4__Vampyrellidae; D_5__uncultured
OTU3427	0	0	0	0	0	0	0	0	0	0	0	0	0	0	0	0	0	0	0	0	0	0	0	0	0	0	0	0	0	0	0	0	0	0	0	0	0	0	0	0	0	0	0	0	0	0	0	D_0__Eukaryota; D_1__SAR; D_2__Alveolata
OTU9541	0	0	0	0	0	0	0	0	0	0	0	0	0	0	0	0	0	0	0	0	0	0	0	0	0	0	0	2	12	0	0	0	0	0	0	0	0	0	27	0	0	0	0	0	0	0	0	D_0__Eukaryota; D_1__Opisthokonta; D_2__Nucletmycea; D_3__Fungi
OTU2952	0	0	0	0	0	0	0	0	0	0	0	0	0	0	0	0	0	0	0	0	0	0	0	0	0	0	0	0	0	0	0	0	0	0	0	0	0	0	0	0	0	0	0	0	0	0	0	D_0__Eukaryota; D_1__Opisthokonta; D_2__Nucletmycea; D_3__Fungi; D_8__Helicocephalidaceae; D_9__Rhopalomyces; D_10__Rhopalomyces elegans
OTU5160	0	0	0	0	0	0	0	0	0	0	0	0	0	0	0	0	0	0	0	0	0	0	0	0	0	0	0	0	0	0	0	0	0	0	0	0	0	0	0	0	0	0	0	0	0	0	0	D_0__Eukaryota; D_1__Opisthokonta; D_2__Holozoa; D_3__Metazoa (Animalia); D_7__Chromadorea; D_8__Tylenchida
OTU8896	0	0	0	0	0	0	0	0	0	0	0	0	0	0	0	0	0	0	0	0	0	0	0	0	0	0	0	0	0	0	0	0	0	0	0	0	0	0	0	0	0	0	0	0	0	0	0	D_0__Eukaryota; D_1__Opisthokonta; D_2__Nucletmycea; D_3__Fungi; D_9__Incertae Sedis; D_10__Dictyosporium
OTU8233	0	0	0	0	0	0	0	0	0	0	0	0	0	0	0	0	5	0	0	0	0	0	0	0	0	0	0	0	0	0	0	0	1	0	0	0	0	0	0	0	0	1	0	0	0	0	0	D_0__Eukaryota; D_1__Opisthokonta; D_2__Nucletmycea; D_3__Fungi; D_4__Cryptomycota; D_5__LKM11
OTU8230	0	0	0	0	0	0	0	0	0	0	0	0	0	0	0	0	0	0	0	0	0	0	0	0	0	0	0	0	0	0	0	0	0	0	0	0	0	0	0	0	0	0	0	0	0	0	0	D_0__Eukaryota; D_1__Archaeplastida; D_2__Chloroplastida; D_3__Chlorophyta
OTU2432	0	0	0	0	0	0	0	0	0	0	0	0	0	0	0	1	0	0	0	0	0	0	0	0	0	0	0	0	0	0	0	0	0	0	0	0	0	0	0	0	0	0	0	0	0	0	0	D_0__Eukaryota; D_1__Opisthokonta; D_2__Nucletmycea; D_3__Fungi; D_4__Cryptomycota; D_5__LKM11; D_6__uncultured Banisveld eukaryote
OTU3424	0	0	0	0	0	0	0	0	0	0	0	0	0	0	0	0	0	0	0	0	0	0	0	0	0	0	0	3	0	0	0	0	0	0	0	0	0	0	0	0	0	0	0	0	0	0	0	D_0__Eukaryota
OTU8231	0	0	0	0	0	0	0	0	0	0	0	0	0	0	0	0	0	0	0	0	0	0	0	0	0	0	0	0	0	0	0	0	0	0	0	0	0	0	0	0	0	0	0	0	0	0	0	D_0__Eukaryota; D_1__Opisthokonta
OTU2433	0	0	0	0	0	0	0	0	0	0	0	0	0	0	0	0	0	0	0	0	0	0	0	0	0	0	0	0	0	0	0	0	0	0	0	0	0	0	0	0	0	0	0	0	0	0	0	D_0__Eukaryota; D_1__Opisthokonta; D_2__Holozoa; D_3__Metazoa (Animalia); D_10__Neoptera; D_11__Coleoptera; D_12__Cypha imitator
OTU6652	0	0	0	0	2	0	0	0	0	0	0	0	0	0	0	0	0	0	0	0	0	0	0	0	0	0	0	0	0	0	0	0	0	0	0	0	0	0	0	0	0	0	0	0	0	0	0	D_0__Eukaryota; D_1__Opisthokonta; D_2__Nucletmycea; D_3__Fungi
OTU2295	0	0	0	0	0	0	0	0	0	0	0	0	0	0	0	0	0	0	0	0	0	0	0	0	0	0	0	0	0	0	0	0	0	0	0	0	0	0	0	0	0	0	0	0	0	0	0	D_0__Eukaryota; D_1__Opisthokonta; D_2__Nucletmycea; D_3__Fungi; D_8__Entomophthoraceae; D_9__Strongwellsea; D_10__Strongwellsea castrans
OTU2430	0	0	0	0	0	0	0	0	0	0	0	0	0	0	0	0	0	0	0	0	0	0	0	0	0	0	0	0	0	0	0	0	0	0	0	0	0	0	0	0	0	0	0	0	0	0	0	D_0__Eukaryota; D_1__Opisthokonta; D_2__Holozoa; D_3__Metazoa (Animalia); D_7__Gastropoda; D_8__Heterobranchia; D_9__Xerolenta obvia
OTU3549	0	0	0	0	0	0	0	0	0	0	0	0	0	0	0	0	0	0	0	0	0	0	0	0	0	0	0	0	0	0	0	0	0	0	0	0	0	0	0	0	0	0	0	0	0	0	0	D_0__Eukaryota; D_1__Opisthokonta; D_2__Holozoa; D_3__Metazoa (Animalia); D_7__Gastropoda; D_8__Heterobranchia; D_9__Deroceras reticulatum
OTU8237	0	0	0	0	0	0	0	0	0	0	0	0	0	0	0	0	0	0	0	0	0	0	0	0	0	0	0	0	0	0	0	0	0	0	0	0	0	0	0	0	0	0	0	0	0	0	0	D_0__Eukaryota; D_1__Archaeplastida; D_2__Chloroplastida; D_3__Chlorophyta
OTU5200	0	0	0	0	0	0	0	0	0	0	0	0	0	0	0	0	0	0	0	0	0	0	0	0	0	0	0	0	0	0	0	0	0	0	0	0	0	0	0	0	0	0	0	0	0	0	0	D_0__Eukaryota; D_1__Opisthokonta; D_2__Nucletmycea; D_3__Fungi
OTU5201	0	0	0	0	0	0	0	0	0	0	0	0	0	0	0	0	0	0	0	0	0	0	0	0	0	0	0	0	0	0	0	0	0	0	0	0	0	0	0	0	0	0	0	0	0	0	0	D_0__Eukaryota; D_1__Opisthokonta; D_2__Holozoa; D_3__Metazoa (Animalia); D_8__Arachnida; D_9__Opiliones
OTU5202	0	0	0	0	0	0	0	0	0	0	0	0	0	0	0	0	0	0	0	0	0	0	0	0	0	2	0	0	0	0	0	0	0	0	0	0	0	0	0	0	0	0	0	0	0	0	0	D_0__Eukaryota
OTU5203	0	0	0	0	0	0	0	4	0	0	0	0	0	0	0	0	0	0	0	0	0	0	0	1	0	0	1	0	0	0	0	0	0	0	0	0	0	0	1	0	0	0	0	0	0	0	0	D_0__Eukaryota; D_1__Archaeplastida; D_2__Chloroplastida; D_3__Charophyta; D_6__Embryophyta; D_7__Bryophyta; D_8__Dicksoniaceae environmental sample
OTU5204	0	0	0	0	0	0	0	0	0	0	0	0	0	0	0	0	0	0	0	0	0	0	0	0	0	0	0	0	0	0	0	0	0	0	0	0	0	0	0	0	0	0	0	0	0	0	0	D_0__Eukaryota; D_1__SAR; D_2__Rhizaria; D_3__Cercozoa; D_4__Metromonadea; D_5__Metopion
OTU8234	0	0	0	0	0	0	0	0	0	0	0	0	0	0	0	0	0	0	0	0	0	0	0	0	0	0	0	0	0	0	0	0	0	0	0	0	0	0	0	0	0	0	0	0	0	0	0	D_0__Eukaryota; D_1__Archaeplastida; D_2__Chloroplastida; D_3__Charophyta
OTU5206	0	3	2	0	3	0	0	0	0	0	0	0	1	3	0	0	0	0	0	0	0	0	0	0	0	0	0	0	0	1	0	0	1	0	0	0	3	13	0	0	0	0	1	0	0	0	0	D_0__Eukaryota; D_1__SAR; D_2__Rhizaria; D_3__Cercozoa; D_4__Glissomonadida; D_5__Heteromita
OTU5207	0	0	0	0	0	0	0	0	0	0	0	0	0	0	0	0	0	0	0	0	0	0	0	0	0	0	0	0	0	0	0	0	0	0	0	0	0	0	0	0	0	0	0	0	0	0	0	D_0__Eukaryota; D_1__Opisthokonta; D_2__Holozoa; D_3__Metazoa (Animalia); D_7__Chromadorea; D_8__Chromadorida
OTU5208	0	0	0	0	0	0	0	0	0	0	0	0	0	0	0	0	0	0	0	0	0	0	0	0	0	0	0	0	0	0	0	0	0	0	0	0	0	0	0	0	0	0	0	0	0	0	0	D_0__Eukaryota; D_1__Excavata; D_2__Discoba; D_3__Discicristata
OTU7156	0	0	0	0	0	0	0	0	0	0	0	0	0	0	0	0	0	0	0	0	0	0	0	0	0	0	0	0	0	0	0	0	0	0	0	0	0	0	0	0	4	0	0	0	0	0	0	D_0__Eukaryota; D_1__SAR; D_2__Rhizaria; D_3__Cercozoa; D_4__Glissomonadida; D_5__uncultured eukaryote; D_6__uncultured eukaryote
OTU8891	0	0	0	0	0	0	0	0	0	0	0	0	0	0	0	0	0	0	0	0	0	0	0	0	0	0	0	0	0	0	0	0	0	0	0	0	1	0	0	0	0	0	0	0	0	0	1	D_0__Eukaryota; D_1__SAR; D_2__Rhizaria; D_3__Cercozoa; D_4__Glissomonadida; D_5__Heteromita
OTU7157	0	0	0	0	0	0	0	0	0	0	0	0	0	0	0	0	0	0	0	0	0	0	0	0	0	0	0	0	0	0	0	0	0	0	0	2	0	0	0	0	0	0	0	0	0	0	0	D_0__Eukaryota; D_1__SAR; D_2__Rhizaria; D_3__Cercozoa; D_4__uncultured; D_5__uncultured eukaryote; D_6__uncultured eukaryote
OTU2924	0	0	1	0	0	0	0	0	0	0	0	0	0	0	0	0	4	0	0	0	0	0	0	0	0	0	0	0	0	4	0	0	0	0	0	0	0	0	0	0	0	0	0	0	0	0	0	D_0__Eukaryota; D_1__SAR; D_2__Rhizaria; D_3__Cercozoa; D_4__Cercomonadidae; D_5__Cercomonas
OTU2925	0	0	0	0	0	0	0	0	0	0	0	10	0	0	0	0	61	0	0	0	0	0	2	0	1	0	0	0	0	0	31	0	22	0	0	0	0	0	0	0	0	0	0	0	0	0	0	D_0__Eukaryota; D_1__Opisthokonta; D_2__Nucletmycea; D_3__Fungi; D_9__Entorrhizaceae; D_10__Entorrhiza
OTU2926	0	0	0	0	0	0	0	0	0	0	0	0	0	0	0	0	0	2	0	0	0	3	0	0	0	0	0	0	0	0	0	0	0	0	0	2	0	0	0	0	0	4	0	1	35	0	1	D_0__Eukaryota; D_1__Opisthokonta; D_2__Nucletmycea
OTU2927	0	0	0	0	0	0	0	0	0	0	0	0	0	2	0	0	0	0	0	0	0	0	0	0	3	0	0	0	0	0	0	0	0	0	0	0	0	0	0	0	0	0	0	0	0	0	0	D_0__Eukaryota; D_1__SAR; D_2__Alveolata; D_3__Apicomplexa; D_6__Eugregarinorida; D_7__LEMD098; D_8__uncultured Eugregarinida
OTU4009	1	0	0	0	0	0	0	1	0	0	0	0	0	0	0	0	0	0	0	13	1	0	0	4	0	0	0	3	2	0	0	8	0	1	0	0	0	0	3	0	0	0	0	0	0	4	0	D_0__Eukaryota; D_1__Opisthokonta; D_2__Nucletmycea; D_3__Fungi; D_9__Onygenaceae; D_10__Aphanoascus; D_11__Aphanoascus terreus
OTU4008	0	0	0	0	10	0	0	0	0	0	0	2	0	0	0	0	0	3	1	0	0	0	0	0	0	0	0	0	0	0	2	0	0	0	0	24	1	3	0	1	0	11	0	0	4	8	0	D_0__Eukaryota; D_1__SAR; D_2__Alveolata; D_3__Apicomplexa; D_5__Gregarinasina; D_6__Eugregarinorida; D_7__Cryptosporidiidae environmental sample
OTU2922	0	0	0	0	0	0	0	0	0	0	0	0	0	0	0	0	0	0	0	0	0	0	0	0	0	0	0	0	0	0	0	0	0	0	0	1	0	0	0	0	0	0	0	0	0	0	0	D_0__Eukaryota; D_1__Opisthokonta; D_2__Holozoa; D_3__Metazoa (Animalia)
OTU2923	0	0	0	0	0	0	0	0	15	0	0	2	0	0	0	0	0	0	0	0	0	0	0	0	0	0	0	0	0	0	2	0	0	0	0	0	0	0	0	0	0	0	0	0	0	0	0	D_0__Eukaryota; D_1__SAR; D_2__Alveolata; D_3__Apicomplexa; D_5__Gregarinasina; D_6__Eugregarinorida; D_7__Cryptosporidiidae environmental sample
OTU4005	0	0	0	0	0	3	0	0	0	0	0	0	0	0	0	0	0	0	0	1	0	0	0	0	0	0	0	0	0	0	0	0	0	0	0	0	0	0	0	0	0	0	0	0	0	0	0	D_0__Eukaryota; D_1__SAR; D_2__Alveolata; D_3__Apicomplexa; D_6__Eugregarinorida; D_7__Monocystis; D_8__uncultured Eimeriidae
OTU4556	3	0	0	0	0	0	0	0	0	0	0	0	0	0	0	2	0	0	0	6	3	0	0	5	0	0	0	6	3	0	0	1	0	0	0	0	0	0	6	0	0	0	0	0	0	0	0	D_0__Eukaryota; D_1__Opisthokonta; D_2__Nucletmycea; D_3__Fungi
OTU4007	0	0	0	0	0	0	0	0	0	0	0	0	0	0	0	0	0	0	0	4	0	0	0	0	0	0	0	0	0	0	0	0	0	0	0	0	0	0	0	0	0	0	0	0	0	0	0	D_0__Eukaryota; D_1__SAR; D_2__Rhizaria; D_3__Cercozoa; D_4__Glissomonadida; D_5__uncultured eukaryote; D_6__uncultured eukaryote
OTU4554	0	2	1	0	0	0	0	0	0	0	0	0	0	0	0	0	0	0	1	0	0	0	0	0	0	0	0	0	0	0	0	0	0	0	0	1	0	0	0	0	0	0	0	1	0	1	0	D_0__Eukaryota; D_1__Archaeplastida; D_2__Chloroplastida; D_3__Chlorophyta
OTU4553	0	0	0	0	0	0	0	0	0	0	0	0	0	0	0	0	0	0	0	0	0	0	0	0	0	0	0	0	0	0	0	0	0	0	0	0	0	0	0	0	0	0	0	0	0	0	0	D_0__Eukaryota; D_1__Opisthokonta; D_2__Nucletmycea; D_3__Fungi
OTU4552	0	0	3	0	0	0	0	1	0	0	0	0	0	0	0	0	0	0	0	0	0	1	0	4	0	0	0	0	0	0	0	0	0	0	0	0	0	0	0	0	0	0	0	0	0	0	0	D_0__Eukaryota; D_1__Archaeplastida; D_2__Chloroplastida; D_3__Charophyta
OTU4003	0	0	0	0	0	0	0	0	0	2	0	0	0	0	0	3	2	0	0	0	0	1	3	2	0	0	0	0	5	8	4	2	0	0	0	0	6	2	0	0	4	0	0	3	0	0	0	D_0__Eukaryota; D_1__Opisthokonta; D_2__Nucletmycea; D_3__Fungi; D_6__Incertae Sedis; D_7__Mortierellales; D_8__uncultured Sarcosomataceae
OTU4002	12	0	0	3	0	0	4	2	0	0	0	0	0	0	0	6	0	0	8	22	9	0	0	6	0	3	2	11	6	0	0	12	0	0	0	0	0	0	13	0	0	0	0	1	0	4	5	D_0__Eukaryota; D_1__Opisthokonta; D_2__Nucletmycea; D_3__Fungi
OTU4235	0	0	0	0	0	0	0	0	0	0	0	0	0	0	0	0	0	1	0	0	0	0	0	0	0	0	0	0	0	0	0	0	0	0	0	0	0	0	0	0	0	4	0	0	0	0	0	D_0__Eukaryota; D_1__Opisthokonta; D_2__Nucletmycea; D_3__Fungi
OTU3512	10	0	0	23	0	10	0	1	0	10	0	0	0	0	2	0	0	0	5	0	0	0	0	10	0	8	0	1	1	0	0	0	0	3	0	0	0	0	0	3	0	0	3	8	0	1	0	D_0__Eukaryota; D_1__SAR; D_2__Rhizaria; D_3__Cercozoa; D_4__Glissomonadida
OTU7158	0	0	0	0	0	0	0	0	0	0	0	0	0	0	0	0	0	0	0	0	0	0	0	0	0	0	0	0	3	0	0	0	0	0	0	0	0	0	0	0	3	0	0	0	0	0	0	D_0__Eukaryota; D_1__Opisthokonta; D_2__Nucletmycea; D_3__Fungi
OTU8141	0	0	0	0	0	0	0	0	0	0	0	0	0	0	0	0	0	0	0	0	0	0	0	0	0	0	0	0	0	0	0	0	0	0	0	0	0	0	0	0	0	0	0	0	0	0	0	D_0__Eukaryota; D_1__SAR
OTU7159	0	0	0	0	0	0	0	0	0	0	0	0	0	0	0	0	0	0	0	0	0	0	0	0	0	0	0	0	0	0	0	0	0	0	0	2	0	0	0	0	0	0	0	0	0	0	0	D_0__Eukaryota; D_1__Opisthokonta; D_2__Nucletmycea; D_3__Fungi
OTU3510	0	0	0	0	0	0	0	0	0	0	0	0	0	0	0	0	0	0	0	0	0	0	0	0	0	0	0	0	0	0	0	0	0	0	0	0	0	0	0	0	0	0	0	3	0	0	0	D_0__Eukaryota; D_1__Opisthokonta; D_2__Nucletmycea; D_3__Fungi
OTU7858	0	0	0	0	0	0	0	0	0	0	0	0	0	0	0	0	0	0	0	0	0	0	0	0	0	0	0	0	0	0	0	0	0	0	0	0	0	0	0	0	0	0	0	0	0	0	0	D_0__Eukaryota; D_1__Opisthokonta; D_2__Nucletmycea; D_3__Fungi
OTU791	0	0	0	0	0	0	0	0	0	0	0	0	0	0	0	0	0	0	0	0	0	0	0	0	0	0	0	0	0	0	0	0	0	0	0	0	0	0	0	0	0	0	0	0	0	0	0	D_0__Eukaryota; D_1__Opisthokonta; D_2__Holozoa; D_3__Metazoa (Animalia); D_9__Copepoda; D_10__Calanoida; D_11__Zizania latifolia
OTU8418	0	0	0	0	0	0	0	0	0	0	0	0	0	0	0	0	0	0	0	0	0	0	0	0	0	0	0	0	0	0	0	0	0	0	0	0	0	0	0	0	0	0	0	0	0	0	0	D_0__Eukaryota; D_1__Amoebozoa; D_2__Schizoplasmodiida; D_3__Phalansterium
OTU11479	0	0	0	0	0	0	0	0	0	0	0	0	0	0	0	0	0	0	0	0	0	0	0	0	0	0	0	3	0	0	0	0	0	0	0	0	0	0	0	0	0	0	0	0	0	0	0	D_0__Eukaryota; D_1__Opisthokonta; D_2__Nucletmycea; D_3__Fungi
OTU11478	0	0	0	0	0	0	0	0	0	0	0	0	0	0	0	0	0	0	0	0	0	0	0	0	0	0	0	0	0	0	0	0	0	0	0	0	0	0	0	0	0	0	0	0	0	0	0	D_0__Eukaryota; D_1__SAR; D_2__Rhizaria; D_3__Cercozoa; D_4__Glissomonadida
OTU8419	0	0	0	0	0	0	0	0	0	0	0	0	0	0	0	0	0	0	0	0	0	0	0	0	0	0	0	0	0	0	0	0	0	0	0	0	0	0	0	0	0	0	0	0	0	0	0	D_0__Eukaryota; D_1__Opisthokonta; D_2__Nucletmycea; D_3__Fungi
OTU11471	0	0	0	0	0	0	0	0	0	0	0	0	0	0	0	0	0	0	0	0	0	0	0	0	0	0	0	2	0	0	0	0	0	0	0	0	0	0	0	0	0	0	0	0	0	0	0	D_0__Eukaryota; D_1__SAR; D_2__Alveolata; D_3__Apicomplexa; D_6__Eugregarinorida; D_7__Monocystis; D_8__Monocystis agilis
OTU7853	0	0	0	0	0	0	0	0	0	1	0	0	0	0	0	0	0	0	0	0	0	0	0	0	0	0	0	0	0	0	0	0	0	0	0	3	0	0	0	0	0	0	0	0	0	1	0	D_0__Eukaryota; D_1__Opisthokonta; D_2__Nucletmycea; D_3__Fungi
OTU11473	0	0	0	0	0	0	0	0	0	0	0	0	0	0	0	0	1	1	0	0	0	0	0	0	0	0	0	0	0	0	0	0	0	0	0	0	0	0	0	0	0	0	0	0	0	0	0	D_0__Eukaryota; D_1__Opisthokonta; D_2__Nucletmycea; D_3__Fungi
OTU11472	0	0	0	0	0	0	0	0	0	0	0	0	0	0	0	0	0	0	0	0	0	0	0	0	0	0	0	0	0	0	0	0	0	0	0	0	0	0	0	0	0	0	0	0	0	0	0	D_0__Eukaryota; D_1__SAR; D_2__Rhizaria; D_3__Cercozoa; D_4__Glissomonadida; D_5__Amb-18S-1124; D_6__Thaumatomonadida environmental sample
OTU11475	0	0	0	0	0	0	0	0	0	0	0	0	0	0	0	0	0	0	0	0	0	0	0	0	0	0	0	0	0	0	0	0	0	0	0	0	0	0	0	0	0	0	0	0	0	0	0	D_0__Eukaryota; D_1__Opisthokonta; D_2__Nucletmycea; D_3__Fungi
OTU11474	0	0	0	0	0	0	0	0	0	0	0	0	0	0	0	0	0	0	0	0	0	0	0	0	0	0	0	0	0	1	0	0	0	0	0	0	0	1	0	0	0	0	4	0	2	0	1	D_0__Eukaryota; D_1__SAR; D_2__Rhizaria; D_3__Cercozoa; D_4__Glissomonadida; D_5__Heteromita; D_6__uncultured Banisveld eukaryote
OTU11477	0	0	0	0	0	0	0	0	0	0	0	0	0	0	0	0	0	0	0	0	0	0	0	0	0	0	0	0	0	0	0	0	0	0	0	0	0	0	0	0	0	0	0	0	0	0	0	D_0__Eukaryota; D_1__Opisthokonta; D_2__Nucletmycea; D_3__Fungi
OTU11476	0	0	0	0	0	0	0	0	0	0	0	0	0	0	0	0	0	0	0	0	0	0	0	0	0	0	0	0	0	0	0	0	0	0	0	0	0	0	0	0	0	0	0	0	0	0	0	D_0__Eukaryota; D_1__Opisthokonta; D_2__Nucletmycea; D_3__Fungi
OTU3831	0	0	0	0	0	0	0	0	0	0	0	0	0	0	0	0	0	0	0	0	0	0	0	0	0	0	0	0	0	0	0	0	0	0	0	0	0	0	0	0	0	0	0	0	0	0	0	D_0__Eukaryota; D_1__SAR; D_2__Stramenopiles; D_3__Bicosoecida
OTU3518	0	0	0	0	0	0	0	0	0	0	0	0	0	0	0	0	0	0	0	0	0	0	0	0	0	0	0	0	0	0	0	0	0	0	0	0	0	0	0	0	0	0	0	0	0	0	0	D_0__Eukaryota; D_1__Opisthokonta; D_2__Nucletmycea; D_3__Fungi; D_8__Ancylistaceae; D_9__Conidiobolus; D_10__Conidiobolus firmipilleus
OTU3830	0	0	0	0	0	0	0	0	0	0	0	0	0	0	0	0	0	0	0	0	0	0	0	0	0	0	0	0	0	0	0	0	0	0	0	0	0	0	0	0	0	0	0	0	0	0	0	D_0__Eukaryota
OTU4892	0	0	0	0	0	0	0	0	0	0	0	0	0	0	0	0	0	0	0	0	0	0	0	0	0	0	0	0	0	0	0	0	0	0	0	0	0	0	0	0	0	0	0	0	0	0	0	D_0__Eukaryota; D_1__SAR; D_2__Alveolata; D_3__Ciliophora; D_6__Hypotrichia
OTU3519	0	0	0	0	0	0	0	0	0	0	0	0	0	0	0	0	0	0	0	0	0	0	0	0	0	0	0	0	0	0	0	0	0	0	0	0	0	0	0	0	0	0	0	0	0	0	0	D_0__Eukaryota; D_1__Opisthokonta; D_2__Holozoa; D_3__Metazoa (Animalia)
OTU3833	0	0	0	0	0	0	0	0	0	0	0	0	0	0	0	0	0	0	0	0	0	0	0	0	0	0	0	0	0	0	0	0	0	0	0	0	0	0	0	0	0	0	0	0	0	0	0	D_0__Eukaryota; D_1__Amoebozoa; D_2__Discosea; D_3__Longamoebia; D_4__Centramoebida; D_5__Acanthamoeba
OTU11925	0	0	0	0	0	0	0	0	0	0	0	0	0	0	0	0	0	0	0	0	0	0	0	0	0	0	0	0	0	0	0	0	0	0	0	0	0	0	0	0	0	0	0	0	0	0	0	D_0__Eukaryota
OTU4820	0	0	0	0	0	0	0	0	0	0	0	0	0	0	0	0	0	0	0	0	0	0	0	0	0	0	0	0	0	0	0	0	0	0	0	0	0	0	0	0	0	0	0	0	0	0	0	D_0__Eukaryota; D_1__Opisthokonta; D_2__Nucletmycea; D_3__Fungi
OTU12000	0	0	0	0	0	0	0	0	0	0	0	0	0	0	0	0	0	0	0	0	0	0	0	0	0	0	0	0	0	0	0	0	0	0	0	0	0	0	0	0	0	0	0	0	0	0	0	D_0__Eukaryota
OTU3835	0	0	0	0	0	0	0	0	0	0	0	0	0	0	0	0	0	0	0	0	0	0	0	0	0	0	0	0	0	0	0	0	0	0	0	0	0	0	0	0	0	0	0	0	0	0	0	D_0__Eukaryota; D_1__Opisthokonta; D_2__Nucletmycea; D_3__Fungi
OTU9949	0	0	0	0	0	0	0	0	0	0	0	0	0	0	0	0	0	0	0	0	0	0	0	0	0	0	0	0	0	0	0	0	0	0	0	0	0	0	0	0	0	0	0	0	0	0	0	D_0__Eukaryota; D_1__Opisthokonta; D_2__Nucletmycea; D_3__Fungi
OTU3834	0	0	0	0	0	0	0	0	0	0	0	0	0	0	0	0	0	0	0	0	0	0	0	0	0	0	0	0	0	0	0	0	0	0	0	0	0	0	0	0	0	0	0	0	0	0	0	D_0__Eukaryota; D_1__Opisthokonta; D_2__Nucletmycea; D_3__Fungi
OTU10878	0	0	0	0	0	0	0	0	0	0	0	0	0	0	0	0	0	0	0	0	0	0	0	0	0	0	0	0	0	0	0	0	0	0	0	0	0	0	0	0	0	0	0	0	0	0	0	D_0__Eukaryota; D_1__Opisthokonta; D_2__Nucletmycea; D_3__Fungi; D_9__Sparassidaceae; D_10__Sparassis; D_11__Sparassis brevipes
OTU10879	0	0	0	0	0	0	0	0	0	0	0	0	0	0	0	0	0	0	0	0	0	0	0	0	0	0	0	0	0	0	0	0	0	0	0	0	0	0	0	0	0	0	0	0	0	0	0	D_0__Eukaryota; D_1__Archaeplastida; D_2__Chloroplastida; D_3__uncultured Closteriaceae; D_4__uncultured Closteriaceae; D_5__uncultured Closteriaceae; D_6__uncultured Closteriaceae
OTU3837	0	0	0	0	0	0	0	0	0	0	0	0	0	0	0	0	3	0	0	0	0	0	0	0	0	0	0	0	0	0	0	0	0	0	0	0	0	0	0	0	0	0	0	0	0	0	0	D_0__Eukaryota; D_1__SAR; D_2__Rhizaria; D_3__Cercozoa; D_4__Cercomonadidae; D_5__Cercomonas; D_6__Cercomonas longicauda
OTU5946	0	0	0	0	0	0	0	0	0	0	0	0	0	0	0	0	0	0	0	0	0	0	0	0	0	0	0	0	0	0	0	0	0	0	0	0	0	0	0	0	0	0	0	0	0	0	0	D_0__Eukaryota; D_1__Opisthokonta; D_2__Nucletmycea; D_3__Fungi
OTU10872	0	0	0	0	0	0	0	0	0	0	0	0	0	0	0	0	0	0	0	0	0	0	0	0	0	0	0	0	0	0	0	0	0	0	0	0	0	0	0	0	0	0	0	0	0	0	0	D_0__Eukaryota; D_1__SAR; D_2__Rhizaria; D_3__Cercozoa; D_4__Thecofilosea; D_5__uncultured; D_6__uncultured Eimeriidae
OTU10873	0	0	0	0	0	0	0	0	0	0	0	0	0	0	0	0	0	0	3	0	1	1	0	0	0	1048	3	0	0	0	0	0	0	0	0	0	0	0	1	0	0	0	0	0	0	342	0	D_0__Eukaryota; D_1__Opisthokonta; D_2__Nucletmycea; D_3__Fungi
OTU10870	0	0	0	0	0	0	0	0	0	0	0	0	0	0	0	0	0	0	0	0	0	0	0	0	0	0	0	0	0	0	0	0	0	0	0	0	0	0	0	0	0	0	0	0	0	0	0	D_0__Eukaryota
OTU4824	0	0	0	11	0	0	0	0	1	0	0	0	0	0	0	0	0	0	0	0	0	0	0	0	0	0	0	0	0	0	0	0	0	0	0	0	0	0	0	0	1	0	0	0	0	7	5	D_0__Eukaryota; D_1__Opisthokonta; D_2__Nucletmycea; D_3__Fungi; D_9__Cordycipitaceae; D_10__Cordyceps
OTU10876	0	0	0	0	0	0	0	0	0	0	0	0	0	0	0	0	0	0	0	0	0	0	0	0	0	0	0	0	0	0	0	0	0	0	0	0	0	0	0	0	0	0	0	0	0	0	0	D_0__Eukaryota; D_1__SAR; D_2__Stramenopiles; D_3__Bicosoecida; D_4__Bicosoeca; D_5__uncultured stramenopile; D_6__uncultured stramenopile
OTU10877	0	0	0	0	0	0	0	0	0	0	0	0	0	0	0	0	0	0	0	0	0	0	0	0	0	0	0	0	0	0	0	0	0	0	0	0	0	0	0	0	0	0	0	0	0	0	0	D_0__Eukaryota; D_1__SAR; D_2__Rhizaria; D_3__Cercozoa; D_4__Thecofilosea; D_5__uncultured; D_6__uncultured Eimeriidae
OTU10874	0	0	0	0	0	0	0	0	0	0	0	0	0	0	0	0	0	0	0	0	0	0	0	0	0	0	0	0	0	0	0	0	0	0	0	0	0	0	0	0	0	0	0	0	0	0	0	D_0__Eukaryota; D_1__Opisthokonta; D_2__Holozoa; D_3__Metazoa (Animalia); D_8__Enoplia; D_9__Enoplida
OTU10875	5	0	0	2	0	1	0	0	0	0	0	2	0	0	0	0	3	0	0	0	0	0	0	0	4	4	0	0	0	0	1	0	3	0	0	0	5	3	0	0	0	0	20	2	2	0	0	D_0__Eukaryota; D_1__SAR; D_2__Rhizaria; D_3__Cercozoa; D_4__uncultured; D_5__uncultured Eimeriidae; D_6__uncultured Eimeriidae
OTU11659	0	0	0	0	0	0	0	0	0	0	0	0	0	0	0	0	0	0	0	0	0	0	0	0	0	0	0	0	0	0	0	0	0	0	0	0	0	0	0	0	0	0	0	0	0	0	0	D_0__Eukaryota; D_1__Opisthokonta; D_2__Holozoa; D_3__Metazoa (Animalia); D_8__Ellipura; D_9__Collembola
OTU11658	0	0	0	0	0	0	0	0	0	0	0	0	0	0	0	0	0	0	0	0	0	0	0	0	0	0	0	0	0	0	0	0	0	0	0	0	0	0	0	0	0	0	0	0	0	0	0	D_0__Eukaryota; D_1__SAR; D_2__Rhizaria; D_3__Cercozoa; D_7__Trinematidae
OTU11655	0	0	0	0	0	0	0	0	0	0	0	0	0	0	0	0	0	0	0	0	0	0	0	0	0	0	0	0	0	0	0	0	0	0	0	0	0	0	0	0	0	0	0	0	0	0	0	D_0__Eukaryota; D_1__Opisthokonta; D_2__Nucletmycea; D_3__Fungi; D_8__Mortierellaceae
OTU11654	0	0	0	0	0	0	0	0	0	0	0	0	0	0	0	0	0	0	0	0	0	0	0	0	0	0	0	0	0	0	0	0	0	0	0	0	0	0	0	0	0	0	0	0	0	0	0	D_0__Eukaryota; D_1__Opisthokonta; D_2__Holozoa; D_3__Metazoa (Animalia); D_7__Chromadorea; D_8__Araeolaimida
OTU11657	0	0	0	0	0	0	0	0	0	0	0	0	0	0	0	0	0	0	0	0	0	0	0	0	0	0	0	0	0	0	0	0	0	0	0	0	0	0	0	0	0	0	0	0	0	0	0	D_0__Eukaryota; D_1__SAR; D_2__Alveolata; D_3__Ciliophora; D_5__Heterotrichea; D_6__Blepharisma; D_7__Cryptosporidiidae environmental sample
OTU11656	0	0	0	0	0	0	0	0	0	0	0	0	0	0	0	0	0	0	0	0	0	0	0	0	0	0	0	0	0	0	0	0	0	0	0	0	0	0	0	0	0	0	0	0	0	0	0	D_0__Eukaryota; D_1__SAR; D_2__Rhizaria; D_3__Cercozoa; D_4__Cercomonadidae
OTU11651	0	0	0	0	0	0	0	0	0	0	0	0	0	0	0	0	0	0	0	0	0	0	0	0	0	0	0	0	0	0	0	0	0	0	0	0	0	0	0	0	0	0	0	0	0	0	0	D_0__Eukaryota; D_1__SAR; D_2__Stramenopiles; D_3__Peronosporomycetes
OTU11650	0	0	0	0	0	0	0	0	0	0	0	0	0	0	0	0	0	0	0	0	0	0	0	0	0	0	0	0	0	0	0	0	0	0	0	0	0	0	0	0	0	0	0	0	0	0	0	D_0__Eukaryota; D_1__Opisthokonta; D_2__Nucletmycea; D_3__Fungi
OTU11653	0	0	0	0	0	0	0	0	0	0	0	0	0	0	0	0	0	0	0	0	0	0	0	0	0	0	0	0	0	0	0	0	0	0	0	0	0	0	0	0	0	0	0	0	0	0	0	D_0__Eukaryota; D_1__SAR; D_2__Rhizaria; D_3__Cercozoa
OTU11652	0	0	0	0	0	0	0	0	0	0	0	0	0	0	0	0	0	0	0	0	0	0	0	0	0	0	0	0	0	0	0	0	0	0	0	0	0	0	0	0	0	0	0	0	0	0	0	D_0__Eukaryota; D_1__SAR; D_2__Rhizaria; D_3__Cercozoa; D_4__Phytomyxea; D_5__Woronina
OTU8441	0	0	0	0	0	0	0	0	0	0	0	0	0	0	0	0	0	0	0	3	0	0	0	0	0	0	0	0	0	0	0	0	0	0	0	0	0	0	0	0	0	0	0	0	0	0	0	D_0__Eukaryota; D_1__SAR; D_2__Rhizaria; D_3__Cercozoa; D_7__Peregriniidae; D_8__Gyromitus; D_9__Thaumatomastigidae environmental sample
OTU8440	0	0	0	0	0	1	0	0	0	0	0	0	0	0	0	0	0	0	0	0	0	0	0	0	0	0	0	0	0	0	0	0	0	0	0	0	0	0	0	0	0	0	0	0	0	0	0	D_0__Eukaryota; D_1__Opisthokonta; D_2__Nucletmycea; D_3__Fungi
OTU8443	0	0	0	0	0	0	0	0	0	0	0	0	0	0	0	0	0	0	0	0	0	0	0	0	0	0	0	0	0	0	0	0	0	0	0	0	0	0	0	0	0	0	0	0	0	0	0	D_0__Eukaryota; D_1__Opisthokonta; D_2__Nucletmycea; D_3__Fungi
OTU8442	0	0	0	0	0	0	0	0	0	0	0	0	0	0	0	0	0	0	0	0	0	0	0	0	0	0	0	0	0	0	0	0	0	0	0	0	0	0	0	0	0	0	0	0	0	0	0	D_0__Eukaryota; D_1__Opisthokonta; D_2__Nucletmycea; D_3__Fungi
OTU8445	0	0	0	0	0	0	0	0	0	0	0	0	0	0	0	0	0	0	0	0	0	1	0	0	0	0	3	0	0	0	0	0	0	0	0	0	0	0	0	0	0	0	0	0	0	0	0	D_0__Eukaryota
OTU8444	0	0	0	0	0	0	0	0	0	0	0	0	0	0	0	0	0	0	0	0	0	0	0	0	0	0	0	0	0	0	0	0	0	0	0	0	0	0	0	0	0	0	0	0	0	0	0	D_0__Eukaryota; D_1__Opisthokonta; D_2__Nucletmycea; D_3__Fungi; D_9__Ascobolaceae
OTU8447	0	0	0	0	0	0	0	0	0	0	0	0	0	0	0	0	0	0	0	0	0	0	0	0	0	0	0	0	0	0	0	0	0	0	0	0	0	0	0	0	0	0	0	0	0	0	0	D_0__Eukaryota; D_1__Opisthokonta; D_2__Nucletmycea; D_3__Fungi
OTU11593	0	0	0	0	0	0	0	0	0	0	0	0	0	0	0	0	0	0	0	0	0	0	0	0	0	0	0	0	0	0	0	0	0	0	0	0	0	0	0	0	0	0	0	0	0	0	0	D_0__Eukaryota; D_1__Archaeplastida; D_2__Chloroplastida; D_3__Charophyta; D_10__Caryophyllales; D_11__Rumex; D_12__Rumex palustris
OTU8449	0	0	0	0	0	0	0	0	0	0	0	0	0	0	0	0	0	0	0	0	0	0	0	0	0	0	0	0	0	0	0	0	0	0	0	0	0	0	0	0	0	0	0	0	0	0	0	D_0__Eukaryota; D_1__SAR; D_2__Rhizaria; D_3__Cercozoa; D_4__Thecofilosea; D_5__uncultured; D_6__uncultured Eimeriidae
OTU8448	0	0	0	0	0	0	0	0	0	0	0	0	0	0	0	0	0	0	0	0	0	0	0	0	0	0	0	0	0	0	0	0	0	0	0	0	0	0	0	0	0	0	0	0	0	0	0	D_0__Eukaryota; D_1__SAR; D_2__Rhizaria; D_3__Cercozoa; D_4__Cercomonadidae; D_5__Eocercomonas sp. HFCC 908; D_6__Eocercomonas sp. HFCC 908
OTU3474	0	0	0	0	0	0	0	0	0	0	0	0	0	0	0	0	0	0	0	0	0	0	0	0	0	0	0	0	0	0	0	0	0	0	0	0	0	0	0	0	0	0	0	0	0	0	0	D_0__Eukaryota; D_1__Excavata; D_2__Discoba; D_3__Discicristata; D_6__Heteronematina; D_7__Petalomonas; D_8__Petalomonas cantuscygni
OTU9579	0	0	0	0	0	0	0	0	0	0	0	0	0	0	0	0	0	0	0	0	0	0	0	0	0	0	0	0	0	0	0	0	0	0	0	0	0	0	0	0	0	0	0	0	0	0	0	D_0__Eukaryota; D_1__Opisthokonta; D_2__Nucletmycea; D_3__Fungi; D_9__Pyxidiophoraceae; D_10__Pyxidiophora; D_11__Pyxidiophora arvernensis
OTU9940	0	0	0	0	0	0	0	0	0	0	0	0	0	0	0	0	0	0	0	0	0	0	0	0	0	0	0	0	0	1	0	0	0	0	0	0	0	0	0	0	0	0	0	0	0	0	0	D_0__Eukaryota; D_1__Opisthokonta; D_2__Nucletmycea; D_3__Fungi
OTU4724	0	0	0	0	0	0	0	0	0	0	0	0	0	0	0	0	0	0	0	0	0	0	0	0	0	0	0	0	0	0	0	0	0	0	0	0	0	0	0	0	0	0	0	0	0	0	0	D_0__Eukaryota; D_1__SAR; D_2__Rhizaria; D_3__Cercozoa; D_7__Peregriniidae; D_8__Gyromitus; D_9__Thaumatomastigidae environmental sample
OTU9946	0	0	0	0	0	0	0	0	0	0	0	0	0	0	0	0	0	0	0	0	0	0	0	0	0	0	0	0	0	0	0	0	0	0	0	0	0	0	0	0	0	0	0	0	0	0	0	D_0__Eukaryota; D_1__Opisthokonta; D_2__Nucletmycea; D_3__Fungi
OTU5712	0	0	0	0	0	0	0	0	0	0	0	0	0	0	0	0	0	0	0	0	0	0	0	0	0	0	0	0	0	0	0	0	0	0	0	0	0	0	0	0	0	0	0	0	0	0	0	D_0__Eukaryota
OTU11594	0	0	0	0	0	0	0	0	0	0	0	0	0	0	0	0	0	0	0	0	0	0	0	0	0	0	0	0	0	0	0	0	0	0	0	0	0	0	0	0	0	0	0	0	0	0	0	D_0__Eukaryota; D_1__Archaeplastida; D_2__Chloroplastida; D_3__Charophyta; D_10__Lamiales
OTU1008	0	0	0	0	0	0	0	0	0	0	0	0	0	0	0	0	0	0	0	0	0	0	0	0	0	0	0	0	0	0	0	0	0	0	0	0	0	0	0	0	0	0	0	0	0	0	0	D_0__Eukaryota
OTU5713	0	0	0	0	0	0	0	0	0	0	0	0	0	0	0	0	0	0	0	0	0	0	0	0	0	0	0	0	0	0	0	0	0	0	0	0	0	0	0	0	0	0	0	0	0	0	0	D_0__Eukaryota; D_1__Opisthokonta; D_2__Nucletmycea; D_3__Fungi
OTU1006	0	2	0	6	0	0	0	1	0	2	0	0	0	0	0	0	0	7	0	0	2	0	0	0	0	0	0	1	0	0	0	0	0	1	0	0	0	0	0	0	0	0	0	2	0	3	0	D_0__Eukaryota; D_1__Amoebozoa; D_2__Tubulinea; D_3__Arcellinida; D_4__Echinamoebida; D_5__Echinamoeba; D_6__Echinamoeba thermarum
OTU1007	0	1	4	3	2	2	0	3	0	0	0	0	0	4	0	0	0	4	3	0	2	5	0	0	1	1	1	7	0	0	2	0	0	0	0	2	5	0	0	7	0	0	6	0	0	0	2	D_0__Eukaryota
OTU1004	0	0	0	0	0	0	1	0	0	0	0	0	0	0	0	0	0	0	0	0	0	0	0	0	0	0	0	0	8	0	0	0	0	0	0	0	0	0	0	0	0	0	0	0	0	0	0	D_0__Eukaryota; D_1__Opisthokonta; D_2__Holozoa; D_3__Metazoa (Animalia); D_7__Chromadorea; D_8__Araeolaimida
OTU1005	0	0	2	0	0	0	0	0	0	0	0	0	63	3	0	0	0	5	0	0	0	0	0	0	0	0	0	0	0	0	0	0	0	0	0	0	0	39	0	4	0	13	0	0	0	0	0	D_0__Eukaryota; D_1__Archaeplastida; D_2__Chloroplastida; D_3__Charophyta; D_8__Bryales; D_9__Mielichhoferia
OTU1002	0	4	2	0	0	2	0	0	0	0	0	0	0	0	0	0	0	2	2	0	0	6	0	0	0	0	0	0	0	5	0	2	0	0	0	0	4	0	0	7	0	0	2	0	0	0	0	D_0__Eukaryota
OTU1003	0	0	0	0	0	0	0	0	0	0	0	0	0	0	0	0	0	0	0	0	0	0	0	0	0	0	3	0	4	0	0	0	0	0	0	0	0	0	0	0	0	0	0	0	0	0	0	D_0__Eukaryota
OTU1000	0	0	0	0	0	0	0	0	0	0	0	0	0	0	0	0	0	0	0	0	0	0	0	0	0	0	0	0	0	0	0	0	0	0	0	0	0	0	0	0	0	0	0	0	0	0	0	D_0__Eukaryota; D_1__Opisthokonta; D_2__Nucletmycea; D_3__Fungi
OTU1001	0	0	0	3	2	3	0	3	0	0	0	0	1	0	0	0	0	1	0	0	0	0	0	0	3	0	2	0	2	5	2	0	2	1	0	0	1	0	0	7	0	8	0	1	3	0	0	D_0__Eukaryota; D_1__SAR; D_2__Rhizaria; D_3__Cercozoa; D_4__Incertae Sedis; D_5__Gymnophrys; D_6__uncultured freshwater cercozoan
OTU5711	0	0	0	0	0	0	0	0	0	0	0	0	0	0	0	0	0	0	0	0	0	0	0	0	0	0	0	0	0	0	0	0	0	0	0	0	0	0	0	0	0	0	0	0	0	0	0	D_0__Eukaryota; D_1__Opisthokonta; D_2__Nucletmycea; D_3__Fungi; D_6__Glomeromycetes; D_7__Glomerales; D_8__Glomus mycorrhizal symbiont of Marchantia foliacea
OTU5716	0	0	0	0	6	0	0	0	0	0	0	0	0	0	0	0	0	0	0	0	0	0	0	0	0	0	0	0	0	0	0	0	0	0	0	0	0	0	0	0	0	0	0	0	2	0	0	D_0__Eukaryota; D_1__SAR
OTU5717	0	0	0	0	0	0	0	0	0	0	0	0	0	0	0	0	0	0	0	0	0	0	0	0	0	0	0	0	0	0	0	0	0	0	0	0	0	0	0	0	0	0	0	0	0	0	0	D_0__Eukaryota; D_1__Haptophyta; D_2__Prymnesiophyceae
OTU5833	0	0	0	0	0	0	0	0	0	0	0	0	0	0	0	0	0	0	0	0	0	0	0	0	0	0	0	0	0	0	0	0	0	0	0	0	0	0	0	0	0	0	0	0	0	0	0	D_0__Eukaryota; D_1__Opisthokonta; D_2__Nucletmycea; D_3__Fungi
OTU5832	0	0	0	0	0	0	0	0	0	0	0	0	0	0	0	0	0	0	0	0	0	0	0	0	0	0	0	0	0	0	0	0	0	0	0	0	0	0	0	0	0	0	0	0	0	0	0	D_0__Eukaryota; D_1__Opisthokonta; D_2__Nucletmycea; D_3__Fungi
OTU5831	0	0	0	0	0	0	0	0	0	0	0	0	0	0	0	0	0	0	0	0	0	0	0	0	0	0	0	0	0	0	0	0	0	0	0	0	0	0	0	0	0	0	0	0	0	0	0	D_0__Eukaryota; D_1__Opisthokonta; D_2__Nucletmycea; D_3__Fungi
OTU5830	0	0	0	0	0	0	0	0	0	0	0	0	0	1	0	0	0	0	0	0	0	0	0	0	0	0	0	0	0	0	0	0	0	0	0	0	0	0	0	0	0	0	0	0	0	0	0	D_0__Eukaryota; D_1__Opisthokonta; D_2__Nucletmycea; D_3__Fungi
OTU5837	0	0	0	0	0	0	0	0	0	0	0	0	0	0	0	0	0	0	0	0	0	0	0	0	0	0	0	0	0	0	0	0	0	0	0	0	0	0	0	0	0	0	0	0	0	0	0	D_0__Eukaryota
OTU5714	0	0	0	0	0	0	0	0	0	0	0	0	0	0	0	0	0	0	0	0	0	0	0	0	0	0	0	0	0	0	0	0	0	0	0	0	0	0	0	0	0	0	0	0	0	0	0	D_0__Eukaryota; D_1__Amoebozoa; D_2__Discosea; D_3__Flabellinia; D_4__Dactylopodida; D_5__Korotnevella; D_6__uncultured eukaryote
OTU5835	0	1	1	0	0	0	0	0	0	0	0	0	0	0	0	0	1	4	0	0	0	5	4	0	0	3	0	0	0	0	0	0	0	0	0	0	0	0	0	0	0	0	0	1	0	2	0	D_0__Eukaryota; D_1__SAR; D_2__Rhizaria; D_3__Cercozoa; D_4__Glissomonadida; D_5__Heteromita
OTU5834	0	0	0	0	0	0	0	0	0	0	0	0	0	0	0	0	0	0	0	0	0	0	0	0	0	0	0	0	0	0	0	0	0	0	0	0	0	0	0	0	0	0	0	0	0	0	0	D_0__Eukaryota
OTU5839	0	0	0	0	0	0	0	0	0	0	0	0	0	0	0	0	0	0	0	0	0	0	0	0	0	0	0	0	0	0	0	0	0	0	0	0	0	0	0	0	0	0	0	0	0	0	0	D_0__Eukaryota; D_1__Opisthokonta; D_2__Nucletmycea; D_3__Fungi; D_9__Tricholomataceae; D_10__Hygrocybe
OTU5715	0	0	0	0	0	0	0	0	0	0	0	0	0	0	0	0	0	0	0	0	0	0	0	0	0	0	0	0	0	0	0	0	0	0	0	0	0	0	0	0	0	0	0	0	0	0	0	D_0__Eukaryota; D_1__SAR; D_2__Rhizaria; D_3__Cercozoa; D_4__Thecofilosea; D_5__uncultured
OTU10308	0	0	0	0	0	0	0	0	0	0	0	0	0	0	0	0	0	0	0	0	0	0	0	0	0	0	0	0	0	0	0	0	0	0	0	0	0	0	0	0	0	0	0	0	0	0	0	D_0__Eukaryota; D_1__Opisthokonta; D_2__Nucletmycea; D_3__Fungi
OTU10309	0	1	2	0	0	0	0	0	0	0	0	0	0	0	0	0	0	10	0	0	0	0	0	0	0	0	0	0	0	3	0	0	0	0	0	0	3	3	0	0	0	0	2	0	0	0	0	D_0__Eukaryota
OTU4952	0	0	0	0	0	0	0	0	0	0	0	0	0	0	0	0	0	0	0	0	0	0	0	0	0	0	0	0	0	0	0	0	0	0	0	0	0	0	0	0	0	0	0	0	0	0	0	D_0__Eukaryota; D_1__Archaeplastida; D_2__Chloroplastida; D_3__Charophyta
OTU11800	0	0	0	0	0	0	0	0	0	0	0	0	0	0	0	0	0	0	0	0	0	0	0	0	0	0	0	0	0	0	0	0	0	0	0	0	0	0	0	0	0	0	0	0	0	0	0	D_0__Eukaryota; D_1__Opisthokonta; D_2__Nucletmycea; D_3__Fungi
OTU8912	0	0	0	0	0	0	0	0	0	0	0	0	0	0	0	0	0	0	0	0	0	0	0	0	0	0	0	0	0	0	0	0	0	0	0	0	0	0	0	0	0	0	0	0	0	0	0	D_0__Eukaryota; D_1__Opisthokonta; D_2__Holozoa; D_3__Metazoa (Animalia); D_8__Arachnida; D_9__Acari
OTU10300	0	0	0	0	0	0	0	0	0	0	0	0	0	0	0	0	0	0	0	0	0	0	0	0	0	0	0	0	0	0	0	0	0	0	0	0	0	0	0	0	0	0	0	0	0	0	0	D_0__Eukaryota; D_1__SAR; D_2__Rhizaria; D_3__Cercozoa; D_4__uncultured; D_5__uncultured Eimeriidae; D_6__uncultured Eimeriidae
OTU10301	0	0	0	0	0	0	0	0	0	0	0	8	0	0	0	0	12	0	0	0	0	0	1	0	0	0	0	0	0	0	3	0	8	0	0	0	0	0	0	0	0	0	0	0	0	0	0	D_0__Eukaryota; D_1__SAR; D_2__Rhizaria; D_3__Cercozoa; D_4__Phytomyxea; D_5__Sorosphaerula; D_6__Sorosphaerula veronicae
OTU10302	0	0	0	0	0	0	0	0	0	0	0	0	0	0	0	0	0	0	2	0	0	0	0	0	0	0	0	0	0	0	0	0	0	0	0	0	0	0	0	0	0	0	0	0	0	0	0	D_0__Eukaryota; D_1__SAR; D_2__Alveolata
OTU10303	0	0	0	0	0	0	0	0	0	0	0	0	0	3	0	0	0	4	0	0	0	0	0	0	0	0	0	0	0	0	0	0	0	0	0	0	1	0	0	0	0	1	0	0	0	0	0	D_0__Eukaryota; D_1__SAR; D_2__Rhizaria; D_3__Cercozoa; D_4__Imbricatea; D_5__Novel Clade 3; D_6__uncultured cercozoan
OTU10304	0	0	0	0	0	0	0	3	0	0	0	0	0	0	0	4	0	0	0	0	0	0	0	0	0	0	0	0	0	0	0	0	0	0	0	0	0	0	0	0	0	0	0	0	0	0	0	D_0__Eukaryota; D_1__SAR
OTU10305	0	0	0	0	0	0	0	0	0	0	0	0	0	0	0	0	0	0	0	0	0	0	0	0	0	0	0	0	0	0	0	0	0	0	0	0	0	0	0	0	0	0	0	0	0	0	0	D_0__Eukaryota; D_1__Opisthokonta
OTU10306	0	1	0	0	0	0	0	0	0	0	0	0	0	1	0	0	0	0	0	0	0	0	0	0	0	0	0	0	1	0	0	0	0	0	0	0	0	0	0	1	0	8	6	0	0	0	0	D_0__Eukaryota
OTU10307	0	0	0	0	0	0	0	0	0	0	0	0	0	0	0	0	0	0	0	0	0	0	0	0	0	0	0	0	0	0	0	0	0	0	0	0	0	0	0	0	0	0	0	0	0	0	0	D_0__Eukaryota; D_1__Opisthokonta; D_2__Holozoa; D_3__Metazoa (Animalia); D_9__Eumalacostraca; D_10__Peracarida
OTU12656	0	0	0	0	0	0	0	0	0	0	0	0	0	0	0	0	0	0	0	0	0	0	0	0	0	0	0	0	0	0	0	0	0	0	0	0	0	0	0	0	0	0	0	0	0	0	0	D_0__Eukaryota; D_1__Archaeplastida; D_2__Chloroplastida; D_3__Charophyta; D_10__Geraniales; D_11__Pelargonium; D_12__Pelargonium cotyledonis
OTU698	0	0	0	0	0	0	0	0	0	0	0	0	4	0	2	1	0	0	4	4	0	0	0	0	0	3	1	0	2	0	0	4	0	0	0	0	0	0	0	2	0	0	0	2	0	0	0	D_0__Eukaryota; D_1__SAR; D_2__Rhizaria; D_3__Cercozoa; D_4__Incertae Sedis; D_5__Gymnophrys; D_6__uncultured freshwater cercozoan
OTU6757	0	0	0	0	0	0	0	0	0	0	0	0	0	0	0	0	0	0	0	0	0	0	0	0	0	0	0	0	0	0	0	0	0	0	0	0	0	0	0	0	0	0	0	0	0	3	0	D_0__Eukaryota; D_1__SAR; D_2__Rhizaria; D_3__Cercozoa
OTU6756	0	0	0	0	0	0	0	0	0	0	0	0	0	0	0	0	0	0	0	0	0	0	0	0	0	0	0	0	0	0	0	0	0	0	0	0	0	0	0	0	0	0	0	0	0	2	0	D_0__Eukaryota; D_1__SAR; D_2__Rhizaria; D_3__Cercozoa; D_4__Cercomonadidae; D_5__Cercomonas
OTU8915	0	0	0	0	0	0	0	0	0	0	0	0	0	0	0	0	0	0	0	0	0	0	0	0	0	0	0	0	0	0	0	0	0	0	0	0	0	0	0	0	0	0	0	0	0	0	0	D_0__Eukaryota; D_1__Opisthokonta; D_2__Nucletmycea; D_3__LKM15; D_4__uncultured alveolate; D_5__uncultured alveolate; D_6__uncultured alveolate
OTU8945	0	0	0	0	0	0	0	0	0	0	0	0	0	0	0	0	0	0	0	0	0	0	0	0	0	0	0	0	0	0	0	0	0	0	0	0	0	0	0	0	0	0	0	0	0	0	0	D_0__Eukaryota; D_1__Opisthokonta; D_2__Nucletmycea; D_3__Fungi
OTU8914	0	0	0	0	0	0	0	0	0	0	0	0	0	0	0	0	0	0	0	0	0	0	0	0	0	0	0	0	0	0	0	0	0	0	0	0	0	0	0	0	0	0	0	0	0	0	0	D_0__Eukaryota; D_1__Opisthokonta; D_2__Nucletmycea; D_3__Fungi; D_9__Incertae Sedis; D_10__Candida
OTU9303	0	0	0	0	0	0	0	0	0	0	0	0	0	0	0	0	0	0	0	0	0	0	0	0	0	0	0	0	0	0	0	0	0	0	0	0	0	0	0	0	0	0	0	0	0	0	0	D_0__Eukaryota; D_1__Opisthokonta; D_2__Nucletmycea; D_3__Fungi
OTU3543	0	0	0	0	0	0	0	0	0	0	0	0	0	0	0	0	0	0	0	0	0	0	0	0	0	0	0	0	0	0	0	0	0	0	0	0	0	0	0	0	0	0	0	0	0	0	0	D_0__Eukaryota; D_1__Archaeplastida; D_2__Chloroplastida; D_3__Charophyta; D_11__Poales
OTU13387	0	0	0	0	0	0	0	0	0	0	0	0	0	0	0	0	0	0	0	0	0	0	0	0	0	0	0	0	0	0	0	0	0	0	0	0	0	0	0	0	0	0	0	0	0	0	0	D_0__Eukaryota; D_1__Opisthokonta; D_2__Nucletmycea; D_3__Fungi
OTU11802	0	0	0	0	0	0	0	0	0	0	0	0	0	0	0	0	0	0	0	0	0	0	0	0	0	0	0	0	0	0	0	0	0	0	0	0	0	0	0	0	0	0	0	0	0	0	0	D_0__Eukaryota; D_1__SAR; D_2__Rhizaria; D_3__Cercozoa; D_4__RT5iin19; D_5__uncultured eukaryote; D_6__uncultured eukaryote
OTU8918	0	0	0	0	0	0	0	0	0	0	0	0	0	0	0	0	0	0	1	0	0	0	0	0	0	0	0	0	0	0	0	0	0	0	0	0	0	0	0	0	0	0	0	0	0	0	0	D_0__Eukaryota; D_1__Archaeplastida; D_2__Chloroplastida; D_3__Charophyta
OTU9382	0	0	0	0	0	0	0	0	0	0	0	0	0	0	0	0	0	0	0	0	0	0	0	0	0	0	0	0	0	0	0	0	0	0	0	0	0	0	0	0	0	0	0	0	0	0	0	D_0__Eukaryota; D_1__Opisthokonta; D_2__Holozoa; D_3__Metazoa (Animalia)
OTU12687	0	0	0	0	0	0	0	0	1	0	0	0	0	0	0	0	0	0	0	0	0	0	0	0	0	0	0	0	0	0	0	0	0	0	0	0	0	0	0	0	0	0	0	0	0	0	0	D_0__Eukaryota; D_1__Archaeplastida; D_2__Chloroplastida; D_3__Charophyta; D_10__Brassicales; D_11__Brassica
OTU12686	0	0	0	0	0	0	0	0	0	0	0	0	0	0	0	0	0	0	0	0	0	0	0	0	0	0	0	1	0	0	0	0	0	0	0	0	0	0	0	0	1	0	0	0	0	0	0	D_0__Eukaryota; D_1__SAR; D_2__Rhizaria; D_3__Cercozoa; D_4__Cercomonadidae; D_5__Cercomonas; D_6__Cercomonas sp. SmallSA
OTU12685	0	0	0	0	0	0	0	3	0	0	0	0	0	0	0	0	0	0	0	0	1	0	0	0	0	0	0	0	2	0	0	0	0	0	0	0	0	0	3	0	0	0	0	0	0	0	0	D_0__Eukaryota; D_1__Amoebozoa; D_2__Schizoplasmodiida; D_3__Ceratiomyxella; D_4__Ceratiomyxella tahitiensis; D_5__Ceratiomyxella tahitiensis; D_6__Ceratiomyxella tahitiensis
OTU12684	0	0	0	0	0	0	0	0	0	0	0	0	0	0	0	0	0	0	0	0	0	0	0	0	0	0	0	0	0	0	0	0	0	0	0	0	0	0	0	0	0	0	0	0	0	0	0	D_0__Eukaryota
OTU12683	0	0	0	0	0	0	0	0	0	0	0	0	0	0	0	0	0	0	0	0	0	0	0	0	0	0	0	0	0	0	0	0	0	0	0	0	0	0	0	0	0	0	0	0	0	0	0	D_0__Eukaryota; D_1__Archaeplastida; D_2__Chloroplastida; D_3__Charophyta
OTU12682	0	0	0	0	0	0	0	0	0	0	0	0	0	0	0	0	0	0	0	0	0	0	0	0	0	0	0	0	0	0	0	0	0	0	0	0	0	0	0	0	0	0	0	0	0	0	0	D_0__Eukaryota; D_1__SAR; D_2__Rhizaria; D_3__Cercozoa; D_4__Thecofilosea
OTU12681	0	0	0	0	0	0	0	0	0	0	0	0	0	0	0	0	0	0	0	0	0	0	0	0	0	0	0	0	0	0	0	0	0	0	0	0	0	0	0	0	0	0	0	0	0	0	0	D_0__Eukaryota; D_1__Archaeplastida; D_2__Chloroplastida; D_3__Charophyta; D_10__Brassicales; D_11__Brassica; D_12__Brassica rapa subsp. pekinensis (Chinese cabbage)
OTU12680	0	0	0	0	0	0	0	0	0	0	0	0	0	0	0	0	0	0	0	0	0	0	0	0	0	0	0	0	0	0	0	0	0	0	0	0	0	0	0	0	0	0	0	0	0	0	0	D_0__Eukaryota; D_1__Archaeplastida; D_2__Chloroplastida; D_3__Charophyta; D_10__Brassicales; D_11__Brassica; D_12__Brassica rapa subsp. pekinensis (Chinese cabbage)
OTU12689	0	0	0	0	0	0	0	0	0	0	0	0	0	0	0	0	0	0	0	0	0	0	0	0	0	0	0	0	0	0	0	0	0	0	0	0	0	0	0	0	0	0	0	0	0	0	0	D_0__Eukaryota; D_1__Opisthokonta; D_2__Nucletmycea; D_3__Fungi; D_9__Marasmiaceae; D_10__Hydropus; D_11__Hydropus marginellus
OTU12688	0	0	0	0	0	0	0	0	0	0	0	0	0	0	0	0	0	0	0	0	0	0	0	0	0	0	0	0	0	0	0	0	0	0	0	0	0	0	0	0	0	0	0	0	0	0	0	D_0__Eukaryota; D_1__Opisthokonta; D_2__Nucletmycea; D_3__Fungi
OTU6847	0	0	0	2	4	4	0	0	0	0	0	0	0	0	2	1	4	2	4	2	2	1	1	0	1	3	0	0	3	2	4	1	5	1	0	3	3	0	3	0	0	15	2	2	9	7	0	D_0__Eukaryota; D_1__Opisthokonta; D_2__Nucletmycea; D_3__Fungi
OTU6334	0	0	2	0	0	0	0	0	0	0	0	0	3	0	0	0	0	0	0	0	0	0	0	0	0	0	0	0	0	2	0	0	0	0	0	2	0	1	0	1	0	3	1	0	0	0	0	D_0__Eukaryota; D_1__Opisthokonta; D_2__Nucletmycea; D_3__Fungi
OTU6337	0	0	0	0	0	0	0	0	0	0	0	0	3	0	0	0	0	0	0	0	0	0	0	0	0	0	0	0	0	0	0	0	0	0	0	0	0	0	0	0	0	0	0	0	0	0	0	D_0__Eukaryota
OTU6844	0	0	0	0	0	0	0	0	2	0	0	0	0	0	0	0	0	0	0	0	0	0	0	0	0	0	0	0	0	0	0	0	0	0	0	0	0	0	0	0	0	0	0	0	0	0	0	D_0__Eukaryota; D_1__SAR; D_2__Rhizaria; D_3__Cercozoa; D_4__Thecofilosea; D_5__uncultured; D_6__Phaseoleae environmental sample
OTU6331	0	0	0	0	0	0	0	0	0	0	0	2	0	0	0	0	0	0	0	0	0	0	0	0	0	0	0	0	0	0	0	0	0	0	0	0	0	0	0	0	0	0	0	0	0	0	0	D_0__Eukaryota; D_1__SAR; D_2__Rhizaria; D_3__Cercozoa
OTU6330	0	0	0	0	0	0	0	0	0	0	0	3	0	0	0	0	0	0	0	0	0	0	0	0	0	0	0	0	0	0	0	0	0	0	0	0	0	0	0	0	0	0	0	0	2	0	0	D_0__Eukaryota; D_1__Opisthokonta; D_2__Nucletmycea; D_3__Fungi
OTU6333	0	0	0	0	0	0	0	0	0	0	0	2	0	0	0	0	0	0	0	0	0	0	0	0	0	0	0	0	0	0	0	0	0	0	0	0	0	0	0	0	0	0	0	0	0	0	0	D_0__Eukaryota; D_1__SAR; D_2__Rhizaria; D_3__Cercozoa; D_4__Vampyrellidae; D_5__Arachnula
OTU6332	0	0	0	0	0	0	0	0	0	0	0	4	0	0	0	0	0	0	0	0	0	0	0	0	0	0	0	0	0	0	0	0	0	0	0	0	0	0	0	0	0	0	0	0	0	0	0	D_0__Eukaryota; D_1__Opisthokonta; D_2__Nucletmycea
OTU2728	0	0	0	0	0	0	0	0	0	0	0	0	0	0	0	0	0	0	0	0	0	0	0	0	0	0	0	0	0	0	0	0	0	0	0	0	0	0	0	0	0	0	0	0	0	0	0	D_0__Eukaryota; D_1__Opisthokonta; D_2__Holozoa; D_3__Metazoa (Animalia); D_8__Ellipura; D_9__Collembola
OTU6339	0	0	0	0	0	0	0	0	3	0	0	0	2	0	0	0	0	0	0	0	0	0	0	0	0	0	0	0	0	3	0	0	0	0	0	0	0	0	0	0	0	0	0	0	0	0	0	D_0__Eukaryota; D_1__Amoebozoa; D_2__Discosea; D_3__Flabellinia; D_4__Dactylopodida; D_5__Cyanidioschyzon sp. Y16; D_6__Cyanidioschyzon sp. Y16
OTU6338	0	0	0	0	0	0	0	0	0	0	0	0	2	0	0	0	0	0	0	0	0	0	0	0	0	0	0	0	0	0	0	0	0	0	0	0	0	0	0	0	0	0	0	0	0	0	0	D_0__Eukaryota; D_1__SAR; D_2__Alveolata; D_3__Ciliophora; D_5__Conthreep; D_6__Nassophorea
OTU6849	19	2	0	10	0	1	33	4	1	10	0	0	3	0	56	0	0	0	59	20	5	0	0	7	0	3	4	2	4	5	0	10	0	197	0	3	0	6	3	0	17	4	6	9	1	26	26	D_0__Eukaryota; D_1__Opisthokonta; D_2__Nucletmycea; D_3__Fungi
OTU6848	0	0	0	0	0	0	0	0	0	0	0	0	0	0	0	0	0	0	0	0	0	0	0	0	0	0	0	0	0	0	0	0	0	0	0	2	0	0	0	0	0	0	0	0	0	0	0	D_0__Eukaryota; D_1__Opisthokonta; D_2__Nucletmycea; D_3__Fungi
OTU417	4	0	0	0	0	0	0	0	0	0	0	0	0	0	0	0	0	0	1	0	6	0	0	3	0	1	0	0	0	0	0	0	0	0	0	0	0	0	0	0	0	0	0	0	0	0	0	D_0__Eukaryota; D_1__Excavata; D_2__Discoba; D_3__Discicristata; D_6__Heteronematina; D_7__Petalomonas; D_8__Petalomonas sphagnophila
OTU416	16	0	6	12	2	2	1	2	0	2	0	0	0	0	0	5	0	0	0	7	2	0	0	2	0	13	3	1	3	0	0	16	0	0	0	0	0	0	2	0	0	0	1	24	0	3	3	D_0__Eukaryota; D_1__SAR; D_2__Stramenopiles; D_3__Ochrophyta; D_5__Chromulinales; D_6__JBNA46; D_7__Ochromonadaceae environmental sample
OTU415	0	0	0	0	7	0	0	0	2	0	0	0	0	1	0	0	4	3	0	0	2	3	0	0	5	0	0	0	0	0	158	1	7	0	0	6	32	3	0	18	0	139	5	0	6	0	0	D_0__Eukaryota; D_1__SAR; D_2__Rhizaria; D_3__Cercozoa
OTU414	9	0	0	1	0	0	0	12	3	0	0	0	0	0	0	6	0	3	0	18	13	0	3	7	0	1	3	6	13	0	0	13	2	0	0	0	0	2	2	0	0	2	0	0	4	0	0	D_0__Eukaryota; D_1__Opisthokonta; D_2__Nucletmycea; D_3__Fungi
OTU413	0	0	0	0	0	0	0	0	0	0	0	0	0	0	0	0	0	0	0	0	14	0	0	0	0	3	0	0	0	0	0	0	0	0	0	0	0	0	0	0	0	0	0	0	0	0	0	D_0__Eukaryota
OTU412	1	1	0	5	0	0	3	4	0	3	0	0	0	0	0	6	0	0	5	2	3	0	0	4	0	2	5	18	3	0	0	1	0	3	0	0	0	0	3	1	8	2	0	7	0	3	26	D_0__Eukaryota; D_1__RT5iin25; D_2__uncultured Eimeriidae; D_3__uncultured Eimeriidae; D_4__uncultured Eimeriidae; D_5__uncultured Eimeriidae; D_6__uncultured Eimeriidae
OTU411	16	0	0	0	0	0	0	11	0	0	0	0	0	3	0	3	0	5	0	30	13	0	0	15	0	0	10	44	5	2	0	10	0	0	1	0	1	0	31	1	0	0	0	0	0	0	0	D_0__Eukaryota; D_1__Opisthokonta
OTU410	2	0	0	0	36	1	0	0	35	0	0	0	0	0	0	2	7	3	0	0	0	0	0	3	0	3	0	0	0	1	1	0	2	0	0	30	0	0	0	0	0	18	0	0	30	0	0	D_0__Eukaryota; D_1__Opisthokonta; D_2__Nucletmycea; D_3__Fungi; D_6__Chytridiomycetes; D_7__Chytridiales; D_8__uncultured fungus
OTU8793	0	0	0	0	0	0	0	0	0	0	0	0	0	0	0	0	0	0	0	0	0	0	0	0	0	0	0	0	0	0	0	0	0	0	0	0	0	0	0	0	0	0	0	0	0	0	0	D_0__Eukaryota; D_1__Archaeplastida; D_2__Chloroplastida; D_3__Charophyta
OTU4942	0	0	0	0	0	0	0	0	0	0	0	0	0	0	0	0	0	0	0	0	0	0	0	0	0	0	0	0	0	0	0	0	0	0	0	0	0	0	0	0	0	0	0	0	0	0	0	D_0__Eukaryota; D_1__SAR; D_2__Alveolata; D_3__Apicomplexa; D_6__Eugregarinorida; D_7__Monocystis
OTU419	0	0	0	0	0	0	0	0	0	0	0	0	0	0	0	23	0	0	0	0	0	0	0	0	0	0	6	2	0	0	0	0	0	0	0	0	0	0	0	0	0	0	0	0	0	0	0	D_0__Eukaryota; D_1__Opisthokonta; D_2__Nucletmycea; D_3__Fungi
OTU418	4	8	9	0	8	1	5	4	0	0	0	0	10	2	0	5	0	2	3	6	1	13	0	0	0	0	3	3	6	0	0	3	0	0	0	0	0	0	5	0	0	0	8	2	0	0	0	D_0__Eukaryota; D_1__SAR; D_2__Rhizaria; D_3__Cercozoa; D_4__Cercomonadidae; D_5__Cercomonas
OTU4943	0	0	0	0	0	0	0	0	0	0	0	0	0	0	0	0	0	0	0	0	0	0	0	0	0	0	0	0	0	0	0	0	0	0	0	0	0	0	0	0	0	0	0	0	0	0	0	D_0__Eukaryota; D_1__Archaeplastida; D_2__Chloroplastida; D_3__Charophyta
OTU4944	0	0	0	0	0	0	0	0	0	0	0	0	0	0	0	0	0	0	0	0	0	0	0	0	0	0	0	0	0	0	0	0	0	0	0	0	0	0	0	0	0	0	0	0	0	0	0	D_0__Eukaryota; D_1__SAR; D_2__Rhizaria; D_3__Cercozoa; D_4__Thecofilosea
OTU4945	0	0	0	0	0	0	0	0	0	0	0	0	0	0	0	0	0	0	0	0	0	0	0	0	0	0	0	0	0	0	0	0	0	0	0	0	0	0	0	0	0	0	0	0	0	0	0	D_0__Eukaryota; D_1__Opisthokonta
OTU9171	0	0	0	0	0	0	0	0	0	0	0	0	0	0	0	0	0	0	0	0	0	0	0	0	0	0	0	0	0	0	0	0	0	0	0	0	0	0	0	0	0	0	0	0	0	0	0	D_0__Eukaryota; D_1__SAR; D_2__Rhizaria; D_3__Cercozoa; D_4__Phytomyxea; D_5__uncultured; D_6__uncultured eukaryote
OTU4946	0	0	0	0	0	0	0	0	0	0	0	0	0	0	0	0	0	0	0	0	0	0	0	0	0	0	0	0	0	0	0	0	0	0	0	0	0	0	0	0	0	0	0	0	0	0	0	D_0__Eukaryota; D_1__Opisthokonta; D_2__Nucletmycea; D_3__Fungi; D_6__Incertae Sedis; D_7__Mortierellales; D_8__uncultured Sarcosomataceae
OTU12657	0	0	0	0	0	0	0	0	0	0	0	0	0	0	0	0	0	0	0	0	0	0	0	0	0	0	0	0	0	0	0	0	0	0	0	0	0	0	0	0	0	0	0	0	0	0	0	D_0__Eukaryota
OTU3267	0	0	0	0	0	0	0	0	0	0	0	0	0	0	0	0	0	0	2	0	0	0	0	0	0	0	0	0	0	0	0	0	0	0	0	0	0	0	0	0	0	0	0	0	0	0	0	D_0__Eukaryota; D_1__SAR; D_2__Alveolata; D_3__Protalveolata; D_4__Perkinsidae; D_5__A31; D_6__uncultured alveolate
OTU3268	0	0	0	0	0	0	0	0	0	0	0	0	0	0	0	0	0	2	0	0	0	0	0	0	0	0	0	0	0	0	0	0	1	0	0	2	0	0	0	0	0	1	0	0	0	0	0	D_0__Eukaryota
OTU4949	0	0	0	0	0	0	0	0	0	0	0	0	0	0	0	0	0	0	0	0	0	0	0	0	0	0	0	0	0	0	0	0	0	0	0	0	0	0	0	0	0	0	0	0	0	0	0	D_0__Eukaryota; D_1__Opisthokonta; D_2__Nucletmycea; D_3__Fungi; D_9__Pyxidiophoraceae; D_10__Pyxidiophora; D_11__Pyxidiophora arvernensis
OTU3868	0	0	0	0	0	0	0	0	0	0	0	0	0	0	0	0	0	0	0	0	0	0	0	0	0	0	0	0	0	0	0	0	0	0	0	0	0	0	0	0	0	0	0	0	0	0	0	D_0__Eukaryota; D_1__Opisthokonta; D_2__Nucletmycea; D_3__Fungi; D_9__Hypocreaceae; D_10__Hypomyces; D_11__Hypomyces chrysospermus
OTU3869	0	0	0	0	0	0	0	0	0	0	0	0	0	0	0	0	0	0	1	0	0	0	0	0	0	0	0	0	0	0	0	0	0	0	0	0	0	0	0	0	0	0	0	0	0	0	0	D_0__Eukaryota; D_1__Opisthokonta
OTU3318	7	0	0	11	0	6	0	7	0	2	0	0	0	0	0	1	0	0	0	12	15	0	0	21	0	5	12	16	32	0	0	11	0	7	0	0	0	0	11	0	3	0	0	5	0	1	0	D_0__Eukaryota; D_1__Amoebozoa; D_2__Schizoplasmodiida; D_3__uncultured Eimeriidae; D_4__uncultured Eimeriidae; D_5__uncultured Eimeriidae; D_6__uncultured Eimeriidae
OTU3319	0	0	0	0	0	0	0	0	0	0	0	0	0	0	0	0	0	0	0	0	0	0	0	0	0	0	0	0	0	0	0	0	0	0	0	0	0	0	0	0	0	0	0	0	0	0	0	D_0__Eukaryota; D_1__SAR; D_2__Rhizaria; D_3__Cercozoa; D_6__Rhizaspididae; D_7__Rhogostoma; D_8__uncultured eukaryote
OTU3862	0	0	0	0	0	0	0	0	0	0	0	0	0	0	0	0	0	0	0	0	0	0	0	0	0	0	0	0	0	0	0	0	0	0	0	0	0	0	0	0	0	0	0	0	0	0	0	D_0__Eukaryota; D_1__Opisthokonta; D_2__Nucletmycea; D_3__Fungi; D_9__Tricholomataceae
OTU3863	0	0	0	0	0	0	0	0	0	0	0	0	0	0	0	0	0	0	0	0	0	0	0	0	0	0	0	0	0	0	0	0	0	0	0	0	0	0	0	0	0	0	0	0	0	0	0	D_0__Eukaryota; D_1__SAR; D_2__Alveolata; D_3__Ciliophora
OTU3860	0	0	0	0	0	0	0	0	0	0	0	0	0	0	0	0	0	0	0	0	0	0	0	0	0	0	0	0	0	0	0	0	0	0	0	0	0	0	0	0	0	0	0	0	0	0	0	D_0__Eukaryota; D_1__Opisthokonta; D_2__Nucletmycea; D_3__Fungi; D_9__Archaeorhizomycetaceae; D_10__Archaeorhizomyces
OTU3861	0	0	0	0	0	0	0	0	0	0	0	0	0	0	0	0	0	0	0	0	0	0	0	0	0	0	0	0	0	0	0	0	0	0	0	0	0	0	0	0	0	0	0	0	0	0	0	D_0__Eukaryota; D_1__Opisthokonta; D_2__Holozoa; D_3__Metazoa (Animalia); D_8__Enoplia; D_9__Enoplida
OTU3866	0	0	0	0	0	0	0	0	0	0	0	0	0	0	0	0	0	0	0	0	0	0	0	0	0	0	0	0	0	0	0	0	0	0	0	0	0	0	0	0	0	0	0	0	0	0	0	D_0__Eukaryota; D_1__SAR; D_2__Rhizaria; D_3__Cercozoa; D_4__Glissomonadida; D_5__Heteromita
OTU3867	0	0	0	0	0	0	0	0	0	0	0	0	0	0	0	0	0	0	0	0	0	0	0	0	0	0	0	0	0	0	0	0	0	0	0	0	0	0	0	0	0	0	0	0	0	0	0	D_0__Eukaryota; D_1__Opisthokonta; D_2__Nucletmycea; D_3__Fungi
OTU3864	0	0	0	0	0	0	0	0	0	0	0	0	0	0	0	0	0	0	0	1	0	0	0	0	0	1	0	0	0	0	0	0	0	0	0	0	0	0	0	0	0	0	0	0	1	0	0	D_0__Eukaryota
OTU3865	0	0	0	0	0	0	0	0	0	0	0	0	0	0	0	0	0	0	0	0	0	0	0	0	0	0	0	0	0	0	0	0	0	0	0	0	0	0	0	0	0	0	0	0	0	0	0	D_0__Eukaryota; D_1__Opisthokonta; D_2__Nucletmycea; D_3__Fungi; D_9__Ceratobasidiaceae; D_10__Thanatephorus; D_11__Thanatephorus cucumeris
OTU12359	0	0	0	0	0	0	0	0	0	0	0	0	0	0	0	0	0	0	0	0	0	0	0	0	0	0	0	0	0	0	0	0	0	0	0	0	0	0	0	0	0	0	0	0	0	0	0	D_0__Eukaryota; D_1__Opisthokonta; D_2__Holozoa; D_3__Metazoa (Animalia); D_10__Neoptera; D_11__Hemiptera
OTU12358	0	0	0	0	0	0	0	0	0	0	0	0	0	0	0	0	0	0	0	0	0	0	0	0	0	0	0	0	0	0	0	0	0	0	0	0	0	0	0	0	0	0	0	0	0	0	0	D_0__Eukaryota; D_1__Opisthokonta; D_2__Holozoa; D_3__Metazoa (Animalia); D_8__Arachnida; D_9__Acari
OTU11807	0	0	0	0	0	0	0	0	0	0	0	0	0	0	0	0	0	0	0	0	0	0	0	0	0	0	0	0	0	0	0	0	0	0	0	0	0	0	0	0	0	0	0	0	0	0	0	D_0__Eukaryota; D_1__Archaeplastida; D_2__Chloroplastida; D_3__Charophyta
OTU12351	0	0	0	0	0	0	0	0	0	0	0	0	0	0	0	0	0	0	0	0	0	0	0	0	0	0	0	0	0	0	0	0	1	0	0	0	0	0	0	0	0	0	0	0	0	0	0	D_0__Eukaryota; D_1__Archaeplastida; D_2__Chloroplastida; D_3__Charophyta; D_8__Spermatophyta; D_9__Magnoliophyta; D_10__Phaseoleae environmental sample
OTU12350	0	0	0	0	0	0	0	0	0	0	0	0	0	0	0	0	0	0	0	0	0	0	0	0	0	0	0	0	0	0	0	0	0	0	0	0	0	0	0	0	0	0	0	0	0	0	0	D_0__Eukaryota; D_1__Amoebozoa; D_2__Discosea; D_3__Longamoebia; D_4__Centramoebida; D_5__Acanthamoeba; D_6__Acanthamoeba hatchetti
OTU12353	0	0	0	0	0	0	0	0	0	0	0	0	0	0	0	0	0	0	0	0	0	0	0	0	0	0	0	0	0	0	0	0	0	0	0	0	0	0	0	0	0	0	0	0	0	0	0	D_0__Eukaryota; D_1__Opisthokonta; D_2__Holozoa; D_3__Metazoa (Animalia); D_8__Arachnida; D_9__Acari; D_10__Tectocepheus sarekensis
OTU12352	0	0	1	0	0	0	0	0	0	0	0	0	0	0	0	0	0	0	0	0	0	0	0	0	0	0	0	0	0	0	0	0	0	0	0	0	0	5	0	0	0	0	0	0	0	0	0	D_0__Eukaryota; D_1__SAR; D_2__Rhizaria; D_3__Cercozoa; D_4__Vampyrellidae; D_5__Cercozoa sp. 1 YG-2013; D_6__Cercozoa sp. 1 YG-2013
OTU12355	0	0	0	0	0	0	0	0	0	0	0	0	0	0	0	0	0	0	0	0	0	0	0	0	0	0	0	0	0	0	0	0	0	0	0	0	0	0	0	0	0	0	0	0	0	0	0	D_0__Eukaryota; D_1__Archaeplastida; D_2__Chloroplastida; D_3__Charophyta; D_11__Poales
OTU12354	0	0	0	0	0	0	0	0	0	0	0	0	0	0	0	0	0	0	0	0	0	0	0	0	0	0	0	0	0	0	0	0	0	0	0	0	0	0	0	0	0	0	0	0	0	0	0	D_0__Eukaryota
OTU12357	0	0	0	0	0	0	0	0	0	0	0	0	0	0	0	0	0	0	0	0	0	0	0	0	0	0	0	0	0	0	0	0	0	0	0	0	0	0	0	0	0	0	0	0	0	0	0	D_0__Eukaryota; D_1__Archaeplastida; D_2__Chloroplastida; D_3__Charophyta
OTU12356	0	0	0	0	0	0	0	0	0	0	0	0	0	0	0	0	0	0	0	0	0	0	0	0	0	0	0	0	0	0	0	0	0	0	0	0	0	0	0	0	0	0	0	0	0	0	0	D_0__Eukaryota; D_1__SAR; D_2__Rhizaria; D_3__Cercozoa
OTU13338	0	0	0	0	0	0	0	0	0	0	0	0	0	0	0	0	0	0	0	0	0	0	0	0	0	0	0	0	0	0	0	0	0	0	0	0	0	0	0	0	0	0	0	0	0	0	0	D_0__Eukaryota; D_1__Archaeplastida; D_2__Chloroplastida; D_3__Charophyta
OTU13339	0	0	0	0	0	0	0	0	0	0	0	0	0	0	0	0	0	0	0	0	0	0	0	0	0	0	0	0	0	0	0	0	0	0	0	0	0	0	0	0	0	0	0	0	0	0	0	D_0__Eukaryota; D_1__Opisthokonta; D_2__Holozoa; D_3__Metazoa (Animalia); D_7__Eutardigrada; D_8__Parachela; D_9__Hypsibius convergens
OTU8794	0	0	0	0	0	0	0	0	0	0	0	0	0	0	0	0	0	0	0	0	0	0	0	0	0	0	0	0	0	0	0	0	0	0	0	0	0	0	0	0	0	0	0	0	0	0	0	D_0__Eukaryota; D_1__Opisthokonta; D_2__Nucletmycea; D_3__Fungi
OTU13334	0	0	0	0	1	1	0	0	0	0	0	0	0	0	0	0	0	0	0	1	0	1	0	1	0	0	0	0	0	0	0	0	0	0	0	0	0	0	0	0	0	0	0	0	0	0	0	D_0__Eukaryota; D_1__Archaeplastida; D_2__Chloroplastida; D_3__Charophyta
OTU13335	0	0	0	0	0	0	0	0	0	0	0	0	0	0	0	0	0	0	0	0	0	0	0	0	1	0	0	0	0	0	0	0	0	0	0	0	0	0	0	0	0	0	0	0	0	0	0	D_0__Eukaryota; D_1__Archaeplastida; D_2__Chloroplastida; D_3__Charophyta
OTU13336	0	0	0	0	0	0	0	0	0	0	0	0	0	0	0	0	0	0	0	0	0	0	0	0	0	0	0	0	0	0	0	0	0	0	0	0	0	0	0	0	0	0	0	0	0	0	0	D_0__Eukaryota; D_1__Opisthokonta; D_2__Nucletmycea; D_3__Fungi
OTU13337	0	0	0	0	0	0	0	0	0	0	0	0	0	0	0	0	0	0	0	0	0	0	0	0	0	0	0	0	0	0	0	0	0	0	0	0	0	0	0	0	0	0	0	0	0	0	0	D_0__Eukaryota; D_1__Amoebozoa; D_2__Tubulinea; D_3__Arcellinida; D_4__Echinamoebida; D_5__Echinamoeba; D_6__wastewater metagenome
OTU13330	0	0	0	0	0	0	0	0	0	0	0	0	0	0	0	0	0	0	0	0	0	0	0	2	0	0	0	0	0	0	0	0	0	0	0	0	0	0	0	0	0	0	0	0	0	0	0	D_0__Eukaryota; D_1__Archaeplastida; D_2__Chloroplastida; D_3__Charophyta
OTU13331	0	0	0	0	0	0	0	0	0	0	0	0	0	0	0	0	0	0	0	0	0	0	0	0	0	0	0	0	0	0	0	0	0	0	0	0	0	0	0	0	0	0	0	0	0	0	0	D_0__Eukaryota; D_1__Archaeplastida; D_2__Chloroplastida; D_3__Charophyta; D_10__Fabales; D_11__Lotus; D_12__Lotus japonicus
OTU13332	0	0	0	0	0	0	0	0	0	0	0	0	0	0	0	0	0	0	0	0	0	0	0	0	0	0	0	0	0	0	0	0	0	0	0	0	0	0	0	0	0	0	0	0	0	0	0	D_0__Eukaryota
OTU13333	0	0	0	0	0	0	0	0	0	0	0	0	0	0	0	0	0	0	0	0	0	0	0	0	0	0	0	0	0	0	0	0	0	0	0	0	0	0	0	0	0	0	0	0	0	0	0	D_0__Eukaryota; D_1__Archaeplastida; D_2__Chloroplastida; D_3__Charophyta; D_8__Bryales; D_9__Bryum; D_10__Bryum caespiticium
OTU1644	0	0	0	0	0	0	0	0	0	0	0	0	0	0	0	0	0	0	0	0	0	0	0	0	0	0	0	0	0	0	0	0	0	0	0	0	0	0	0	0	0	0	0	0	0	0	0	D_0__Eukaryota; D_1__Archaeplastida; D_2__Chloroplastida; D_3__Charophyta; D_11__Poales; D_12__Aegilops; D_13__Aegilops tauschii
OTU1645	0	0	0	0	0	0	0	0	0	0	0	0	0	0	0	0	0	0	0	0	0	0	0	0	0	0	4	0	0	0	0	0	0	0	0	0	0	0	0	0	0	0	0	0	0	0	0	D_0__Eukaryota; D_1__Opisthokonta
OTU1646	0	0	0	0	0	0	0	0	0	0	0	0	0	0	0	0	0	0	0	0	0	0	0	0	0	0	0	0	0	0	0	0	0	0	0	0	0	0	0	0	0	0	0	0	0	0	0	D_0__Eukaryota; D_1__Opisthokonta; D_2__Holozoa; D_3__Metazoa (Animalia); D_8__Ellipura; D_9__Collembola
OTU1647	0	0	0	0	0	0	0	0	0	0	0	0	0	0	0	0	0	0	0	0	0	0	0	0	0	0	0	0	0	0	0	0	0	0	0	0	0	0	0	0	0	0	0	0	0	0	0	D_0__Eukaryota; D_1__SAR; D_2__Alveolata; D_3__Protalveolata; D_4__Perkinsidae; D_5__A31
OTU1640	0	0	0	0	0	0	0	0	0	0	0	0	0	0	0	0	0	0	0	0	0	0	0	0	0	0	0	0	0	0	0	0	0	0	0	0	0	0	0	0	0	0	0	0	0	0	0	D_0__Eukaryota; D_1__Opisthokonta; D_2__Holozoa; D_3__Metazoa (Animalia); D_10__Neoptera; D_11__Coleoptera
OTU1641	0	0	0	0	0	0	0	0	0	0	0	0	0	0	0	0	0	0	0	0	0	0	0	0	0	0	1	0	0	0	0	0	0	0	0	0	0	0	0	0	0	0	0	0	0	0	0	D_0__Eukaryota; D_1__Opisthokonta
OTU1642	0	0	0	6	0	0	2	0	0	21	0	2	0	0	8	0	2	2	10	0	1	1	0	0	0	2	0	0	0	0	2	0	0	14	0	1	0	0	0	0	9	0	0	4	0	8	6	D_0__Eukaryota; D_1__Opisthokonta; D_2__Nucletmycea; D_3__Fungi
OTU1643	0	0	0	0	2	0	0	2	12	0	0	0	0	0	0	0	0	2	0	0	0	0	0	0	0	0	0	14	0	0	0	1	0	0	0	0	0	0	0	0	0	1	0	0	8	0	0	D_0__Eukaryota; D_1__SAR; D_2__Rhizaria; D_3__Cercozoa; D_4__Vampyrellidae; D_5__Arachnula
OTU1648	0	0	0	0	0	0	0	0	0	0	0	0	0	0	0	0	0	0	0	0	0	0	0	0	0	0	0	0	0	0	0	0	0	0	0	0	0	0	0	0	0	0	0	0	0	0	0	D_0__Eukaryota; D_1__SAR; D_2__Rhizaria; D_3__Cercozoa; D_4__Glissomonadida; D_5__Amb-18S-1124; D_6__Thaumatomonadida environmental sample
OTU1649	0	0	0	0	0	0	0	0	0	0	0	0	0	0	0	0	0	0	0	0	0	0	0	0	0	0	0	0	0	0	0	0	0	0	0	0	0	0	0	0	0	0	0	0	0	0	0	D_0__Eukaryota; D_1__Opisthokonta; D_2__Nucletmycea; D_3__Fungi; D_4__Cryptomycota; D_5__LKM11
OTU12539	0	0	0	2	0	1	0	1	0	0	0	0	0	0	0	2	0	0	1	0	1	0	0	0	0	0	0	1	0	0	0	1	0	0	0	0	0	0	0	0	0	0	0	0	0	1	0	D_0__Eukaryota
OTU12538	0	0	0	0	0	0	0	0	0	0	0	0	0	0	0	0	0	0	0	0	0	0	0	0	0	0	0	0	0	0	0	0	0	0	0	0	0	0	0	0	0	0	0	0	0	0	0	D_0__Eukaryota; D_1__Archaeplastida; D_2__Chloroplastida; D_3__Charophyta; D_8__Spermatophyta; D_9__Magnoliophyta; D_10__Phaseoleae environmental sample
OTU12535	0	0	0	0	0	0	0	0	0	0	0	0	0	0	0	0	0	0	0	0	0	0	0	0	0	0	0	0	0	0	0	0	0	0	0	0	0	0	0	0	0	0	0	0	0	0	0	D_0__Eukaryota; D_1__Amoebozoa; D_2__Tubulinea; D_3__Arcellinida; D_4__Echinamoebida; D_5__Echinamoeba; D_6__wastewater metagenome
OTU12534	0	0	0	0	0	0	0	0	0	0	0	0	0	0	0	0	0	0	0	0	0	0	0	1	0	0	0	0	0	0	0	0	0	0	0	0	0	0	0	0	0	0	0	0	0	0	0	D_0__Eukaryota; D_1__Archaeplastida; D_2__Chloroplastida; D_3__Charophyta
OTU12537	0	0	0	0	0	0	0	0	0	0	0	0	0	0	0	0	0	0	0	0	0	0	0	0	0	0	0	0	0	0	0	0	0	0	0	0	0	0	0	0	0	0	0	0	0	0	0	D_0__Eukaryota; D_1__Opisthokonta; D_2__Nucletmycea; D_3__Fungi
OTU12536	0	0	0	0	0	0	0	0	0	0	0	0	0	0	0	0	0	0	0	0	0	0	0	0	0	0	0	0	0	0	0	0	0	0	0	0	0	0	0	0	0	0	0	0	0	0	0	D_0__Eukaryota; D_1__SAR; D_2__Rhizaria; D_3__Cercozoa; D_4__Glissomonadida; D_5__Bodomorpha; D_6__uncultured cercozoan
OTU12531	3	0	0	0	0	0	0	0	0	0	0	0	0	0	0	0	0	0	0	0	2	0	0	0	0	0	3	0	3	0	0	4	0	0	0	0	0	0	0	0	0	0	0	0	0	0	0	D_0__Eukaryota; D_1__Opisthokonta
OTU12530	0	0	0	0	0	0	0	0	0	0	0	0	0	0	0	0	0	0	0	0	0	0	0	0	0	0	0	3	0	0	0	0	0	0	0	0	0	0	0	0	0	0	0	0	0	0	0	D_0__Eukaryota; D_1__SAR; D_2__Rhizaria; D_3__Cercozoa; D_4__Cercomonadidae; D_5__Cercomonas; D_6__Cercomonas sp. HFCC 900
OTU12533	0	0	0	0	0	0	0	0	0	0	0	0	0	0	0	0	0	0	0	0	0	0	0	0	0	0	0	0	0	0	0	0	0	0	0	0	0	0	0	0	0	0	0	0	0	0	0	D_0__Eukaryota; D_1__Archaeplastida; D_2__Chloroplastida; D_3__Charophyta; D_10__Caryophyllales; D_11__Rumex; D_12__Rumex palustris
OTU12532	0	0	0	0	0	0	0	0	0	0	0	0	0	0	0	0	0	0	0	0	0	0	0	0	0	0	0	0	0	0	0	0	0	0	0	0	0	0	0	0	0	0	0	0	0	0	0	D_0__Eukaryota; D_1__Opisthokonta; D_2__Nucletmycea; D_3__Fungi
OTU13482	0	0	0	0	0	0	0	0	0	0	0	0	0	0	0	0	0	0	0	0	0	0	0	0	0	0	0	0	0	0	0	0	0	0	0	0	0	0	0	0	0	0	0	0	0	0	0	D_0__Eukaryota; D_1__Opisthokonta; D_2__Nucletmycea; D_3__Fungi; D_6__Incertae Sedis; D_7__Endogonales; D_8__Mucoromycotina sp. MIB 8387
OTU13483	0	0	0	0	0	0	0	0	0	0	0	0	0	0	0	0	0	0	0	0	0	0	0	0	0	0	0	0	0	0	0	0	0	0	0	0	0	0	0	0	0	0	0	0	0	0	0	D_0__Eukaryota; D_1__Opisthokonta; D_2__Nucletmycea; D_3__Fungi; D_6__Chytridiomycetes
OTU13480	0	0	0	0	0	0	0	0	0	0	0	0	0	0	0	0	0	0	0	0	0	0	0	0	0	0	0	0	0	0	0	0	0	0	0	3	0	0	0	0	0	0	0	0	0	0	0	D_0__Eukaryota; D_1__Opisthokonta; D_2__Nucletmycea; D_3__Fungi; D_6__Chytridiomycetes; D_7__Chytridiales
OTU13481	0	0	0	0	0	0	0	0	0	0	0	0	0	0	0	0	0	0	0	0	0	0	0	0	0	0	0	0	0	0	0	0	0	0	0	0	0	0	0	0	0	0	0	0	0	0	0	D_0__Eukaryota; D_1__Opisthokonta; D_2__Holozoa; D_3__Metazoa (Animalia); D_8__Rhabdocoela; D_9__Neodalyellida; D_10__Acrochordonoposthia conica
OTU13486	0	0	0	0	0	0	0	0	0	0	0	0	0	0	0	0	0	0	0	0	0	0	0	0	0	0	0	0	0	0	0	0	0	0	0	0	0	0	0	0	0	0	0	0	0	0	0	D_0__Eukaryota; D_1__Opisthokonta; D_2__Nucletmycea; D_3__Fungi; D_9__Ceratobasidiaceae
OTU13487	0	0	0	0	0	0	0	0	0	0	0	0	0	0	0	0	0	0	0	0	0	0	0	0	0	0	0	0	0	0	0	0	0	0	0	0	0	0	0	0	0	0	0	0	0	0	0	D_0__Eukaryota; D_1__Opisthokonta; D_2__Nucletmycea; D_3__Fungi
OTU13484	0	0	0	0	0	0	0	0	0	0	0	0	0	0	0	0	0	0	0	0	0	0	0	0	0	0	0	0	0	0	0	0	0	0	0	0	0	0	0	0	0	0	0	0	0	0	0	D_0__Eukaryota; D_1__Amoebozoa; D_2__Discosea; D_3__Flabellinia; D_4__Vannellida; D_5__Protosteliopsis
OTU7124	0	0	0	0	0	0	0	0	0	0	0	0	0	0	0	0	0	0	0	0	0	0	0	0	0	0	0	0	0	0	0	0	0	0	0	0	0	0	0	0	0	0	0	0	0	0	0	D_0__Eukaryota; D_1__Opisthokonta; D_2__Nucletmycea; D_3__Fungi; D_6__Incertae Sedis; D_7__Endogonales
OTU13488	0	0	0	0	0	0	0	0	0	0	0	0	0	0	0	0	0	0	0	0	0	0	0	0	0	0	0	0	0	0	0	0	0	0	0	0	0	0	0	0	0	0	0	0	0	0	0	D_0__Eukaryota; D_1__Opisthokonta; D_2__Nucletmycea; D_3__Fungi
OTU13489	0	0	0	0	0	0	0	0	0	0	0	0	0	0	0	0	0	0	0	0	0	0	0	0	0	0	0	0	0	0	0	0	0	0	0	0	0	0	0	0	0	0	0	0	0	0	0	D_0__Eukaryota; D_1__Opisthokonta
OTU7593	0	0	0	0	0	0	0	0	0	0	0	0	0	0	0	0	0	0	0	0	0	0	0	0	0	2	0	0	0	0	0	0	0	0	0	0	0	0	0	0	0	0	0	0	0	0	0	D_0__Eukaryota; D_1__Opisthokonta; D_2__Nucletmycea; D_3__Fungi; D_4__Cryptomycota; D_5__LKM11
OTU9019	0	0	0	0	0	0	0	0	0	0	0	0	0	0	0	0	0	0	0	0	0	0	0	0	0	0	0	0	0	0	0	0	0	0	0	0	0	0	0	0	0	0	0	0	0	0	0	D_0__Eukaryota; D_1__SAR; D_2__Alveolata; D_3__Ciliophora; D_7__Colpodida; D_8__Colpoda
OTU9018	0	0	0	0	0	0	0	0	0	0	0	0	0	0	0	0	0	0	0	0	0	0	0	0	0	0	0	0	0	0	0	0	0	0	0	0	0	0	0	0	0	0	0	0	0	0	0	D_0__Eukaryota
OTU7529	0	0	0	0	0	0	0	0	0	0	0	0	0	0	0	0	0	0	0	0	0	0	0	0	0	0	0	0	0	0	0	0	0	0	0	0	0	0	0	0	0	0	0	0	0	0	0	D_0__Eukaryota; D_1__Opisthokonta; D_2__Nucletmycea; D_3__Fungi
OTU7528	0	0	0	0	0	0	0	0	0	0	0	0	0	0	0	0	0	0	0	0	0	0	0	0	0	0	0	0	0	0	0	0	0	1	0	0	0	0	0	0	0	2	0	1	0	0	0	D_0__Eukaryota; D_1__Opisthokonta; D_2__Nucletmycea; D_3__Fungi
OTU8947	0	0	0	0	0	0	0	0	0	0	0	0	0	0	0	0	0	0	0	0	0	0	0	0	0	0	0	0	2	0	0	0	0	0	0	0	0	0	0	0	0	0	0	0	0	2	0	D_0__Eukaryota; D_1__Opisthokonta; D_2__Nucletmycea; D_3__Fungi
OTU7523	0	0	0	0	0	0	0	0	0	0	0	0	0	0	0	0	0	0	0	0	0	0	0	0	0	0	0	0	0	0	0	0	0	0	0	5	0	0	0	0	0	0	0	0	0	0	0	D_0__Eukaryota
OTU7522	0	0	0	0	0	0	0	0	0	0	0	0	0	0	0	0	0	0	0	0	0	0	0	0	0	0	0	0	0	0	0	0	0	0	0	0	0	0	0	0	0	0	0	0	0	0	0	D_0__Eukaryota; D_1__SAR; D_2__Rhizaria; D_3__Cercozoa; D_4__Cercomonadidae; D_5__Eocercomonas; D_6__Eocercomonas sp. HFCC 907
OTU7521	3	4	2	2	1	2	13	0	2	6	0	0	2	2	0	0	3	0	4	0	0	0	1	1	0	2	0	0	0	6	0	2	0	3	0	63	9	1	4	7	2	6	0	4	4	13	5	D_0__Eukaryota; D_1__Opisthokonta; D_2__Nucletmycea; D_3__Fungi
OTU7520	0	0	0	0	0	0	0	0	0	0	0	0	0	0	0	0	0	0	0	0	0	0	0	0	0	0	0	0	0	0	0	0	0	0	0	0	0	0	0	0	0	0	0	0	0	0	0	D_0__Eukaryota; D_1__Opisthokonta
OTU7527	0	0	3	0	0	0	0	0	0	0	0	0	0	0	0	0	0	2	0	0	0	0	0	0	0	0	0	0	0	0	0	0	0	0	0	0	0	0	0	0	0	0	0	0	0	0	0	D_0__Eukaryota; D_1__Opisthokonta; D_2__Nucletmycea; D_3__LKM15
OTU7526	0	0	0	0	0	0	0	0	0	0	0	0	0	0	0	0	0	0	0	0	0	0	0	0	0	0	0	0	0	0	0	0	0	0	0	0	0	0	0	0	0	0	0	0	0	0	0	D_0__Eukaryota; D_1__Opisthokonta; D_2__Nucletmycea; D_3__Fungi
OTU7525	0	0	0	0	0	0	0	0	0	0	0	0	0	0	0	0	0	0	0	0	0	0	0	0	0	0	0	0	0	0	0	0	0	0	0	0	0	0	0	0	0	0	0	0	0	0	0	D_0__Eukaryota; D_1__SAR; D_2__Rhizaria; D_3__Cercozoa; D_4__Glissomonadida
OTU7524	0	0	0	0	0	0	0	0	0	0	0	0	0	0	0	0	0	0	0	0	0	0	0	0	0	0	0	0	0	0	0	0	0	0	0	0	0	0	0	0	0	0	0	0	0	0	0	D_0__Eukaryota; D_1__SAR; D_2__Rhizaria; D_3__Cercozoa
OTU5543	0	0	0	0	0	0	0	0	0	0	0	0	0	0	0	0	0	0	0	0	0	0	0	0	0	0	0	0	0	0	0	0	0	0	0	0	0	0	0	0	0	0	0	0	0	0	0	D_0__Eukaryota; D_1__Opisthokonta; D_2__Nucletmycea; D_3__Fungi; D_9__Pyronemataceae
OTU5542	0	0	0	0	0	0	0	0	0	0	0	0	0	0	0	0	0	0	0	0	0	0	0	0	0	0	0	0	0	0	0	0	0	0	0	0	0	0	0	0	0	0	0	0	0	0	0	D_0__Eukaryota; D_1__SAR; D_2__Alveolata; D_3__Apicomplexa
OTU5541	0	0	0	0	0	0	0	0	0	0	0	0	0	0	0	0	0	0	0	0	0	0	0	0	0	0	0	0	0	0	0	0	0	0	0	0	0	0	0	0	0	0	0	0	0	0	0	D_0__Eukaryota; D_1__SAR; D_2__Rhizaria; D_3__Cercozoa; D_4__Phytomyxea
OTU5540	0	0	0	0	0	0	0	0	0	0	0	0	0	0	0	0	0	0	0	0	0	0	0	0	0	0	0	0	0	0	0	0	0	0	0	0	0	0	0	0	0	0	0	0	0	0	0	D_0__Eukaryota; D_1__Opisthokonta; D_2__Nucletmycea; D_3__Fungi
OTU5547	0	0	0	0	0	0	0	0	0	0	0	0	0	0	0	0	0	0	0	0	1	0	0	0	0	0	0	0	0	0	0	0	0	0	0	0	0	0	0	0	0	0	0	0	0	0	0	D_0__Eukaryota; D_1__SAR; D_2__Rhizaria; D_3__Cercozoa; D_4__Glissomonadida; D_5__Allantion; D_6__Thaumatomonadida environmental sample
OTU5546	0	0	0	0	0	0	0	0	0	0	0	0	0	0	0	0	0	0	0	0	0	0	0	0	0	0	0	0	0	0	0	0	0	0	0	0	0	0	0	0	0	0	0	0	0	0	0	D_0__Eukaryota; D_1__Haptophyta; D_2__uncultured; D_3__uncultured haptophyte; D_4__uncultured haptophyte; D_5__uncultured haptophyte; D_6__uncultured haptophyte
OTU5545	0	0	0	0	0	0	0	0	0	0	0	0	0	0	0	0	0	0	0	0	0	0	0	0	0	0	0	0	0	0	0	0	0	0	0	0	0	0	0	0	0	0	0	0	0	0	0	D_0__Eukaryota; D_1__SAR; D_2__Stramenopiles; D_3__Bicosoecida; D_4__Bicosoeca; D_5__uncultured eukaryote; D_6__uncultured eukaryote
OTU5544	0	0	0	0	0	0	0	0	0	0	0	0	0	0	0	0	0	0	0	0	0	0	0	0	0	0	0	0	0	0	0	0	0	0	0	0	0	0	0	0	0	0	0	0	0	0	0	D_0__Eukaryota; D_1__SAR; D_2__Alveolata; D_3__Apicomplexa; D_6__Archigregarinorida; D_7__Selenidium
OTU5549	0	0	0	0	0	0	0	0	0	0	0	0	0	0	0	0	0	0	0	0	0	0	0	0	0	0	0	0	0	0	0	0	0	0	0	0	0	0	0	0	0	0	0	0	0	0	0	D_0__Eukaryota
OTU5548	0	0	0	0	0	0	0	0	0	0	0	0	0	0	0	0	0	0	0	0	0	0	0	0	0	0	0	0	0	0	0	0	0	0	0	0	0	0	0	0	0	0	0	0	0	0	0	D_0__Eukaryota; D_1__Opisthokonta; D_2__Nucletmycea; D_3__Fungi
OTU5019	0	0	0	0	1	0	0	0	0	0	0	0	0	0	0	0	0	0	0	0	0	0	0	0	0	0	0	0	0	0	0	0	0	0	0	0	0	0	0	0	0	1	0	0	2	0	0	D_0__Eukaryota; D_1__Opisthokonta; D_2__Nucletmycea; D_3__Fungi
OTU5018	0	0	0	0	0	0	0	0	0	0	0	0	0	0	0	0	0	0	0	0	0	0	0	0	0	0	0	0	0	0	0	0	0	0	0	0	0	0	0	0	0	0	0	0	0	0	0	D_0__Eukaryota
OTU1253	0	0	0	0	0	0	0	0	0	0	0	0	0	0	0	0	0	0	0	0	0	0	0	0	0	0	0	0	0	0	0	0	0	0	0	0	0	0	0	0	0	0	0	0	0	0	0	D_0__Eukaryota; D_1__SAR; D_2__Stramenopiles; D_3__Ochrophyta; D_5__Bacillariophytina; D_6__Bacillariophyceae; D_7__Surirella sp. TF-2014
OTU1252	9	7	16	7	2	1	0	0	0	0	0	0	14	0	2	6	2	20	0	6	8	13	0	6	0	4	6	0	5	21	2	7	0	0	0	8	11	33	9	12	0	11	5	0	6	2	0	D_0__Eukaryota; D_1__Archaeplastida; D_2__Chloroplastida; D_3__Chlorophyta; D_5__Sphaeropleales; D_6__Desmodesmus; D_7__Desmodesmus intermedius
OTU1251	0	0	0	0	0	0	0	0	0	0	0	0	0	0	0	0	0	0	0	0	0	0	0	0	0	0	0	0	0	0	0	0	0	0	0	0	0	0	0	0	0	0	0	0	0	0	0	D_0__Eukaryota; D_1__Opisthokonta; D_2__Nucletmycea; D_3__Fungi
OTU1250	0	0	0	0	0	0	0	0	0	0	0	1	0	0	0	0	0	0	0	0	0	0	23	0	24	0	0	0	0	0	0	0	1	0	0	0	2	0	0	0	0	0	0	0	0	0	0	D_0__Eukaryota
OTU1257	2	0	1	5	0	0	0	25	0	0	0	0	0	0	0	20	0	0	0	7	16	0	0	13	0	0	8	21	7	2	0	16	0	0	0	0	3	0	27	1	0	0	0	0	0	0	0	D_0__Eukaryota; D_1__Amoebozoa; D_2__Discosea; D_3__Longamoebia; D_4__Centramoebida; D_5__Acanthamoeba
OTU1256	0	1	0	0	0	0	0	0	0	0	0	0	0	0	0	0	0	0	0	2	0	0	0	0	0	0	0	0	0	2	0	0	0	0	0	0	0	0	3	0	0	0	0	0	0	0	0	D_0__Eukaryota
OTU1255	0	0	0	0	0	0	0	0	0	0	0	0	0	0	0	0	0	0	0	0	0	0	0	0	0	0	0	0	0	0	0	0	0	0	0	0	0	0	0	0	0	0	0	0	0	0	0	D_0__Eukaryota; D_1__Opisthokonta; D_2__Nucletmycea; D_3__Fungi; D_4__Cryptomycota; D_5__LKM11; D_6__uncultured Eimeriidae
OTU1254	8	0	0	0	0	0	0	7	0	0	0	0	0	0	0	4	0	0	1	5	3	0	0	7	0	0	4	8	6	0	0	4	0	0	0	0	0	0	11	0	0	0	0	0	0	0	2	D_0__Eukaryota; D_1__SAR; D_2__Rhizaria; D_3__Cercozoa; D_4__Glissomonadida
OTU10685	0	0	0	0	0	0	0	0	0	0	0	0	0	0	0	0	0	0	0	0	0	0	0	0	0	0	0	0	0	0	0	0	0	0	0	0	0	0	0	0	0	0	0	0	0	0	0	D_0__Eukaryota; D_1__SAR; D_2__Rhizaria; D_3__Cercozoa; D_4__Phytomyxea; D_5__uncultured; D_6__Spongospora subterranea f. sp. subterranea
OTU10684	0	0	0	0	0	0	0	0	0	0	0	0	0	0	0	0	0	0	4	0	0	0	0	0	0	0	0	0	0	0	0	0	0	0	0	0	0	0	0	0	0	0	0	0	0	0	0	D_0__Eukaryota
OTU10687	0	0	0	0	0	0	0	0	0	0	0	0	0	0	0	0	3	0	0	0	0	0	0	0	0	0	0	0	0	0	0	0	0	0	0	0	0	0	0	0	0	0	0	0	0	0	0	D_0__Eukaryota; D_1__Opisthokonta; D_2__Nucletmycea; D_3__Fungi
OTU10686	0	0	0	0	0	0	0	0	0	0	0	0	0	0	0	0	0	0	0	0	0	0	0	0	0	0	0	0	0	0	0	0	0	0	0	0	0	0	0	0	0	0	0	0	0	0	0	D_0__Eukaryota; D_1__Opisthokonta; D_2__Nucletmycea; D_3__Fungi
OTU10681	0	0	0	0	0	0	0	0	0	0	0	0	0	0	1	0	0	0	0	0	0	4	0	0	0	0	0	0	0	0	0	0	0	0	0	0	0	0	0	0	0	0	0	0	0	0	0	D_0__Eukaryota; D_1__Opisthokonta
OTU10680	0	0	0	0	0	0	0	0	0	0	0	0	0	0	0	0	0	0	0	0	0	0	0	0	0	0	0	0	0	0	0	0	0	0	0	0	0	0	0	0	0	0	0	0	0	0	0	D_0__Eukaryota; D_1__Opisthokonta; D_2__Nucletmycea; D_3__Fungi
OTU10683	0	16	13	44	0	42	25	1	2	39	0	3	2	13	12	0	1	120	23	0	8	4	4	0	0	39	0	0	6	14	1	1	7	57	0	38	7	6	0	2	9	0	9	10	0	42	35	D_0__Eukaryota; D_1__SAR; D_2__Rhizaria; D_3__Cercozoa
OTU10682	0	0	0	0	0	0	0	0	0	0	0	0	0	0	0	0	0	0	0	0	0	0	0	0	0	0	0	0	0	0	0	0	0	0	0	0	0	0	0	0	0	0	0	0	0	0	0	D_0__Eukaryota
OTU9275	0	0	0	0	0	0	0	0	0	0	0	0	0	0	0	0	0	0	0	0	0	0	0	0	0	0	0	0	0	0	0	0	0	0	0	0	0	0	0	0	0	0	0	0	0	0	0	D_0__Eukaryota; D_1__SAR; D_2__Rhizaria; D_3__Cercozoa; D_7__Thaumatomonadidae; D_8__Thaumatomastix; D_9__uncultured cercozoan
OTU9274	0	0	0	0	0	0	0	0	0	0	0	0	0	0	0	0	0	0	0	0	0	0	0	0	0	0	0	0	0	0	0	0	0	0	0	0	0	0	0	0	0	0	0	0	0	0	0	D_0__Eukaryota; D_1__Opisthokonta; D_2__Nucletmycea; D_3__Fungi
OTU12829	0	0	0	0	0	0	0	0	0	0	0	0	0	0	0	0	0	0	0	0	0	0	0	0	0	0	0	0	0	0	0	0	0	0	0	0	0	0	0	0	0	0	0	0	0	0	0	D_0__Eukaryota
OTU12828	0	0	0	0	0	0	0	0	0	0	0	0	0	0	0	0	0	0	0	0	0	0	0	0	0	0	0	0	0	0	0	0	0	0	0	0	1	0	0	0	0	0	0	0	0	0	0	D_0__Eukaryota; D_1__SAR; D_2__Rhizaria; D_3__Cercozoa; D_4__Glissomonadida
OTU9271	0	0	0	0	0	0	0	0	0	0	0	0	0	0	0	0	0	0	0	0	0	0	0	0	0	0	0	0	0	0	0	0	0	0	0	0	0	0	0	0	0	0	0	0	0	0	0	D_0__Eukaryota; D_1__Opisthokonta; D_2__Nucletmycea; D_3__Fungi
OTU9270	0	0	0	0	0	0	0	0	0	0	0	0	0	0	0	0	0	0	0	0	0	0	0	0	0	0	0	0	0	0	0	0	0	0	0	0	0	0	0	0	0	0	0	0	0	0	0	D_0__Eukaryota; D_1__Archaeplastida; D_2__Chloroplastida; D_3__Charophyta
OTU2721	0	0	0	0	0	0	0	0	0	0	0	0	0	0	0	0	0	0	0	0	0	0	0	0	0	0	0	0	0	0	3	0	0	0	0	0	0	0	0	0	0	0	0	0	0	0	0	D_0__Eukaryota; D_1__Opisthokonta; D_2__Nucletmycea; D_3__Fungi
OTU13160	0	0	0	0	0	0	0	0	0	0	0	0	0	0	0	0	0	0	0	0	0	0	0	0	0	0	0	0	0	0	0	0	0	0	0	0	0	0	0	0	0	0	0	0	0	0	0	D_0__Eukaryota; D_1__Opisthokonta; D_2__Nucletmycea; D_3__Fungi
OTU12823	6	0	0	8	0	0	0	1	8	2	0	0	0	0	0	5	0	0	0	0	4	0	0	9	0	5	5	9	2	0	0	15	0	0	0	1	0	0	5	0	0	3	0	12	0	0	10	D_0__Eukaryota; D_1__SAR; D_2__Rhizaria; D_3__Cercozoa; D_4__Cercomonadidae; D_5__Cercomonas; D_6__Paracercomonas sp. HFCC 912
OTU12822	0	0	0	0	0	0	0	0	3	0	0	0	0	0	0	0	0	0	0	0	0	0	0	0	0	0	0	0	0	0	0	0	0	0	0	0	0	0	0	0	0	0	0	0	0	0	0	D_0__Eukaryota
OTU12821	0	0	0	0	0	0	0	0	3	0	0	0	0	0	0	0	2	0	0	0	0	0	0	0	0	0	0	0	0	0	2	0	0	0	0	0	0	0	0	0	0	0	0	0	0	0	0	D_0__Eukaryota; D_1__SAR; D_2__Rhizaria; D_3__Cercozoa; D_4__Glissomonadida
OTU12820	0	0	0	0	3	0	0	0	3	0	0	0	0	0	0	0	0	0	0	0	0	0	0	0	0	0	0	0	0	0	0	0	0	0	0	2	0	0	0	1	0	3	0	0	0	0	0	D_0__Eukaryota; D_1__SAR; D_2__Rhizaria; D_3__Cercozoa; D_4__Phytomyxea; D_5__Polymyxa; D_6__Caprifoliaceae environmental sample
OTU12827	0	0	0	0	0	0	0	0	0	0	0	0	0	0	0	0	0	0	0	1	0	0	0	0	0	0	0	1	0	0	0	0	0	0	0	0	0	0	0	0	0	0	0	0	0	0	0	D_0__Eukaryota; D_1__Opisthokonta; D_2__Nucletmycea; D_3__Fungi; D_6__Incertae Sedis; D_7__Mortierellales
OTU12826	0	0	0	0	0	0	0	0	0	0	0	0	0	0	0	0	0	0	0	0	0	0	0	0	0	0	0	0	0	0	0	0	0	0	0	0	0	0	0	0	0	0	0	0	0	0	0	D_0__Eukaryota
OTU12825	0	0	0	0	2	0	0	0	0	2	0	0	0	0	0	0	0	0	0	0	0	0	0	2	0	0	0	0	0	2	0	0	0	0	0	0	2	0	0	0	0	0	0	0	0	0	0	D_0__Eukaryota; D_1__Amoebozoa; D_2__Gracilipodida; D_3__Flamella
OTU12824	0	0	0	0	0	0	0	0	2	0	0	0	0	0	0	0	0	0	0	0	0	0	0	0	0	0	0	0	0	0	0	0	0	0	0	0	0	0	0	0	0	2	0	0	2	0	0	D_0__Eukaryota; D_1__SAR; D_2__Rhizaria; D_3__Cercozoa; D_4__Glissomonadida
OTU9745	0	0	0	0	0	0	0	0	0	0	0	0	0	0	0	0	0	0	0	0	0	0	0	0	0	0	0	0	0	0	0	0	0	0	0	0	0	0	0	0	0	0	0	0	0	0	0	D_0__Eukaryota
OTU10461	0	0	2	0	3	0	0	0	5	0	0	0	0	2	0	0	0	1	0	0	0	0	5	0	0	0	0	0	0	0	2	0	1	0	0	0	0	0	0	0	0	3	0	0	1	0	0	D_0__Eukaryota; D_1__Opisthokonta; D_2__Nucletmycea; D_3__Fungi
OTU10460	0	0	0	0	0	0	0	5	0	0	0	0	0	0	0	6	0	0	0	0	0	0	0	3	0	0	0	0	5	0	0	2	0	0	0	0	0	0	19	0	0	0	0	0	0	0	0	D_0__Eukaryota
OTU10463	0	0	0	0	0	0	0	0	0	0	0	0	0	0	0	0	0	0	0	0	0	0	0	0	0	0	0	0	0	0	0	0	0	0	0	0	0	0	0	0	0	0	0	0	0	0	0	D_0__Eukaryota; D_1__SAR; D_2__Rhizaria; D_3__Cercozoa
OTU10462	0	1	0	0	0	0	0	0	0	0	0	0	0	0	0	0	0	0	0	0	0	0	0	0	0	0	0	0	0	0	0	0	0	0	0	0	0	0	0	0	0	0	0	0	0	0	0	D_0__Eukaryota; D_1__Opisthokonta; D_2__Nucletmycea; D_3__Fungi
OTU10465	0	0	0	0	0	0	0	0	0	0	0	0	0	0	0	0	0	0	0	0	0	0	0	0	0	0	0	0	0	0	0	0	0	0	0	0	0	0	0	0	0	0	0	0	0	0	0	D_0__Eukaryota
OTU10464	0	0	0	0	0	0	0	0	0	0	0	0	0	0	0	0	0	1	0	0	0	0	0	0	0	0	0	0	0	0	0	0	0	0	0	0	0	0	0	0	0	43	0	0	2	0	0	D_0__Eukaryota; D_1__SAR; D_2__Rhizaria; D_3__Cercozoa; D_4__Cercomonadidae; D_5__Eocercomonas sp. HFCC 908; D_6__Eocercomonas sp. HFCC 908
OTU10467	0	0	0	0	0	0	0	0	0	0	0	0	0	0	0	0	0	0	0	0	0	0	0	0	0	0	0	0	0	0	0	0	0	0	0	0	0	0	0	0	0	0	0	0	0	0	0	D_0__Eukaryota; D_1__Opisthokonta; D_2__Nucletmycea; D_3__Fungi; D_7__Saccharomycetes; D_8__Saccharomycetales; D_9__uncultured Eimeriidae
OTU10466	0	0	0	0	0	0	0	0	0	0	0	0	0	0	0	0	0	0	0	0	0	0	0	0	0	0	0	0	0	0	0	0	0	0	0	0	0	0	0	0	0	0	0	0	0	0	0	D_0__Eukaryota
OTU10469	0	0	0	0	0	0	0	0	0	0	0	0	0	0	0	0	0	0	0	0	0	0	0	0	0	0	0	0	0	0	0	0	0	0	0	0	0	0	0	0	0	0	0	0	0	0	0	D_0__Eukaryota; D_1__Archaeplastida; D_2__Chloroplastida; D_3__Charophyta
OTU10468	0	0	0	0	0	0	0	0	0	0	0	0	0	0	0	0	0	0	0	0	0	0	0	0	0	0	0	0	0	0	0	0	0	0	0	3	0	0	0	0	0	0	0	0	0	0	0	D_0__Eukaryota; D_1__Opisthokonta; D_2__Nucletmycea; D_3__Fungi
OTU2156	0	0	0	0	0	0	0	0	0	0	0	0	0	0	0	0	0	0	0	0	0	0	0	0	0	0	0	0	0	0	0	0	0	0	0	0	0	0	0	0	0	0	0	0	0	0	0	D_0__Eukaryota; D_1__SAR; D_2__Alveolata; D_3__Ciliophora; D_6__Prostomatea; D_7__Cryptocaryon
OTU8276	0	0	0	0	0	0	0	0	0	0	0	0	0	0	0	0	0	0	0	0	0	0	0	0	0	0	0	0	0	0	0	0	0	0	0	0	0	0	0	0	0	0	0	0	0	0	0	D_0__Eukaryota; D_1__Opisthokonta; D_2__Nucletmycea; D_3__Fungi; D_4__Cryptomycota; D_5__LKM11
OTU8277	0	0	0	0	0	0	0	0	0	0	0	0	0	0	0	0	0	0	0	0	0	0	0	0	0	0	0	0	0	0	0	0	0	0	0	2	0	0	0	0	0	0	0	0	0	0	0	D_0__Eukaryota; D_1__Opisthokonta; D_2__Nucletmycea; D_3__Fungi
OTU8274	0	0	0	0	0	0	0	0	0	0	0	0	0	0	0	0	0	0	0	0	0	0	0	0	0	0	0	0	0	0	0	0	0	0	0	0	0	0	0	0	0	0	0	0	0	0	0	D_0__Eukaryota; D_1__SAR; D_2__Stramenopiles; D_3__Ochrophyta; D_5__Chromulinales; D_6__Spumella; D_7__Spumella sp. Mbc_3C
OTU8275	0	0	0	0	0	0	0	0	0	0	0	0	0	0	0	0	0	0	0	0	0	0	0	0	0	0	0	0	0	0	0	0	0	0	0	0	0	0	0	0	0	0	0	0	0	0	0	D_0__Eukaryota; D_1__Opisthokonta; D_2__Holozoa
OTU8272	0	0	0	0	0	0	0	0	0	0	0	0	0	0	0	0	0	0	0	0	0	0	0	0	0	0	0	0	0	0	0	0	0	0	0	0	0	0	0	0	0	0	0	0	0	0	0	D_0__Eukaryota; D_1__SAR; D_2__Rhizaria; D_3__Cercozoa; D_4__Vampyrellidae; D_5__uncultured; D_6__uncultured Eimeriidae
OTU8273	0	0	0	0	0	1	0	0	0	0	0	0	0	0	0	0	0	0	0	0	0	0	0	0	0	0	0	0	0	0	0	0	0	0	0	0	0	0	0	0	0	0	0	0	0	0	0	D_0__Eukaryota; D_1__Opisthokonta; D_2__Nucletmycea; D_3__Fungi; D_9__Ceratobasidiaceae; D_10__Thanatephorus; D_11__Thanatephorus cucumeris
OTU8270	0	0	0	0	0	0	0	0	0	0	0	0	0	0	0	0	0	0	0	0	0	0	0	0	0	0	0	0	0	0	0	0	0	0	0	0	0	0	0	0	0	0	0	0	0	0	0	D_0__Eukaryota; D_1__Opisthokonta; D_2__Nucletmycea; D_3__Fungi
OTU8271	0	0	0	0	0	0	0	0	0	0	0	0	0	0	0	0	0	0	0	0	0	0	0	0	0	0	0	0	0	0	0	0	0	0	0	0	0	0	0	0	0	0	0	0	0	0	0	D_0__Eukaryota; D_1__Opisthokonta; D_2__Nucletmycea; D_3__Fungi
OTU8278	0	0	0	0	0	0	0	0	0	0	0	0	0	0	0	0	0	0	0	0	0	0	0	0	0	0	0	0	0	0	0	0	0	0	0	0	0	0	0	0	0	0	0	0	0	0	0	D_0__Eukaryota; D_1__SAR; D_2__Rhizaria; D_3__Cercozoa
OTU8279	0	0	0	0	0	0	0	0	0	0	0	0	0	0	0	0	0	0	0	0	0	0	0	0	0	0	0	0	0	0	0	0	0	0	0	0	0	0	0	0	0	0	0	0	0	0	0	D_0__Eukaryota; D_1__SAR; D_2__Rhizaria; D_3__Cercozoa; D_4__Phytomyxea; D_5__uncultured; D_6__Spongospora subterranea f. sp. subterranea
OTU4764	0	0	0	0	0	0	0	0	0	0	0	0	0	0	0	0	0	0	0	0	0	0	0	0	0	0	0	0	0	0	0	0	0	0	0	0	0	0	0	0	0	0	0	0	0	0	0	D_0__Eukaryota; D_1__Amoebozoa; D_2__Tubulinea; D_3__Leptomyxida; D_4__uncultured Eimeriidae; D_5__uncultured Eimeriidae; D_6__uncultured Eimeriidae
OTU4765	0	0	0	0	0	0	0	0	0	0	0	0	0	0	0	0	0	0	0	0	0	0	0	0	0	0	0	0	0	0	0	0	0	0	0	0	0	0	0	0	0	0	0	0	0	0	0	D_0__Eukaryota; D_1__SAR; D_2__Rhizaria; D_3__Cercozoa; D_4__Glissomonadida; D_5__Allantion; D_6__Thaumatomonadida environmental sample
OTU4766	0	0	0	0	0	0	0	0	0	0	0	0	0	0	0	0	0	0	0	0	0	0	0	0	0	0	0	0	0	0	0	0	0	0	0	0	0	0	0	0	0	0	0	0	0	0	0	D_0__Eukaryota; D_1__Opisthokonta; D_2__Holozoa; D_3__Metazoa (Animalia); D_8__Ellipura; D_9__Collembola
OTU4767	0	0	0	0	0	0	0	0	0	0	0	0	0	0	0	0	0	0	0	0	0	0	0	0	0	0	0	0	0	0	0	0	0	0	0	0	0	0	0	0	0	0	0	0	0	0	0	D_0__Eukaryota; D_1__Opisthokonta; D_2__Holozoa; D_3__Metazoa (Animalia); D_7__Gastropoda; D_8__Heterobranchia; D_9__Deroceras reticulatum
OTU4760	0	0	0	0	0	0	0	0	0	0	0	0	0	0	0	0	0	0	0	0	0	0	0	0	0	0	0	0	0	0	0	0	0	0	0	0	0	0	0	0	0	0	0	0	0	0	0	D_0__Eukaryota; D_1__SAR; D_2__Rhizaria; D_3__Cercozoa; D_7__Trinematidae; D_8__Amb-18S-1480; D_9__uncultured cercomonad
OTU4761	0	0	0	0	0	0	0	0	0	0	0	0	0	0	0	0	0	0	0	0	0	0	0	0	0	0	0	0	0	0	0	0	0	0	0	0	0	0	0	0	0	0	0	0	0	0	0	D_0__Eukaryota; D_1__Opisthokonta; D_2__Holozoa; D_3__Metazoa (Animalia); D_8__Ellipura; D_9__Collembola
OTU9901	0	0	0	0	0	0	0	0	0	0	0	0	0	0	0	0	0	0	0	0	0	0	0	0	0	0	0	0	0	0	0	0	0	0	0	0	0	0	0	0	0	0	0	0	0	0	0	D_0__Eukaryota; D_1__Archaeplastida; D_2__Chloroplastida; D_3__Charophyta
OTU4763	0	0	0	0	0	0	0	0	0	0	0	0	0	0	0	0	1	0	0	0	0	0	0	0	0	0	0	0	0	0	0	0	0	0	0	0	0	0	0	0	0	0	0	0	0	0	0	D_0__Eukaryota; D_1__Opisthokonta; D_2__Nucletmycea; D_3__Fungi
OTU4742	0	0	0	0	0	0	0	0	0	0	0	0	0	0	0	0	0	0	0	0	0	0	0	0	0	0	0	0	0	0	0	0	0	0	0	0	0	0	0	0	0	0	0	0	0	0	0	D_0__Eukaryota; D_1__SAR; D_2__Alveolata; D_3__Dinoflagellata
OTU4768	0	0	0	0	0	0	0	0	0	0	0	0	0	0	0	0	0	0	0	0	0	0	0	0	0	0	0	0	0	0	0	0	0	0	0	0	0	0	0	0	0	0	0	0	0	0	0	D_0__Eukaryota; D_1__Opisthokonta; D_2__Holozoa; D_3__Metazoa (Animalia); D_8__Chilopoda; D_9__Pleurostigmophora
OTU4769	0	0	0	0	0	0	0	0	0	0	0	0	0	0	0	0	0	0	0	0	0	0	0	0	0	0	0	0	1	0	0	0	0	0	0	0	0	0	0	0	0	0	0	0	0	0	0	D_0__Eukaryota; D_1__Opisthokonta; D_2__Holozoa; D_3__Metazoa (Animalia); D_8__Chilopoda; D_9__Pleurostigmophora
OTU9909	0	0	0	0	0	0	0	0	0	0	0	0	0	0	0	0	0	0	0	0	0	0	0	0	0	0	0	0	0	0	0	0	0	0	0	0	0	0	0	0	0	0	0	0	0	0	0	D_0__Eukaryota; D_1__Archaeplastida; D_2__Chloroplastida; D_3__Charophyta
OTU9908	0	0	0	0	0	0	0	0	0	0	0	0	0	0	0	0	0	0	0	0	0	0	0	0	0	0	0	0	0	0	0	0	0	0	0	0	0	0	0	0	0	0	0	0	0	0	0	D_0__Eukaryota; D_1__Excavata; D_2__Discoba; D_3__Discicristata; D_6__Heteronematina; D_7__Petalomonas; D_8__Petalomonas cantuscygni
OTU8052	0	0	0	0	0	0	0	0	0	0	0	0	0	0	0	0	0	0	0	0	0	0	0	0	0	0	0	0	0	0	0	0	0	0	0	0	0	0	0	0	0	0	0	0	0	0	0	D_0__Eukaryota; D_1__Opisthokonta; D_2__Holozoa; D_3__Metazoa (Animalia); D_8__Diplopoda; D_9__Helminthomorpha; D_10__Polydesmidae sp. QY-2009
OTU8053	0	0	0	0	0	0	0	0	0	0	0	0	0	0	0	0	0	0	0	0	0	0	0	0	0	0	0	0	0	0	0	0	0	0	0	0	0	0	0	0	0	0	0	0	0	0	0	D_0__Eukaryota; D_1__Opisthokonta; D_2__Nucletmycea; D_3__Fungi; D_9__Chaetomiaceae
OTU8050	0	0	0	0	0	0	0	0	0	0	0	0	0	0	0	0	0	0	0	0	0	0	0	0	0	0	0	0	0	0	0	0	0	0	0	0	0	0	0	0	0	0	0	0	0	0	0	D_0__Eukaryota; D_1__SAR; D_2__Rhizaria; D_3__Cercozoa; D_4__Metromonadea; D_5__Metopion; D_6__uncultured eukaryote
OTU8051	0	0	0	0	0	0	0	0	0	0	0	0	0	0	0	0	0	0	0	0	0	0	0	0	0	0	0	0	0	0	0	0	0	0	0	0	0	0	0	0	0	0	0	0	0	0	0	D_0__Eukaryota; D_1__Opisthokonta; D_2__Holozoa; D_3__Metazoa (Animalia); D_8__Diplopoda; D_9__Helminthomorpha; D_10__Polydesmidae sp. QY-2009
OTU8056	0	0	0	0	0	0	0	0	0	0	0	0	0	0	0	0	0	0	0	0	0	0	0	0	0	0	0	0	0	0	0	0	0	0	0	0	0	0	0	0	0	0	0	0	0	0	0	D_0__Eukaryota; D_1__Opisthokonta; D_2__Nucletmycea; D_3__Fungi
OTU8057	0	0	0	0	0	0	0	0	0	0	0	0	0	0	0	0	0	0	0	0	0	0	0	0	0	0	0	0	0	0	0	0	0	0	0	0	0	0	0	0	0	0	0	0	0	0	0	D_0__Eukaryota; D_1__Opisthokonta; D_2__Holozoa; D_3__Metazoa (Animalia); D_8__Ellipura; D_9__Collembola
OTU8054	0	0	0	0	0	0	0	0	0	0	0	0	0	0	0	0	0	0	0	0	0	0	0	0	0	0	0	0	0	0	0	0	0	0	0	0	0	4	0	0	0	0	0	0	0	0	0	D_0__Eukaryota; D_1__Opisthokonta; D_2__Nucletmycea; D_3__Fungi; D_8__Glomeraceae; D_9__Glomus; D_10__Glomus macrocarpum
OTU8055	0	0	0	0	0	0	0	0	0	0	0	0	0	0	0	0	0	0	0	0	0	0	0	0	0	0	0	0	0	0	0	0	0	0	0	0	0	0	0	0	0	0	0	0	0	0	0	D_0__Eukaryota; D_1__SAR; D_2__Rhizaria; D_3__Cercozoa; D_5__Incertae Sedis; D_6__Pseudodifflugia; D_7__Pseudodifflugia cf. gracilis
OTU7945	0	0	0	0	0	0	0	0	0	0	0	0	0	0	0	0	0	0	0	0	0	0	0	0	0	0	0	0	0	0	0	0	0	0	0	0	0	0	0	0	0	0	0	0	0	0	0	D_0__Eukaryota
OTU7944	0	0	0	0	0	0	0	0	0	0	0	0	0	0	0	0	0	0	0	0	0	0	0	0	0	0	0	0	0	0	0	0	0	0	0	0	0	0	0	0	0	0	0	0	0	0	0	D_0__Eukaryota; D_1__Opisthokonta; D_2__Nucletmycea; D_3__Fungi; D_9__Lipomycetaceae
OTU8058	0	0	0	0	0	0	0	0	0	0	0	0	0	0	0	0	0	0	0	0	0	0	0	0	0	0	0	0	0	0	0	0	0	0	0	0	0	0	0	0	0	0	0	0	0	0	0	D_0__Eukaryota; D_1__Opisthokonta; D_2__Nucletmycea; D_3__Fungi
OTU7946	2	0	0	8	0	0	0	7	0	0	0	0	0	0	0	6	0	0	0	0	14	0	0	12	0	0	16	15	25	0	0	5	0	0	0	2	0	0	10	0	1	0	0	8	0	0	0	D_0__Eukaryota; D_1__Opisthokonta; D_2__Nucletmycea; D_3__Fungi
OTU7941	0	0	0	0	0	0	0	0	0	0	0	0	1	0	0	0	0	0	0	0	0	0	0	0	0	0	0	0	0	0	0	0	0	0	0	0	0	0	0	0	0	0	0	0	0	1	0	D_0__Eukaryota; D_1__Opisthokonta; D_2__Nucletmycea; D_3__Fungi
OTU7940	0	0	0	0	0	0	0	0	0	0	0	0	0	0	0	0	0	0	0	0	0	0	0	0	0	0	0	0	0	0	0	0	0	0	0	0	0	0	0	0	0	0	0	0	0	0	0	D_0__Eukaryota; D_1__SAR; D_2__Rhizaria; D_3__Cercozoa
OTU7943	22	4	7	41	2	5	15	33	1	17	1	0	0	0	7	46	0	2	6	21	5	2	0	38	0	23	8	26	2	1	5	12	2	6	0	0	15	0	17	11	30	8	0	43	10	38	13	D_0__Eukaryota; D_1__Opisthokonta; D_2__Nucletmycea; D_3__Fungi; D_9__Chaetomiaceae; D_10__Chaetomium; D_11__Chaetomium globosum CBS 148.51
OTU7942	0	5	9	0	0	0	11	0	0	4	0	0	3	0	12	0	0	1	2	0	5	0	0	6	0	0	0	0	0	1	0	0	0	9	0	0	0	0	0	0	0	0	0	0	0	0	0	D_0__Eukaryota; D_1__SAR; D_2__Alveolata; D_3__Ciliophora; D_5__Spirotrichea
OTU4977	0	0	0	0	0	0	0	0	0	0	0	0	0	0	0	0	0	0	0	0	0	0	0	0	0	0	0	0	0	0	0	0	0	0	0	0	0	0	0	0	0	0	0	0	0	0	0	D_0__Eukaryota; D_1__Opisthokonta; D_2__Nucletmycea; D_3__Fungi
OTU3088	0	0	0	0	0	0	0	0	0	0	0	0	0	0	0	0	0	0	0	0	0	0	0	0	0	0	0	0	0	0	0	0	0	0	0	0	0	0	0	0	0	0	0	0	0	0	0	D_0__Eukaryota; D_1__Archaeplastida; D_2__Chloroplastida; D_3__Charophyta
OTU3089	0	0	0	0	0	0	0	0	0	0	0	0	0	0	0	0	0	0	0	0	0	0	0	0	0	0	0	0	0	0	0	0	0	0	0	0	0	0	0	0	0	0	0	0	0	0	0	D_0__Eukaryota
OTU3084	0	0	0	0	0	0	0	0	0	0	0	0	0	0	0	0	0	0	0	0	0	0	0	0	0	0	0	0	0	0	0	0	0	0	0	0	0	0	0	0	0	0	0	0	0	0	0	D_0__Eukaryota; D_1__SAR; D_2__Rhizaria; D_3__Cercozoa; D_4__Cercomonadidae; D_5__Cercomonas
OTU3085	0	0	0	0	0	0	0	0	0	0	0	0	0	0	0	0	0	0	0	0	0	0	0	0	0	0	0	0	0	0	0	0	0	0	0	0	0	0	0	0	0	0	0	0	0	0	0	D_0__Eukaryota; D_1__Archaeplastida; D_2__Chloroplastida; D_3__Charophyta; D_10__Caryophyllales; D_11__Stellaria; D_12__Stellaria media
OTU3400	0	0	0	0	0	0	0	0	0	0	0	0	0	0	0	0	0	0	0	0	0	0	0	0	0	0	0	0	0	0	0	0	0	0	0	0	5	0	0	0	0	0	0	0	0	0	0	D_0__Eukaryota; D_1__Opisthokonta; D_2__Nucletmycea; D_3__Fungi
OTU3087	0	0	0	0	0	0	0	0	0	0	0	0	0	0	0	0	0	0	0	0	0	0	0	1	0	0	0	0	0	0	0	0	0	0	0	0	0	0	0	1	0	0	0	0	0	0	0	D_0__Eukaryota; D_1__Archaeplastida; D_2__Chloroplastida; D_3__Charophyta
OTU3080	0	0	0	0	0	0	0	0	0	0	0	0	0	0	0	0	0	0	0	0	0	0	0	0	0	0	0	0	0	0	0	0	0	0	0	0	0	0	0	0	0	0	0	0	0	0	0	D_0__Eukaryota; D_1__SAR; D_2__Rhizaria; D_3__Cercozoa; D_4__Glissomonadida
OTU3081	0	0	0	0	0	0	0	0	0	0	0	0	0	0	0	0	0	0	0	0	0	0	0	0	0	0	0	0	0	0	0	0	0	0	0	0	0	0	0	0	0	0	0	0	0	0	0	D_0__Eukaryota; D_1__Archaeplastida; D_2__Chloroplastida; D_3__Chlorophyta; D_4__Trebouxiophyceae; D_5__uncultured Dunaliellaceae; D_6__uncultured Dunaliellaceae
OTU3082	0	0	0	0	0	0	0	0	2	0	0	0	0	0	0	0	6	0	0	0	0	2	0	0	0	0	0	0	0	0	0	0	0	0	0	0	0	0	6	0	0	0	5	0	7	0	0	D_0__Eukaryota; D_1__SAR; D_2__Stramenopiles; D_3__MAST-12; D_4__MAST-12C; D_5__uncultured Eimeriidae; D_6__uncultured Eimeriidae
OTU3083	0	0	0	0	0	0	0	0	0	0	0	0	0	0	0	0	0	0	0	2	1	0	0	1	0	0	0	0	0	0	0	0	0	0	0	0	0	0	0	0	0	0	0	0	0	0	0	D_0__Eukaryota; D_1__SAR; D_2__Stramenopiles; D_3__Ochrophyta; D_5__Tribonematales; D_6__Chlorellidium; D_7__Chlorellidium tetrabotrys
OTU11224	0	0	0	0	0	2	2	0	0	0	0	0	0	0	0	0	0	0	0	0	0	0	0	0	0	0	0	0	0	0	0	0	0	0	0	0	0	0	0	0	0	0	0	4	0	0	0	D_0__Eukaryota
OTU11225	0	0	0	0	0	3	0	0	0	0	0	0	0	0	0	0	0	0	1	0	0	0	0	0	0	0	0	0	0	0	0	0	0	0	0	0	0	0	0	0	0	0	0	0	0	0	0	D_0__Eukaryota; D_1__SAR
OTU11226	0	0	0	0	0	3	0	0	0	0	0	0	0	0	0	0	0	0	0	0	0	0	0	0	0	0	0	0	0	0	0	0	0	0	0	0	0	0	0	0	0	0	0	0	0	0	0	D_0__Eukaryota; D_1__Opisthokonta; D_2__Nucletmycea; D_3__Fungi
OTU11227	0	0	0	0	0	3	0	0	0	0	0	0	0	0	0	0	0	0	0	0	0	0	0	0	0	0	0	0	0	0	0	0	0	0	0	0	0	0	0	0	0	0	0	0	0	0	0	D_0__Eukaryota; D_1__Opisthokonta; D_2__Nucletmycea; D_3__Fungi
OTU11220	0	0	0	0	0	0	0	0	0	0	0	0	0	0	0	0	0	0	0	0	0	0	0	0	0	0	0	0	0	0	0	0	0	0	0	0	0	0	0	0	0	0	0	0	0	0	0	D_0__Eukaryota; D_1__SAR; D_2__Rhizaria; D_3__Cercozoa; D_4__Glissomonadida
OTU11221	0	0	0	0	0	3	0	0	0	0	0	0	0	0	0	0	0	0	0	0	0	0	0	0	0	0	0	0	0	0	0	0	0	0	0	0	0	0	0	0	0	0	0	0	0	0	0	D_0__Eukaryota; D_1__Opisthokonta; D_2__Nucletmycea; D_3__Fungi
OTU11222	0	0	0	0	0	2	0	0	0	0	0	0	0	0	0	0	0	0	0	0	0	0	0	0	0	0	0	0	0	0	0	0	0	0	0	0	0	0	0	0	0	0	0	0	0	0	0	D_0__Eukaryota; D_1__Opisthokonta; D_2__Nucletmycea; D_3__Fungi; D_8__Cladochytriaceae; D_9__Nowakowskiella; D_10__Nowakowskiella elegans
OTU11223	0	0	0	0	0	8	0	0	0	0	0	0	0	0	0	0	0	0	0	0	0	0	0	0	0	0	0	0	0	0	0	0	0	0	0	0	0	0	0	0	0	0	0	0	0	0	0	D_0__Eukaryota; D_1__Opisthokonta; D_2__Nucletmycea; D_3__Fungi; D_9__Ceratobasidiaceae; D_10__Thanatephorus
OTU11228	0	0	0	0	0	11	0	0	0	0	0	0	0	0	0	0	0	0	0	0	0	0	0	0	0	0	0	0	0	0	0	0	0	0	0	0	0	0	0	0	0	0	0	0	0	0	0	D_0__Eukaryota; D_1__Opisthokonta; D_2__Nucletmycea; D_3__Fungi
OTU11229	0	0	0	1	0	0	2	0	0	0	0	0	0	0	0	0	0	0	0	0	0	0	0	0	0	0	0	0	0	0	0	0	0	0	0	0	0	0	0	0	0	0	0	0	0	0	0	D_0__Eukaryota
OTU11727	0	0	0	0	0	0	0	0	0	0	0	0	0	0	0	0	0	0	0	0	0	0	0	0	0	0	0	0	0	0	0	0	0	0	0	0	0	0	0	0	0	0	0	0	0	0	0	D_0__Eukaryota; D_1__Archaeplastida; D_2__Chloroplastida; D_3__Charophyta
OTU2681	0	0	0	0	0	0	0	0	2	0	0	0	0	0	0	0	6	0	0	0	0	0	0	0	0	0	0	0	0	0	0	0	0	0	0	0	0	0	0	0	0	3	0	0	2	0	0	D_0__Eukaryota
OTU2680	0	0	0	0	0	0	0	0	1	0	0	0	0	0	0	0	0	0	0	0	0	0	0	0	0	0	0	0	0	0	0	0	0	0	0	2	0	0	0	0	0	0	0	1	0	0	0	D_0__Eukaryota
OTU2683	0	0	0	0	0	0	0	0	0	0	0	0	0	0	0	0	2	1	0	0	0	0	0	0	0	0	0	0	0	0	0	0	0	0	0	0	3	0	0	0	0	0	0	0	0	0	0	D_0__Eukaryota; D_1__Archaeplastida; D_2__Chloroplastida; D_3__Charophyta; D_8__Polytrichales; D_9__Polytrichum; D_10__Polytrichum formosum
OTU2682	0	0	0	0	0	0	0	0	0	0	0	0	0	0	0	0	0	0	0	0	0	0	0	0	0	0	0	0	0	0	0	0	0	0	0	0	0	0	0	0	0	0	0	0	0	0	0	D_0__Eukaryota; D_1__Archaeplastida
OTU2685	0	6	0	0	0	0	0	0	2	0	0	0	2	3	0	0	0	3	0	0	0	0	0	0	0	0	0	0	0	5	0	0	0	0	0	2	2	0	0	0	0	0	4	0	7	0	0	D_0__Eukaryota; D_1__Amoebozoa; D_2__Tubulinea; D_3__Leptomyxida; D_4__Leptomyxa; D_5__Ripidomyxa sp. RP009; D_6__Ripidomyxa sp. RP009
OTU2684	0	2	0	0	2	0	0	0	2	0	0	0	4	0	0	0	0	0	0	0	0	0	0	0	0	0	0	0	0	0	0	0	0	0	0	0	0	0	0	6	0	1	0	0	0	0	0	D_0__Eukaryota; D_1__Excavata; D_2__Discoba; D_3__Discicristata; D_5__Tetramitia; D_6__Naegleria; D_7__Naegleria sp. GERK
OTU2687	0	0	0	0	0	0	0	0	0	0	0	2	0	0	0	0	9	0	0	0	0	0	2	0	0	0	0	0	0	0	3	0	5	0	0	0	2	0	0	0	0	0	0	0	0	0	0	D_0__Eukaryota; D_1__SAR; D_2__Rhizaria; D_3__Cercozoa; D_4__Cercomonadidae; D_5__Cercomonas
OTU2686	0	1	0	0	0	0	0	0	0	0	0	2	7	0	0	0	0	0	0	0	0	0	0	0	0	0	0	0	0	1	0	0	0	0	0	0	0	0	0	0	0	0	0	0	0	0	0	D_0__Eukaryota; D_1__Opisthokonta
OTU2689	0	0	0	0	0	0	0	0	0	0	0	0	0	0	0	0	0	0	0	0	3	0	0	0	0	0	0	0	5	0	0	0	0	0	0	0	0	0	0	0	0	0	0	1	0	0	0	D_0__Eukaryota; D_1__SAR; D_2__Alveolata; D_3__Apicomplexa; D_5__Cryptosporida; D_6__Cryptosporidium
OTU2688	0	0	0	0	0	0	0	0	0	0	0	0	0	0	0	0	0	0	0	0	0	0	0	0	0	0	0	0	0	0	0	0	0	0	0	0	0	0	0	0	0	0	0	0	0	0	0	D_0__Eukaryota; D_1__Opisthokonta; D_2__Nucletmycea
OTU3403	0	0	0	0	0	0	0	0	0	0	0	0	0	0	0	2	0	0	0	2	0	0	0	0	0	0	0	3	0	0	0	0	0	2	0	0	0	0	2	0	0	0	0	0	0	0	0	D_0__Eukaryota; D_1__SAR; D_2__Stramenopiles; D_3__Ochrophyta; D_4__Chrysophyceae; D_5__Amb-18S-462; D_6__Ochromonadaceae environmental sample
OTU1819	0	0	0	0	0	0	0	0	0	0	0	0	0	0	0	0	0	0	0	0	0	0	0	0	0	0	0	0	0	0	0	0	0	0	0	0	0	0	0	0	0	0	0	0	0	0	0	D_0__Eukaryota; D_1__Opisthokonta; D_2__Holozoa; D_3__Metazoa (Animalia); D_8__Ellipura; D_9__Collembola
OTU1818	0	0	0	0	0	0	0	0	0	0	0	0	0	0	0	0	0	0	0	0	0	0	0	0	0	0	0	0	0	0	0	0	0	0	0	0	0	0	0	0	0	0	0	0	0	0	0	D_0__Eukaryota; D_1__RT5iin25; D_2__uncultured Eimeriidae; D_3__uncultured Eimeriidae; D_4__uncultured Eimeriidae; D_5__uncultured Eimeriidae; D_6__uncultured Eimeriidae
OTU3404	0	0	0	0	0	0	0	0	2	0	0	0	0	0	0	0	0	0	0	0	0	0	0	0	3	0	0	0	0	0	0	0	2	0	0	0	0	0	0	0	0	0	0	0	0	0	0	D_0__Eukaryota; D_1__SAR; D_2__Alveolata; D_3__Apicomplexa; D_5__Cryptosporida; D_6__Cryptosporidium; D_7__Colpodella tetrahymenae
OTU1811	0	0	0	0	0	0	0	0	0	0	0	0	0	0	0	0	0	0	0	0	0	0	0	0	0	0	0	0	0	0	0	0	0	0	0	1	2	1	0	0	0	0	6	0	0	0	0	D_0__Eukaryota; D_1__Amoebozoa; D_2__Tubulinea
OTU1810	0	0	0	0	0	0	0	0	0	0	0	0	0	0	0	0	0	0	0	0	0	0	0	0	0	0	0	0	0	0	0	0	0	0	0	0	0	0	0	0	0	0	0	0	0	0	0	D_0__Eukaryota; D_1__Excavata; D_2__Discoba; D_3__Discicristata; D_6__Heteronematina; D_7__Petalomonas; D_8__Petalomonas cantuscygni
OTU1813	2	0	1	0	0	0	0	0	0	0	0	0	0	0	0	0	0	0	0	0	0	0	0	0	0	0	0	0	0	0	0	2	0	0	0	2	0	0	0	0	0	2	0	0	0	0	0	D_0__Eukaryota; D_1__Opisthokonta; D_2__Nucletmycea; D_3__Fungi
OTU1812	0	0	0	0	0	0	0	0	0	0	0	0	0	0	0	0	0	0	0	0	0	0	0	0	0	0	48	0	15	0	0	0	0	0	0	0	0	0	0	0	0	0	0	3	0	0	0	D_0__Eukaryota; D_1__Cryptophyceae; D_2__Goniomonas; D_3__Goniomonas sp. SH-3; D_4__Goniomonas sp. SH-3; D_5__Goniomonas sp. SH-3; D_6__Goniomonas sp. SH-3
OTU1815	0	0	0	0	0	0	0	0	0	0	0	0	0	0	0	0	0	0	0	0	0	0	0	0	0	0	0	0	0	0	0	0	0	0	0	0	0	0	0	0	0	0	0	0	0	0	0	D_0__Eukaryota; D_1__SAR; D_2__Alveolata; D_3__Apicomplexa; D_6__Eugregarinorida; D_7__Gregarina; D_8__Heterocapsaceae environmental sample
OTU1814	0	0	0	2	0	2	0	0	0	8	0	0	0	0	2	0	0	0	8	0	0	0	0	0	0	0	0	0	0	0	0	0	0	0	0	1	0	0	0	0	0	0	0	0	0	1	0	D_0__Eukaryota; D_1__Opisthokonta; D_2__Nucletmycea; D_3__Fungi; D_6__Incertae Sedis; D_7__Zoopagales
OTU1817	0	0	0	0	0	0	0	0	0	0	0	0	0	0	0	0	0	0	2	0	0	0	0	0	0	0	0	0	0	0	0	0	0	0	0	0	0	0	0	0	0	0	0	0	0	0	0	D_0__Eukaryota; D_1__Opisthokonta; D_2__Nucletmycea; D_3__Fungi
OTU1816	0	0	0	0	0	0	0	0	0	0	0	0	0	2	0	0	0	0	0	0	0	0	0	0	0	0	0	0	0	0	0	0	0	0	0	0	0	0	0	0	0	0	0	0	0	0	0	D_0__Eukaryota; D_1__Opisthokonta; D_2__Nucletmycea; D_3__Fungi; D_4__Cryptomycota; D_5__LKM11; D_6__uncultured marine picoeukaryote
OTU703	0	0	0	0	0	0	0	0	3	1	0	0	0	0	0	0	0	0	0	0	12	0	0	0	0	0	0	0	3	0	0	0	2	1	0	0	0	0	3	0	0	10	0	2	6	0	0	D_0__Eukaryota; D_1__Amoebozoa; D_2__Tubulinea; D_3__Leptomyxida; D_4__Leptomyxa; D_5__Leptomyxa reticulata; D_6__Leptomyxa reticulata
OTU2359	0	0	0	4	0	0	0	0	0	0	0	0	0	0	0	10	0	0	0	0	0	0	0	0	0	3	0	0	0	0	0	0	0	0	0	0	0	0	0	0	0	0	0	0	0	0	0	D_0__Eukaryota; D_1__SAR; D_2__Rhizaria; D_3__Cercozoa
OTU2358	0	0	0	0	0	0	0	0	1	0	0	0	2	0	0	0	0	0	0	0	0	0	5	0	2	0	0	0	0	0	0	0	0	0	0	0	0	0	0	0	0	0	0	0	5	0	0	D_0__Eukaryota
OTU702	0	0	0	0	2	0	0	0	1	6	0	0	0	0	1	0	0	6	0	6	3	0	0	0	0	0	6	1	9	0	0	11	0	2	0	0	0	0	1	0	0	1	0	0	0	2	6	D_0__Eukaryota; D_1__SAR; D_2__Rhizaria; D_3__Cercozoa; D_4__Vampyrellidae; D_5__uncultured; D_6__uncultured eukaryote
OTU2353	0	0	0	0	0	0	0	0	0	0	0	0	0	2	0	0	0	0	0	0	0	0	0	0	0	0	0	0	0	0	0	0	0	0	0	0	0	0	0	0	0	0	0	0	0	0	0	D_0__Eukaryota; D_1__Opisthokonta; D_2__Nucletmycea; D_3__Fungi; D_6__Chytridiomycetes; D_7__Chytridiales
OTU2352	0	0	0	0	0	1	0	0	0	0	0	0	0	0	0	3	0	0	0	0	0	0	0	0	0	2	0	0	0	0	0	0	0	0	0	0	0	0	0	0	0	0	0	0	0	0	0	D_0__Eukaryota; D_1__SAR; D_2__Alveolata; D_3__Apicomplexa; D_6__Eugregarinorida; D_7__Elev-18S-1089; D_8__Orchitophryidae environmental sample
OTU2351	0	0	0	0	0	3	0	0	0	0	0	1	0	0	0	0	2	0	0	0	0	0	0	0	0	0	0	0	0	1	0	0	2	0	0	0	0	0	0	0	4	0	0	0	0	4	1	D_0__Eukaryota; D_1__SAR; D_2__Alveolata; D_3__Ciliophora; D_5__Heterotrichea; D_6__Blepharisma; D_7__Cryptosporidiidae environmental sample
OTU2350	0	1	0	0	0	0	0	0	0	0	0	0	0	0	0	0	0	7	0	0	0	0	0	0	0	0	0	0	0	0	0	0	0	0	0	0	6	10	0	0	0	0	4	0	0	0	0	D_0__Eukaryota
OTU2357	0	0	0	0	0	0	0	0	0	0	0	0	0	0	0	0	0	0	0	0	0	0	0	0	0	0	0	0	0	0	0	0	0	0	0	0	0	0	0	0	0	0	0	0	0	0	0	D_0__Eukaryota; D_1__Opisthokonta; D_2__Holozoa; D_3__Metazoa (Animalia); D_6__Gastrotricha; D_7__Chaetonotida
OTU2356	0	0	0	0	0	0	0	0	0	0	0	0	0	0	0	0	0	0	0	0	0	0	0	0	0	0	0	1	1	0	0	1	0	0	0	0	14	7	1	5	0	0	14	0	0	0	1	D_0__Eukaryota; D_1__SAR; D_2__Rhizaria; D_3__Cercozoa; D_4__Glissomonadida; D_5__Allantion; D_6__Allapsa vibrans
OTU2355	0	0	0	0	0	0	6	0	0	0	0	0	0	0	0	0	0	0	1	0	0	0	0	0	0	0	0	0	0	0	0	0	0	4	0	0	0	0	0	0	0	0	0	0	0	0	3	D_0__Eukaryota; D_1__Opisthokonta; D_2__Nucletmycea; D_3__Fungi; D_9__Incertae Sedis
OTU2354	0	0	0	0	0	0	0	0	0	0	0	0	0	0	0	0	0	0	0	0	0	0	0	0	0	0	0	0	0	0	0	0	0	0	0	0	0	0	0	0	0	0	0	0	0	0	0	D_0__Eukaryota; D_1__Amoebozoa; D_2__Schizoplasmodiida; D_3__uncultured eukaryote; D_4__uncultured eukaryote; D_5__uncultured eukaryote; D_6__uncultured eukaryote
OTU700	3	0	0	1	0	1	0	1	0	0	0	0	0	0	0	0	0	0	0	0	0	0	0	4	0	0	1	0	10	0	0	3	0	0	0	0	0	0	0	0	0	0	0	0	0	0	0	D_0__Eukaryota; D_1__Opisthokonta; D_2__Nucletmycea; D_3__Fungi
OTU707	0	0	0	0	0	0	0	0	6	0	0	0	1	0	0	0	0	2	0	0	0	1	4	0	1	0	0	0	0	2	13	0	0	0	0	10	3	0	0	2	0	11	2	0	10	0	0	D_0__Eukaryota; D_1__Opisthokonta; D_2__Nucletmycea; D_3__Fungi; D_8__Synchytriaceae; D_9__Synchytrium; D_10__Synchytrium endobioticum
OTU706	12	0	0	0	0	0	0	3	0	1	0	0	0	0	0	1	0	0	1	1	4	0	0	6	0	0	10	1	23	0	0	5	0	1	0	0	0	0	0	0	5	0	0	6	0	0	13	D_0__Eukaryota; D_1__Amoebozoa; D_2__Discosea; D_3__Longamoebia; D_4__Centramoebida; D_5__Acanthamoeba
OTU608	0	0	0	0	0	0	0	0	0	0	0	0	0	0	0	0	0	0	0	0	0	0	0	0	0	0	0	0	0	0	0	0	0	0	0	0	0	0	0	0	0	0	0	0	0	0	0	D_0__Eukaryota; D_1__Opisthokonta; D_2__Holozoa; D_3__Metazoa (Animalia); D_8__Arachnida; D_9__Acari
OTU609	1	0	0	2	1	4	0	0	6	0	0	0	0	6	0	0	4	2	2	0	0	6	0	0	0	0	0	0	0	6	4	0	0	0	0	4	12	0	0	11	0	0	2	0	2	0	0	D_0__Eukaryota; D_1__Opisthokonta; D_2__Nucletmycea; D_3__Fungi; D_7__Rhizophydiales; D_8__uncultured; D_9__uncultured fungus
OTU705	0	3	9	0	1	0	0	0	3	0	0	0	0	7	0	0	9	1	0	0	0	0	4	0	5	0	0	0	0	0	17	0	9	0	0	0	16	1	0	32	0	18	34	0	0	0	0	D_0__Eukaryota; D_1__Opisthokonta
OTU602	0	0	0	0	0	0	0	0	0	0	0	0	0	0	0	0	0	0	0	0	0	0	0	0	0	0	0	0	0	0	0	0	0	0	0	0	0	0	0	0	0	0	0	0	0	0	0	D_0__Eukaryota; D_1__Opisthokonta; D_2__Holozoa; D_3__Metazoa (Animalia); D_10__Neoptera; D_11__Diptera
OTU603	18	14	21	8	28	0	0	25	28	0	0	8	8	6	0	16	17	28	0	6	20	8	3	16	2	6	10	19	21	13	3	22	5	0	0	17	8	0	15	2	1	12	11	6	31	1	0	D_0__Eukaryota; D_1__Amoebozoa; D_2__Tubulinea; D_3__Euamoebida; D_4__BOLA868; D_5__uncultured Hartmannellidae; D_6__uncultured Hartmannellidae
OTU600	0	0	0	0	0	0	0	0	0	0	0	0	0	0	0	0	0	0	0	0	0	0	0	0	0	0	6	0	0	0	0	0	0	0	0	0	11	0	0	0	0	0	0	0	0	0	0	D_0__Eukaryota; D_1__SAR; D_2__Stramenopiles; D_3__Ochrophyta; D_4__Chrysophyceae; D_5__LG21-05; D_6__uncultured eukaryote
OTU601	0	1	0	0	0	0	0	0	0	0	0	0	3	2	0	0	0	5	0	0	0	16	0	0	0	0	0	0	0	28	0	0	0	0	0	0	6	8	0	1	0	0	0	0	0	0	0	D_0__Eukaryota; D_1__RT5iin25; D_2__uncultured Eimeriidae; D_3__uncultured Eimeriidae; D_4__uncultured Eimeriidae; D_5__uncultured Eimeriidae; D_6__uncultured Eimeriidae
OTU606	2	0	0	0	0	0	0	17	0	0	0	0	0	0	0	14	0	0	0	3	6	0	0	0	0	0	9	9	4	0	0	2	0	0	0	0	0	0	6	0	0	0	0	0	0	0	0	D_0__Eukaryota; D_1__Opisthokonta; D_2__Nucletmycea; D_3__Fungi; D_8__Piptocephalidaceae; D_9__Piptocephalis; D_10__Piptocephalis corymbifera
OTU607	0	0	0	0	11	0	0	0	2	0	0	0	0	3	0	0	0	0	0	0	0	0	0	0	0	0	0	5	0	0	0	0	3	0	0	0	0	0	0	0	0	0	0	0	8	0	4	D_0__Eukaryota; D_1__Opisthokonta; D_2__Nucletmycea; D_3__Fungi; D_8__Entomophthoraceae; D_9__Furia; D_10__Furia neopyralidarum
OTU604	0	0	0	7	0	0	0	0	0	1	0	0	0	0	0	0	0	0	0	0	0	0	0	2	0	0	0	0	0	0	0	0	0	0	0	0	0	0	0	0	0	0	0	0	0	3	0	D_0__Eukaryota; D_1__SAR; D_2__Alveolata; D_3__Ciliophora; D_6__Hypotrichia
OTU605	0	0	0	3	0	5	0	0	0	3	0	1	0	0	0	0	0	0	2	0	0	3	0	0	0	4	0	0	0	0	0	0	1	4	0	0	0	0	0	0	0	0	0	2	0	0	7	D_0__Eukaryota
OTU2230	1	0	0	0	0	0	0	0	0	0	0	0	0	0	0	0	0	0	0	0	0	0	0	0	0	0	0	0	0	0	0	0	0	0	0	0	0	0	2	0	0	0	0	0	0	0	0	D_0__Eukaryota; D_1__Excavata; D_2__Discoba; D_3__Discicristata; D_5__Tetramitia; D_6__AND12; D_7__Heterolobosea sp. OSA
OTU2231	0	0	0	0	0	0	1	0	0	0	0	0	0	0	1	0	0	0	0	0	0	0	0	0	0	0	0	0	0	0	0	0	0	2	0	0	0	0	0	0	7	0	0	0	0	0	3	D_0__Eukaryota; D_1__RT5iin25; D_2__uncultured Eimeriidae; D_3__uncultured Eimeriidae; D_4__uncultured Eimeriidae; D_5__uncultured Eimeriidae; D_6__uncultured Eimeriidae
OTU2232	0	1	9	0	0	0	0	0	2	0	0	0	0	11	0	0	0	7	0	0	0	2	0	0	0	0	0	0	0	2	0	0	0	0	0	0	2	0	0	0	0	0	0	0	0	1	0	D_0__Eukaryota; D_1__Opisthokonta; D_2__Nucletmycea; D_3__Fungi; D_4__Cryptomycota; D_5__LKM11; D_6__uncultured Banisveld eukaryote
OTU2233	1	3	0	0	0	2	0	0	0	0	0	0	0	1	0	4	0	1	3	5	2	0	0	0	0	0	2	0	4	2	0	2	0	6	0	0	8	0	0	0	2	0	0	0	0	0	3	D_0__Eukaryota; D_1__Opisthokonta
OTU2234	3	0	0	0	0	0	0	0	0	0	0	0	0	0	0	0	0	0	0	0	0	2	0	0	0	0	0	0	0	1	0	0	0	0	0	0	5	0	0	0	0	0	0	0	0	0	0	D_0__Eukaryota; D_1__SAR; D_2__Rhizaria; D_3__Cercozoa; D_4__Cercomonadidae; D_5__Cercomonas
OTU2235	0	0	0	0	0	60	0	0	1	3	0	0	0	0	0	0	13	0	3	0	0	0	3	0	0	1	0	0	0	0	1	0	6	2	0	7	2	0	0	0	0	0	0	1	0	0	0	D_0__Eukaryota; D_1__Opisthokonta; D_2__Nucletmycea; D_3__Fungi; D_6__Incertae Sedis; D_7__Mortierellales; D_8__uncultured Nucleariidae
OTU2236	0	0	0	0	0	0	0	0	2	0	0	0	2	0	0	0	0	0	0	0	0	2	0	0	0	0	0	0	0	0	0	0	0	0	0	0	0	0	0	0	0	0	0	0	19	0	0	D_0__Eukaryota; D_1__SAR; D_2__Rhizaria; D_3__Cercozoa
OTU7317	1	11	1	0	2	0	4	3	0	0	0	0	0	2	0	2	0	6	0	2	0	6	0	0	0	0	0	8	1	3	0	1	0	0	0	8	0	3	5	0	0	0	2	0	1	0	0	D_0__Eukaryota; D_1__Archaeplastida; D_2__Chloroplastida; D_3__Chlorophyta; D_5__Chlamydomonadales; D_6__Chlorococcum
OTU2238	0	0	0	0	0	0	0	0	0	0	0	0	2	0	0	0	0	0	0	0	0	0	0	0	0	0	0	0	0	8	0	0	0	0	0	0	0	2	0	0	0	0	2	0	0	0	0	D_0__Eukaryota
OTU7319	0	0	0	0	0	0	0	0	0	0	0	0	0	0	0	0	0	0	0	0	0	0	0	1	0	0	0	0	0	4	0	0	0	0	0	0	0	0	0	0	0	0	0	0	0	0	0	D_0__Eukaryota; D_1__Opisthokonta; D_2__Nucletmycea; D_3__Fungi
OTU8496	0	0	0	0	0	0	0	0	0	0	0	0	0	0	0	0	0	0	0	0	0	0	0	0	0	0	0	0	0	0	0	0	0	0	0	0	0	0	0	0	0	0	0	0	0	0	0	D_0__Eukaryota; D_1__Opisthokonta; D_2__Nucletmycea; D_3__Fungi; D_9__Leptosphaeriaceae; D_10__Leptosphaeria; D_11__Leptosphaeria biglobosa 'brassicae' group
OTU9150	0	0	0	0	0	0	0	0	0	0	0	0	0	0	0	0	0	0	0	0	0	0	0	0	0	0	0	0	0	0	0	0	0	0	0	0	0	0	0	0	0	0	0	0	0	0	0	D_0__Eukaryota; D_1__SAR; D_2__Rhizaria; D_3__Cercozoa; D_7__Peregriniidae; D_8__Gyromitus
OTU8497	0	0	0	0	0	0	0	2	0	0	0	0	0	0	0	2	0	0	0	0	0	0	0	0	0	0	0	0	0	0	0	0	0	0	0	0	0	0	0	0	0	0	0	0	0	0	0	D_0__Eukaryota; D_1__Opisthokonta; D_2__Nucletmycea; D_3__Fungi
OTU12220	0	0	0	0	0	0	0	0	0	0	0	0	0	0	0	0	0	0	0	0	0	0	0	0	0	0	0	0	0	0	0	0	0	0	0	0	0	0	0	0	0	0	0	0	0	0	0	D_0__Eukaryota; D_1__SAR; D_2__Alveolata; D_3__Ciliophora; D_7__Peritrichia
OTU9977	0	0	0	0	0	0	0	0	0	0	0	0	0	0	0	0	0	0	0	0	0	0	0	0	0	0	0	0	0	0	0	0	0	0	0	0	0	0	0	0	0	0	0	0	0	0	0	D_0__Eukaryota; D_1__Opisthokonta; D_2__Nucletmycea; D_3__Fungi
OTU4041	0	0	0	0	29	0	0	0	57	0	0	23	5	0	0	0	7	0	0	0	0	1	0	0	0	0	0	0	0	0	6	0	8	0	0	4	0	4	0	0	0	20	0	0	91	0	0	D_0__Eukaryota
OTU9488	0	0	0	0	0	0	0	0	0	0	0	0	0	0	0	0	0	0	0	0	0	0	0	0	0	0	0	0	1	0	0	2	0	0	0	0	0	0	0	0	0	0	0	0	0	0	0	D_0__Eukaryota; D_1__Opisthokonta; D_2__Nucletmycea; D_3__Fungi
OTU9489	0	0	0	0	0	0	0	0	0	0	0	0	0	0	0	0	0	0	0	0	0	0	0	0	0	0	0	0	0	0	0	0	0	0	0	0	0	0	0	0	0	0	0	0	0	0	0	D_0__Eukaryota; D_1__Opisthokonta
OTU4592	0	0	0	0	0	0	0	0	0	0	0	0	0	0	0	0	0	0	0	0	0	0	0	0	0	0	0	0	0	0	0	0	0	0	0	0	0	0	0	0	0	0	0	0	0	0	0	D_0__Eukaryota; D_1__Excavata; D_2__Discoba; D_3__Discicristata; D_6__Heteronematina; D_7__Petalomonas; D_8__Petalomonas cantuscygni
OTU9540	0	0	0	0	0	0	0	0	0	0	0	0	0	0	0	0	0	0	0	0	0	0	0	0	0	0	0	0	0	0	0	0	0	0	0	0	0	3	0	0	0	0	0	0	0	0	0	D_0__Eukaryota; D_1__SAR; D_2__Rhizaria; D_3__Cercozoa; D_4__Glissomonadida; D_5__Amb-18S-1124; D_6__uncultured Eimeriidae
OTU9483	0	0	0	0	0	0	0	0	0	0	0	0	0	0	0	0	0	0	0	0	0	2	0	0	0	0	0	0	0	0	0	0	0	0	0	0	0	0	0	0	0	0	0	0	0	0	0	D_0__Eukaryota; D_1__SAR; D_2__Alveolata; D_3__Protalveolata; D_4__Perkinsidae; D_5__A31
OTU9480	0	0	0	0	0	0	0	0	0	0	0	0	0	0	0	0	0	0	0	0	0	0	0	0	0	0	0	0	0	0	0	0	0	0	0	0	0	0	0	0	0	0	0	0	0	0	0	D_0__Eukaryota
OTU9481	0	0	0	0	0	0	0	0	0	0	0	0	0	0	0	0	0	0	0	0	0	0	0	0	0	0	0	0	0	0	0	0	0	0	0	0	0	0	0	0	0	0	0	0	0	0	0	D_0__Eukaryota; D_1__Opisthokonta; D_2__Nucletmycea; D_3__Fungi; D_9__Cordycipitaceae
OTU9486	0	0	0	0	0	0	0	0	0	0	0	0	0	0	0	0	0	0	0	0	0	0	0	0	0	0	0	0	0	0	0	0	0	0	0	0	0	0	0	0	0	0	0	0	0	0	0	D_0__Eukaryota; D_1__SAR; D_2__Rhizaria; D_3__Cercozoa; D_7__Peregriniidae; D_8__Gyromitus; D_9__Thaumatomastigidae environmental sample
OTU4043	0	0	0	0	0	0	0	0	0	0	0	0	0	0	0	0	0	0	0	0	0	0	0	0	0	0	0	0	0	0	0	0	0	0	0	0	0	0	0	0	0	0	0	0	0	0	0	D_0__Eukaryota; D_1__Opisthokonta; D_2__Nucletmycea; D_3__Fungi
OTU9484	0	0	0	0	0	0	0	0	0	0	0	0	0	0	0	0	0	0	0	0	0	0	0	0	0	0	0	0	0	0	0	0	0	0	0	0	0	0	0	0	0	0	0	0	0	0	0	D_0__Eukaryota; D_1__SAR; D_2__Rhizaria; D_3__Cercozoa; D_7__Peregriniidae; D_8__Gyromitus; D_9__Thaumatomastigidae environmental sample
OTU9485	0	0	0	0	0	0	0	0	0	0	0	0	0	0	0	0	0	0	0	0	0	0	0	0	0	0	0	0	0	0	0	0	0	0	0	0	0	0	0	0	0	0	0	0	0	0	0	D_0__Eukaryota
OTU4590	0	1	0	0	0	0	0	0	0	0	0	0	0	0	0	0	0	0	0	0	0	1	0	0	0	0	0	0	0	0	0	0	0	0	0	0	0	0	0	0	0	0	0	0	0	0	0	D_0__Eukaryota
OTU4045	0	0	0	0	0	0	0	0	0	0	0	0	0	0	0	0	0	0	0	0	0	0	0	0	0	0	0	0	0	0	0	0	0	0	0	0	0	0	0	0	0	0	0	0	0	0	0	D_0__Eukaryota; D_1__Amoebozoa; D_2__Gracilipodida
OTU12226	0	0	0	0	0	0	0	0	0	0	0	0	0	0	0	0	0	0	0	0	0	0	0	0	0	0	0	0	0	0	0	0	0	0	0	0	0	0	0	0	0	0	0	0	0	0	0	D_0__Eukaryota; D_1__Archaeplastida; D_2__Chloroplastida; D_3__Charophyta
OTU4596	0	0	0	0	0	0	0	0	0	0	0	0	0	0	0	0	0	0	0	0	0	0	0	0	0	0	0	0	0	0	0	0	0	0	0	0	0	0	0	0	0	0	0	0	0	0	0	D_0__Eukaryota; D_1__Opisthokonta; D_2__Nucletmycea; D_3__Fungi
OTU4997	0	0	0	0	0	0	0	0	0	0	0	0	0	0	0	0	0	0	0	0	0	0	0	0	0	0	0	0	0	0	0	0	0	0	0	0	0	0	0	0	0	0	0	0	0	0	0	D_0__Eukaryota; D_1__SAR; D_2__Stramenopiles; D_3__Labyrinthulomycetes; D_4__Amphitremida; D_5__Archerella; D_6__Archerella flavum
OTU4996	0	0	0	0	0	0	0	0	0	0	0	0	0	0	0	0	0	0	0	0	0	0	0	0	0	0	0	0	0	0	0	0	0	0	0	0	0	0	0	0	0	0	0	0	0	0	0	D_0__Eukaryota; D_1__Archaeplastida; D_2__Chloroplastida; D_3__Charophyta
OTU4995	0	0	0	0	0	0	0	0	0	0	0	0	0	0	0	0	0	0	0	0	0	0	0	0	0	0	0	0	0	0	0	0	0	0	0	0	0	0	0	0	0	0	0	0	0	0	0	D_0__Eukaryota; D_1__Amoebozoa; D_2__Fractovitelliida; D_3__Soliformovum; D_4__Soliformovum expulsum; D_5__Soliformovum expulsum; D_6__Soliformovum expulsum
OTU4994	0	0	0	0	0	0	0	0	0	0	0	0	0	0	0	0	0	0	0	0	0	0	0	0	0	0	0	0	0	0	0	0	0	0	0	0	0	0	0	0	0	0	0	0	0	0	0	D_0__Eukaryota; D_1__SAR; D_2__Stramenopiles; D_3__Ochrophyta; D_5__Ochromonadales; D_6__Ochromonas; D_7__Ochromonas danica
OTU4993	0	0	0	2	0	0	0	0	0	0	0	0	0	0	0	0	0	0	0	0	0	0	0	0	0	0	0	0	0	0	0	0	0	0	0	1	0	0	0	0	0	0	0	0	0	0	0	D_0__Eukaryota; D_1__Opisthokonta; D_2__Nucletmycea; D_3__Fungi
OTU4595	0	0	0	0	0	0	0	0	0	0	0	0	0	0	0	0	0	0	0	0	0	0	0	0	0	0	0	0	0	0	0	0	0	0	0	0	0	0	0	0	0	0	0	0	0	0	0	D_0__Eukaryota; D_1__Opisthokonta; D_2__Nucletmycea; D_3__Fungi
OTU4991	0	0	0	0	0	0	0	0	0	0	0	0	0	0	0	0	0	0	0	0	0	0	0	0	0	0	0	0	0	0	0	0	0	0	0	0	0	0	0	0	0	0	0	0	0	0	0	D_0__Eukaryota
OTU4990	0	0	0	0	0	0	0	0	0	0	0	0	0	0	0	0	0	0	0	0	0	0	0	0	0	0	0	0	0	0	0	0	0	1	0	0	0	0	0	0	0	0	0	0	0	0	1	D_0__Eukaryota; D_1__Opisthokonta; D_2__Nucletmycea; D_3__Fungi
OTU4594	0	0	0	0	0	0	0	0	0	0	0	0	0	0	0	0	0	0	0	0	0	0	0	0	0	0	0	0	0	0	0	0	0	0	0	0	0	0	0	0	0	0	0	0	0	0	0	D_0__Eukaryota; D_1__Opisthokonta; D_2__Holozoa; D_3__Metazoa (Animalia); D_10__Neoptera; D_11__Coleoptera; D_12__Paederus fuscipes
OTU4999	0	0	0	0	0	0	0	0	0	0	0	0	0	0	0	0	0	0	0	0	0	0	0	0	0	0	0	0	0	0	0	0	0	0	0	0	0	0	0	0	0	0	0	0	0	0	0	D_0__Eukaryota; D_1__Opisthokonta
OTU4998	0	0	0	0	0	0	0	0	0	0	0	0	0	0	0	0	0	0	0	0	0	0	0	0	0	0	0	0	0	0	0	0	0	0	0	0	0	0	0	0	0	0	0	0	0	0	0	D_0__Eukaryota
OTU3563	0	0	0	0	0	0	0	0	0	0	0	0	0	0	0	0	0	0	0	0	0	0	0	0	0	0	0	0	0	0	0	0	0	0	0	0	0	0	0	0	0	0	0	0	0	0	0	D_0__Eukaryota; D_1__Opisthokonta; D_2__Nucletmycea; D_3__Fungi
OTU2068	0	0	0	0	0	0	0	0	0	0	0	0	0	0	0	0	0	0	0	0	0	0	0	0	0	0	0	0	0	0	0	0	0	0	0	0	0	0	0	0	0	0	0	0	0	0	0	D_0__Eukaryota
OTU6049	0	0	0	0	0	0	0	0	0	0	0	0	0	0	0	0	0	0	0	0	0	0	0	0	0	0	0	0	0	0	0	0	0	0	0	0	0	0	0	0	0	0	0	0	0	0	0	D_0__Eukaryota; D_1__SAR; D_2__Rhizaria; D_3__Cercozoa
OTU6048	0	0	0	0	0	0	0	0	0	0	0	0	0	0	0	0	1	0	0	0	0	0	0	0	0	0	0	0	0	0	0	0	0	0	0	0	0	0	0	0	0	0	0	0	0	0	0	D_0__Eukaryota; D_1__Opisthokonta; D_2__Nucletmycea; D_3__Fungi; D_9__Entorrhizaceae; D_10__Entorrhiza
OTU6047	0	0	0	0	0	0	0	0	0	0	0	0	0	0	0	0	0	0	0	0	0	0	0	0	0	0	0	0	0	0	0	0	0	0	0	0	0	0	0	0	0	0	0	0	0	0	0	D_0__Eukaryota; D_1__Opisthokonta; D_2__Nucletmycea; D_3__Fungi
OTU6046	0	0	0	0	0	0	0	0	0	0	0	0	0	0	0	0	0	0	0	0	0	0	0	0	0	0	0	0	0	0	0	0	0	0	0	0	0	0	0	0	0	0	0	0	0	0	0	D_0__Eukaryota; D_1__Opisthokonta; D_2__Nucletmycea; D_3__Fungi
OTU6045	0	0	0	0	0	0	0	0	0	0	0	0	0	0	0	0	0	0	0	0	0	0	0	0	0	0	0	0	0	0	0	0	0	0	0	0	0	0	0	0	0	0	0	0	0	0	0	D_0__Eukaryota; D_1__Amoebozoa; D_2__Gracilipodida; D_3__Flamella
OTU6044	0	0	0	0	0	0	0	0	0	0	0	0	0	0	0	0	0	0	0	0	0	0	0	0	0	0	0	0	0	0	0	0	0	0	0	0	0	0	0	0	0	0	0	0	0	0	0	D_0__Eukaryota; D_1__Opisthokonta; D_2__Nucletmycea; D_3__Fungi; D_6__Incertae Sedis; D_7__Zoopagales; D_8__uncultured fungus
OTU6043	0	0	0	0	0	0	0	0	0	0	0	0	0	0	0	0	0	0	0	0	0	0	0	0	0	0	0	0	0	0	0	0	0	0	0	0	0	0	0	0	0	0	0	0	0	0	0	D_0__Eukaryota; D_1__Opisthokonta
OTU6042	0	6	5	0	0	0	0	0	0	0	0	0	0	6	0	0	0	11	0	0	0	1	0	0	0	0	0	0	0	6	0	0	0	0	0	3	3	2	0	0	0	0	2	0	0	0	0	D_0__Eukaryota
OTU6041	0	0	0	0	1	0	0	0	0	0	0	0	0	0	2	0	0	0	0	0	0	0	0	0	0	0	0	0	0	0	0	0	0	0	0	0	1	0	0	0	0	0	0	0	1	0	0	D_0__Eukaryota; D_1__Opisthokonta; D_2__Nucletmycea; D_3__Fungi
OTU6040	0	0	0	0	0	0	0	0	0	0	0	0	0	1	0	0	0	0	0	0	0	0	0	0	0	0	0	0	0	0	0	0	0	0	0	0	0	0	0	0	0	0	0	0	0	0	0	D_0__Eukaryota
OTU3562	0	0	0	0	0	0	0	0	0	0	0	0	0	0	0	0	0	0	0	0	0	0	0	0	0	0	0	0	0	0	0	0	0	0	0	0	0	0	0	0	0	0	0	0	0	0	0	D_0__Eukaryota; D_1__SAR
OTU5228	0	0	0	0	0	0	0	0	0	0	0	0	0	0	0	0	0	0	0	0	0	0	0	0	0	0	0	0	0	0	0	0	0	0	0	0	0	0	0	0	0	0	0	0	0	0	0	D_0__Eukaryota
OTU5229	31	16	13	2	97	0	3	11	96	9	0	2	7	3	13	2	30	5	11	10	42	6	28	28	51	5	4	15	16	11	100	12	57	5	0	11	7	3	31	8	29	1099	9	1	432	29	16	D_0__Eukaryota; D_1__Opisthokonta; D_2__Nucletmycea; D_3__Fungi
OTU5222	0	0	0	0	0	0	0	0	0	0	0	0	0	0	0	0	0	0	0	0	0	0	0	0	0	0	0	0	0	0	0	0	0	0	0	0	0	0	0	0	0	0	0	0	0	0	0	D_0__Eukaryota; D_1__Archaeplastida; D_2__Chloroplastida; D_3__Charophyta
OTU5223	0	0	0	0	0	0	0	0	0	0	0	0	0	0	0	0	0	0	0	0	0	0	0	0	0	0	0	0	0	0	0	0	0	0	0	0	0	0	0	0	0	0	0	0	0	0	0	D_0__Eukaryota; D_1__Opisthokonta; D_2__Nucletmycea
OTU5220	0	0	0	0	0	0	0	0	0	0	0	0	0	0	0	0	0	0	0	0	0	0	0	0	0	0	0	0	0	0	0	0	0	0	0	0	0	0	0	0	0	0	0	0	0	0	0	D_0__Eukaryota; D_1__SAR; D_2__Rhizaria; D_3__Cercozoa
OTU5221	0	0	0	0	0	0	0	0	0	0	0	0	0	0	0	0	0	0	0	0	0	0	0	0	0	0	0	0	0	0	0	0	0	0	0	0	0	0	0	0	0	0	0	0	0	0	0	D_0__Eukaryota; D_1__Opisthokonta; D_2__Nucletmycea
OTU5226	0	0	0	0	0	0	0	0	0	0	0	0	0	0	0	0	0	0	0	0	0	0	0	0	0	0	0	0	0	0	0	0	0	0	0	0	0	0	0	0	0	0	0	0	0	0	0	D_0__Eukaryota; D_1__Archaeplastida; D_2__Chloroplastida; D_3__Charophyta; D_11__Poales
OTU5227	0	0	0	0	0	0	0	0	0	0	0	0	0	0	0	0	0	0	0	0	0	0	0	0	0	0	0	0	0	0	0	0	0	0	0	0	0	0	0	0	0	0	0	0	0	0	0	D_0__Eukaryota; D_1__Archaeplastida; D_2__Chloroplastida; D_3__Charophyta; D_10__Fabales
OTU5224	0	0	0	0	0	0	0	0	0	0	0	0	0	0	0	0	0	0	0	0	0	0	0	0	0	0	0	0	0	0	0	0	0	0	0	0	0	0	0	0	0	0	0	0	0	0	0	D_0__Eukaryota; D_1__Archaeplastida; D_2__Chloroplastida; D_3__Charophyta
OTU5225	0	0	0	0	7	1	0	0	10	0	0	0	0	0	5	0	2	0	4	0	0	0	0	0	0	0	0	0	0	0	0	0	6	0	0	3	0	0	0	0	0	3	0	0	5	0	0	D_0__Eukaryota; D_1__SAR; D_2__Rhizaria; D_3__Cercozoa; D_4__Glissomonadida; D_5__uncultured eukaryote; D_6__uncultured eukaryote
OTU4579	0	0	0	0	0	0	0	0	0	0	0	0	0	0	0	0	0	0	0	0	0	0	0	0	0	0	0	0	0	0	0	0	0	0	0	0	0	0	0	0	0	0	0	0	0	0	0	D_0__Eukaryota; D_1__Opisthokonta; D_2__Holozoa; D_3__Metazoa (Animalia); D_8__Enoplia; D_9__Enoplida; D_10__Alaimus sp. PDL-2005
OTU4578	0	0	0	0	0	0	0	0	0	0	0	0	0	0	0	0	0	0	0	0	0	0	0	0	0	0	0	0	0	0	0	0	0	0	0	0	0	0	0	0	0	0	0	0	0	0	0	D_0__Eukaryota; D_1__Opisthokonta; D_2__Nucletmycea; D_3__Fungi; D_9__Pyxidiophoraceae; D_10__Pyxidiophora; D_11__Pyxidiophora arvernensis
OTU2908	0	2	0	0	0	1	0	0	0	0	0	0	0	0	0	0	0	0	0	0	0	0	0	0	0	0	0	0	0	0	0	0	0	0	0	0	0	0	0	0	0	0	0	0	0	0	0	D_0__Eukaryota; D_1__Amoebozoa; D_2__Discosea; D_3__Flabellinia; D_4__Dactylopodida; D_5__uncultured eukaryote; D_6__uncultured eukaryote
OTU2909	0	0	0	0	0	0	0	0	0	0	0	0	0	0	0	0	0	0	8	0	0	0	0	0	0	0	0	0	0	0	0	0	0	0	0	0	0	0	0	0	0	0	0	0	0	0	0	D_0__Eukaryota; D_1__SAR; D_2__Alveolata; D_3__Apicomplexa
OTU2906	0	0	0	2	0	0	0	0	0	0	0	0	2	0	0	0	0	1	0	3	0	0	0	0	0	0	0	1	0	0	0	0	0	0	0	0	0	0	1	0	0	0	0	0	0	0	3	D_0__Eukaryota
OTU4570	0	0	0	11	0	1	7	0	0	12	0	0	0	0	14	0	0	0	10	0	0	0	0	0	0	1	0	0	0	0	0	0	0	0	1	0	0	0	0	0	3	0	0	7	0	0	4	D_0__Eukaryota; D_1__Opisthokonta; D_2__Nucletmycea; D_3__Fungi
OTU4573	0	0	0	1	0	0	0	0	0	0	0	0	0	1	0	0	0	0	0	0	0	0	0	0	0	0	0	0	0	5	0	0	0	1	0	0	0	0	0	0	0	0	0	0	0	0	0	D_0__Eukaryota; D_1__Opisthokonta; D_2__Nucletmycea; D_3__Fungi
OTU2905	0	0	0	0	0	0	0	0	0	0	0	0	0	0	0	0	0	0	2	0	0	0	0	0	0	0	0	0	0	0	0	0	0	0	0	0	0	0	0	0	0	0	0	0	0	0	0	D_0__Eukaryota; D_1__Excavata; D_2__Discoba; D_3__Discicristata; D_6__Heteronematina; D_7__Petalomonas; D_8__uncultured eukaryote
OTU2902	0	0	0	0	0	0	1	0	0	0	0	0	0	0	0	0	0	1	0	0	0	0	0	0	0	0	0	0	0	0	0	0	0	0	0	2	0	0	0	0	0	0	0	0	0	0	0	D_0__Eukaryota; D_1__Opisthokonta; D_2__Holozoa
OTU2903	0	0	0	0	0	0	0	0	0	0	0	0	0	0	0	0	0	0	0	0	0	0	0	0	0	0	0	0	0	0	0	0	0	0	0	0	0	0	0	0	0	0	0	0	0	0	0	D_0__Eukaryota; D_1__Opisthokonta
OTU2900	0	0	0	0	0	0	0	0	0	0	0	0	1	7	0	0	0	3	0	0	0	0	0	0	0	0	0	0	0	0	0	0	0	0	0	3	0	0	0	0	0	0	0	0	0	1	0	D_0__Eukaryota; D_1__SAR; D_2__Rhizaria; D_3__Cercozoa; D_4__Glissomonadida; D_5__Viridiraptor; D_6__Viridiraptor invadens
OTU2901	0	0	0	0	0	0	0	0	0	0	0	0	0	0	0	0	0	0	0	0	0	0	0	0	0	0	0	0	0	0	0	0	0	0	0	0	0	0	0	0	0	0	0	0	0	0	0	D_0__Eukaryota; D_1__Opisthokonta; D_2__Nucletmycea; D_3__Fungi; D_9__Agaricostilbaceae; D_10__Bensingtonia; D_11__Bensingtonia yamatoana
OTU6599	0	0	2	1	2	0	0	0	0	0	0	0	0	0	0	0	0	0	0	0	1	0	0	0	0	0	0	0	0	0	3	0	1	0	0	0	0	0	0	1	0	0	0	0	0	4	1	D_0__Eukaryota
OTU6598	0	0	2	0	0	0	0	0	0	0	0	0	0	0	0	0	0	0	0	0	0	0	0	0	0	0	0	0	0	0	0	0	0	0	0	0	0	0	0	0	0	0	0	0	0	0	0	D_0__Eukaryota
OTU9978	0	0	0	0	0	0	0	0	0	0	0	0	0	0	0	0	0	0	0	0	0	0	0	0	0	0	0	0	0	0	0	0	0	0	0	0	0	0	0	0	0	0	0	0	0	0	0	D_0__Eukaryota
OTU2806	0	0	0	0	0	0	0	0	0	0	0	0	0	0	0	0	0	0	0	0	0	0	0	0	0	0	0	0	0	0	0	0	0	0	0	0	0	0	0	0	0	0	0	0	0	0	0	D_0__Eukaryota
OTU6591	0	2	4	0	1	0	0	0	4	0	0	0	0	0	0	0	7	1	0	0	0	4	1	0	0	0	0	0	0	0	11	0	10	0	0	1	0	0	0	0	0	0	0	0	0	0	0	D_0__Eukaryota
OTU6590	0	12	13	0	0	1	0	0	0	1	0	0	1	0	0	0	0	0	0	0	0	2	0	0	0	0	0	0	0	0	0	1	0	0	0	0	0	2	0	0	1	0	3	0	0	2	0	D_0__Eukaryota; D_1__SAR; D_2__Alveolata; D_3__Ciliophora; D_6__Haptoria
OTU6593	0	0	2	0	0	0	0	0	0	0	0	0	0	0	0	0	0	0	0	0	0	0	0	0	0	0	0	0	0	3	0	0	0	0	0	0	0	0	0	0	0	0	0	0	0	0	0	D_0__Eukaryota; D_1__Opisthokonta
OTU6592	0	0	2	0	0	0	0	0	0	0	0	0	0	0	0	0	0	0	0	0	0	0	0	0	0	0	0	0	0	0	0	0	0	0	0	0	0	0	0	0	0	0	0	0	0	0	0	D_0__Eukaryota; D_1__SAR; D_2__Rhizaria; D_3__Cercozoa; D_4__Thecofilosea; D_5__uncultured; D_6__uncultured Eimeriidae
OTU6595	0	0	2	0	0	0	0	0	0	0	0	0	0	0	0	0	0	0	0	0	0	0	0	0	0	0	0	0	0	0	0	0	0	0	0	0	0	0	0	1	0	0	0	0	0	0	0	D_0__Eukaryota; D_1__Amoebozoa; D_2__Discosea; D_3__Longamoebia; D_4__Centramoebida; D_5__Acanthamoeba
OTU6594	0	2	2	0	0	0	0	0	0	0	0	0	0	0	0	0	0	3	0	0	0	0	0	0	0	0	0	0	0	0	0	0	0	0	0	0	8	0	0	14	0	0	43	0	0	0	0	D_0__Eukaryota
OTU6597	0	0	2	0	0	0	0	0	0	0	0	0	0	0	0	0	0	0	0	0	0	0	0	0	0	0	0	0	0	0	0	0	0	0	0	0	0	0	0	0	0	0	0	0	0	0	0	D_0__Eukaryota; D_1__Amoebozoa; D_2__Tubulinea; D_3__Euamoebida; D_4__BOLA868; D_5__uncultured Hartmannellidae; D_6__uncultured Hartmannellidae
OTU6596	0	0	4	0	0	0	0	0	0	0	0	0	0	0	0	0	0	0	0	0	0	0	0	0	0	0	0	0	0	0	0	0	0	0	0	0	0	0	0	0	0	0	0	0	0	0	0	D_0__Eukaryota; D_1__SAR; D_2__Stramenopiles; D_3__MAST-12; D_4__MAST-12C; D_5__uncultured eukaryote; D_6__uncultured eukaryote
OTU9207	0	0	0	0	0	0	0	0	0	0	0	0	0	0	0	0	0	0	0	0	0	0	0	0	0	0	0	0	0	0	0	0	0	0	0	0	0	0	0	0	0	0	0	0	0	0	0	D_0__Eukaryota; D_1__Opisthokonta; D_2__Nucletmycea; D_3__Fungi
OTU8881	0	0	0	0	0	0	0	0	0	0	0	0	0	0	0	0	0	0	0	0	0	0	0	0	0	0	0	0	0	0	0	0	0	0	0	0	0	0	0	0	0	0	0	0	0	0	0	D_0__Eukaryota; D_1__Opisthokonta; D_2__Nucletmycea; D_3__Fungi; D_8__Mucoraceae; D_9__Rhizomucor; D_10__Mucor endophyticus
OTU4449	0	0	0	0	0	0	0	0	0	0	0	0	0	0	0	0	0	0	0	0	0	0	0	0	0	0	0	0	0	0	0	0	0	0	0	0	0	0	0	0	0	0	0	0	0	0	0	D_0__Eukaryota; D_1__SAR; D_2__Rhizaria; D_3__Cercozoa
OTU4448	0	0	0	0	0	0	0	0	0	0	0	0	0	0	0	0	0	0	0	0	0	0	0	0	0	0	0	0	0	0	0	0	0	0	0	0	0	0	0	0	0	0	0	0	0	0	0	D_0__Eukaryota; D_1__Opisthokonta; D_2__Nucletmycea; D_3__Fungi
OTU9979	0	0	0	0	0	0	0	0	0	0	0	0	0	0	0	0	0	0	0	0	0	0	0	0	0	0	0	0	0	0	0	0	0	0	0	0	0	0	0	0	0	0	0	0	0	0	0	D_0__Eukaryota; D_1__Opisthokonta
OTU9202	0	0	0	0	0	0	0	0	0	0	0	0	0	0	0	0	0	0	0	0	0	0	0	0	0	0	0	0	0	0	0	0	0	0	0	0	0	0	0	0	0	0	0	0	0	0	0	D_0__Eukaryota; D_1__SAR; D_2__Rhizaria; D_3__Cercozoa; D_7__Peregriniidae; D_8__Gyromitus; D_9__Thaumatomastigidae environmental sample
OTU11419	0	0	0	0	0	0	0	0	0	0	0	0	0	0	0	0	0	0	0	0	0	0	0	0	0	0	0	0	0	0	0	0	2	0	0	0	0	0	0	0	0	0	0	0	0	0	0	D_0__Eukaryota; D_1__SAR; D_2__Rhizaria; D_3__Cercozoa; D_4__Incertae Sedis; D_5__Gymnophrys; D_6__Gymnophrys cometa
OTU11418	0	0	0	0	0	0	3	0	2	0	0	2	0	0	0	0	0	0	0	0	0	0	0	0	0	0	0	0	0	0	3	0	1	3	0	0	0	0	0	0	0	0	0	2	0	0	0	D_0__Eukaryota; D_1__SAR; D_2__Alveolata; D_3__Ciliophora; D_5__Heterotrichea; D_6__Blepharisma; D_7__Cryptosporidiidae environmental sample
OTU11417	0	0	0	0	0	0	0	0	0	0	0	0	0	0	0	0	0	0	0	0	0	0	0	0	0	0	0	0	0	0	0	0	2	0	0	0	0	0	0	0	0	0	0	0	0	0	0	D_0__Eukaryota; D_1__SAR; D_2__Stramenopiles; D_3__Bicosoecida
OTU11416	0	0	1	0	0	0	0	0	0	0	0	0	0	0	0	0	0	0	0	0	0	0	0	0	0	0	0	0	0	3	0	0	0	0	0	0	4	0	0	0	0	0	0	0	2	0	0	D_0__Eukaryota; D_1__Amoebozoa; D_2__Schizoplasmodiida; D_3__uncultured Eimeriidae; D_4__uncultured Eimeriidae; D_5__uncultured Eimeriidae; D_6__uncultured Eimeriidae
OTU11415	0	9	3	0	0	0	0	0	0	4	0	0	0	0	0	0	0	3	0	0	0	0	0	0	0	0	0	0	0	0	0	0	0	0	0	0	2	0	0	0	0	0	0	0	0	0	0	D_0__Eukaryota; D_1__SAR; D_2__Rhizaria; D_3__Cercozoa; D_4__Cercomonadidae; D_5__Cavernomonas
OTU9203	0	0	0	0	0	0	0	0	0	0	0	0	0	0	0	0	0	0	0	0	0	0	0	0	0	0	0	0	0	0	0	0	1	0	0	1	0	1	0	0	0	0	0	0	1	0	0	D_0__Eukaryota; D_1__SAR; D_2__Rhizaria; D_3__Cercozoa; D_4__Glissomonadida; D_5__Heteromita
OTU11413	0	0	0	0	0	0	0	0	0	0	0	0	0	0	0	0	0	0	0	0	0	0	0	0	0	0	0	0	0	0	0	0	0	0	0	0	2	0	0	0	0	0	0	0	0	0	0	D_0__Eukaryota; D_1__SAR; D_2__Rhizaria; D_3__Cercozoa; D_4__Phytomyxea
OTU11412	0	0	0	0	0	0	0	0	0	0	0	0	0	0	0	0	0	0	0	0	0	0	0	0	0	0	0	0	0	0	0	0	0	0	0	0	2	0	0	0	0	0	0	0	0	0	0	D_0__Eukaryota; D_1__Opisthokonta; D_2__Nucletmycea; D_3__Fungi
OTU11411	0	0	0	0	0	0	0	0	0	0	0	0	0	0	0	0	0	0	0	0	0	0	0	0	0	0	0	0	0	1	0	0	0	0	0	0	5	0	0	0	0	0	0	0	0	0	0	D_0__Eukaryota; D_1__SAR; D_2__Rhizaria; D_3__Cercozoa; D_4__Glissomonadida
OTU11410	0	0	0	0	0	0	0	0	0	0	0	0	0	0	0	0	0	0	0	0	0	0	0	0	0	0	0	0	0	0	0	0	0	0	0	0	3	0	0	0	0	0	0	0	0	0	0	D_0__Eukaryota; D_1__Amoebozoa; D_2__Gracilipodida; D_3__soil amoeba AND16; D_4__soil amoeba AND16; D_5__soil amoeba AND16; D_6__soil amoeba AND16
OTU6572	0	7	0	0	3	0	0	0	0	0	0	0	1	0	0	0	0	1	0	0	0	0	0	0	0	0	0	0	0	0	0	0	0	0	0	0	0	0	0	0	0	0	0	0	0	0	0	D_0__Eukaryota; D_1__Opisthokonta; D_2__Nucletmycea; D_3__Fungi
OTU4447	0	0	0	0	0	0	0	0	0	0	0	0	0	0	0	0	0	0	0	1	0	0	0	0	0	0	3	0	0	0	0	0	0	0	0	0	0	0	0	0	0	0	0	0	0	0	0	D_0__Eukaryota; D_1__Opisthokonta; D_2__Nucletmycea; D_3__Fungi
OTU4446	0	0	0	0	0	0	0	0	0	0	0	0	0	0	0	0	0	0	0	0	0	0	0	0	0	5	0	0	0	0	0	0	0	0	0	0	0	0	0	0	0	0	0	0	0	0	0	D_0__Eukaryota; D_1__Opisthokonta; D_2__Nucletmycea; D_3__Fungi
OTU2139	0	0	0	0	0	0	0	0	0	0	0	0	0	0	0	0	0	0	0	0	0	0	0	0	0	0	0	0	0	0	0	0	0	0	0	0	0	0	0	0	0	0	0	0	0	0	6	D_0__Eukaryota
OTU5488	0	0	0	0	0	0	0	0	2	0	0	2	0	0	0	0	0	0	0	0	0	0	0	0	0	0	0	0	0	2	0	0	0	0	0	0	0	0	0	0	0	2	0	0	2	0	0	D_0__Eukaryota; D_1__Opisthokonta; D_2__Nucletmycea; D_3__Fungi
OTU5489	0	0	0	0	0	0	0	0	0	0	0	0	0	0	0	0	0	0	0	0	0	0	0	0	0	0	0	0	0	0	0	0	0	0	0	0	0	0	0	0	0	0	0	0	0	0	0	D_0__Eukaryota
OTU5486	0	0	0	0	0	0	0	0	0	0	0	0	0	0	0	0	0	0	0	0	0	0	0	0	0	0	0	0	0	0	0	0	0	0	0	0	0	0	0	0	0	0	0	0	0	0	0	D_0__Eukaryota; D_1__Opisthokonta; D_2__Nucletmycea; D_3__Fungi
OTU5487	0	0	0	0	0	0	0	0	0	0	0	0	0	0	0	0	0	0	0	0	0	0	0	0	0	0	0	0	0	0	3	0	0	0	0	0	0	0	0	0	0	0	0	0	0	0	0	D_0__Eukaryota; D_1__Opisthokonta; D_2__Nucletmycea; D_3__Fungi
OTU5484	0	0	0	0	0	0	0	0	0	0	0	0	0	0	0	0	0	0	0	0	0	0	0	0	0	0	0	0	0	0	0	0	0	0	0	0	0	0	0	0	0	0	0	0	0	0	0	D_0__Eukaryota; D_1__Opisthokonta; D_2__Nucletmycea; D_3__Fungi
OTU5485	0	0	0	0	0	0	0	0	0	0	0	0	0	0	0	0	0	0	0	0	0	0	0	0	0	0	0	0	0	0	0	0	0	0	0	0	0	0	0	0	0	0	0	0	0	0	0	D_0__Eukaryota; D_1__Opisthokonta; D_2__Nucletmycea; D_3__Fungi
OTU5482	0	0	0	0	0	0	0	0	0	0	0	0	0	0	0	0	0	0	0	0	0	0	0	0	0	0	0	0	0	0	0	0	0	0	0	0	0	0	0	0	0	0	0	0	0	0	0	D_0__Eukaryota; D_1__Amoebozoa; D_2__Tubulinea; D_3__Euamoebida; D_4__BOLA868; D_5__uncultured Hartmannellidae; D_6__uncultured Hartmannellidae
OTU5483	0	0	0	0	0	0	0	0	0	0	0	0	0	0	0	0	0	0	0	0	0	0	0	0	0	0	0	0	0	0	2	0	0	0	0	0	0	0	0	0	0	0	0	0	0	0	0	D_0__Eukaryota; D_1__Opisthokonta; D_2__Nucletmycea; D_3__Fungi
OTU5480	0	0	0	0	0	0	0	0	0	0	0	0	0	0	0	0	0	0	0	0	0	0	0	0	0	0	0	0	0	0	0	0	0	0	0	0	0	0	0	0	0	0	0	0	0	0	0	D_0__Eukaryota; D_1__Opisthokonta
OTU5481	0	0	0	0	0	0	0	0	0	0	0	0	0	0	0	0	0	0	0	0	0	0	0	0	0	0	0	0	0	0	0	0	0	0	0	0	0	0	0	0	0	0	0	0	0	0	0	D_0__Eukaryota; D_1__Opisthokonta
OTU10890	0	0	0	0	0	0	0	0	0	0	0	0	0	0	0	0	0	0	0	0	0	0	0	0	0	0	0	0	0	0	0	0	0	0	0	0	0	0	0	0	0	0	0	0	0	0	0	D_0__Eukaryota; D_1__Opisthokonta; D_2__Holozoa; D_3__Metazoa (Animalia); D_8__Dorylaimia; D_9__Dorylaimida
OTU7417	0	0	0	0	0	0	0	0	0	0	0	0	0	0	0	0	0	0	0	0	0	0	0	0	0	0	0	0	0	0	2	0	0	0	0	0	0	0	0	0	0	0	0	0	0	0	0	D_0__Eukaryota; D_1__SAR; D_2__Alveolata; D_3__Apicomplexa; D_6__Eugregarinorida; D_7__Monocystis; D_8__Monocystis agilis
OTU10892	0	0	0	0	0	0	0	0	0	0	0	0	0	0	0	0	0	0	0	0	0	0	0	0	0	0	0	0	0	0	0	0	0	0	0	0	0	0	0	0	0	0	0	0	0	0	0	D_0__Eukaryota; D_1__Opisthokonta
OTU10893	0	0	0	0	0	0	0	0	0	0	0	0	0	0	0	0	0	0	0	0	0	0	0	0	0	0	0	0	0	0	0	0	0	0	0	0	0	0	0	0	0	0	0	0	0	0	0	D_0__Eukaryota; D_1__Opisthokonta; D_2__Holozoa; D_3__Metazoa (Animalia); D_8__Ellipura; D_9__Protura
OTU10894	0	0	0	0	0	0	0	0	0	0	0	0	0	0	0	0	0	0	0	0	0	0	0	0	0	0	0	0	0	0	0	0	0	0	0	0	0	0	0	0	0	0	0	0	0	0	0	D_0__Eukaryota; D_1__Opisthokonta
OTU10895	0	0	0	0	0	0	0	0	0	0	0	0	0	0	0	0	0	0	0	0	0	0	0	0	0	0	0	0	0	0	0	0	0	0	0	0	0	0	0	0	0	0	0	0	0	0	0	D_0__Eukaryota; D_1__Opisthokonta; D_2__Nucletmycea; D_3__Fungi; D_8__Filobasidiales; D_9__Filobasidiaceae; D_10__uncultured fungus
OTU10896	0	0	0	0	0	0	0	0	0	0	0	0	0	0	0	0	0	0	0	0	0	0	0	0	0	0	0	0	0	0	0	0	0	0	0	0	0	0	0	0	0	0	0	0	0	0	0	D_0__Eukaryota; D_1__SAR; D_2__Alveolata
OTU7416	0	0	0	0	0	0	0	0	0	0	0	0	0	0	0	0	0	0	0	0	0	0	0	0	0	0	0	0	0	0	4	0	0	0	0	0	0	0	0	0	0	0	0	0	0	0	0	D_0__Eukaryota
OTU10898	0	0	0	0	0	0	0	0	0	0	0	0	0	0	0	0	0	0	0	0	0	0	0	0	0	0	0	0	0	0	0	0	0	0	0	0	0	0	0	0	0	0	0	0	0	0	0	D_0__Eukaryota; D_1__Amoebozoa; D_2__Discosea; D_3__Flabellinia; D_4__Dactylopodida; D_5__Cyanidioschyzon sp. Y16; D_6__Cyanidioschyzon sp. Y16
OTU10899	0	0	0	0	0	0	0	0	0	0	0	0	0	0	0	0	0	0	0	0	0	0	0	0	0	0	0	0	0	0	0	0	0	0	0	0	0	0	0	0	0	0	0	0	0	0	0	D_0__Eukaryota; D_1__Opisthokonta; D_2__Nucletmycea; D_3__Fungi
OTU6574	0	2	0	0	0	0	0	0	0	0	0	0	0	0	0	0	0	0	0	0	0	0	0	0	0	0	0	0	0	0	0	0	0	0	0	0	0	0	0	0	0	0	0	0	0	0	0	D_0__Eukaryota; D_1__Opisthokonta; D_2__Nucletmycea; D_3__Fungi; D_9__Tremellaceae; D_10__Cryptococcus
OTU2135	0	0	0	6	0	0	0	0	0	0	0	0	0	0	0	0	0	0	0	0	0	0	0	0	0	8	0	0	0	0	0	0	0	0	0	0	0	0	0	0	0	0	0	0	0	0	0	D_0__Eukaryota; D_1__Excavata; D_2__Metamonada; D_3__Preaxostyla; D_4__Trimastix; D_5__Trimastix pyriformis ATCC50562; D_6__Trimastix pyriformis ATCC50562
OTU7414	0	0	0	0	0	0	0	0	0	0	0	0	0	0	0	0	0	0	0	0	0	0	0	0	0	0	0	0	0	0	2	0	0	0	0	0	0	0	0	0	0	0	0	0	0	0	0	D_0__Eukaryota; D_1__Opisthokonta; D_2__Nucletmycea; D_3__Fungi; D_9__Pyronemataceae; D_10__Scutellinia; D_11__Scutellinia scutellata
OTU3565	0	0	0	0	0	0	0	0	0	0	0	0	0	0	0	0	0	0	0	0	0	0	0	0	0	0	0	0	0	0	0	0	0	0	0	0	0	0	0	0	0	0	0	0	0	0	0	D_0__Eukaryota; D_1__Opisthokonta; D_2__Nucletmycea; D_3__LKM15; D_4__Lamproderma sp. SAPA:100012; D_5__Lamproderma sp. SAPA:100012; D_6__Lamproderma sp. SAPA:100012
OTU7413	0	0	0	0	0	0	0	0	0	0	0	0	0	0	0	0	0	0	0	0	0	0	0	0	0	0	0	0	0	0	11	0	0	0	0	0	4	0	0	0	0	3	0	0	0	0	0	D_0__Eukaryota; D_1__Opisthokonta
OTU7337	0	0	0	0	0	0	0	0	0	0	0	0	0	0	0	0	0	0	0	0	0	0	0	0	0	0	0	0	0	2	0	0	0	0	0	0	0	0	0	0	0	0	0	0	0	0	0	D_0__Eukaryota; D_1__Opisthokonta; D_2__Nucletmycea; D_3__Fungi
OTU9152	0	0	0	0	0	0	0	2	0	0	0	0	0	0	0	0	0	0	0	0	0	0	0	0	0	0	0	0	0	0	0	0	0	0	0	0	0	0	0	0	0	0	0	0	0	0	0	D_0__Eukaryota
OTU3288	0	0	0	0	0	0	0	0	0	0	0	0	2	0	0	0	0	0	0	0	0	0	0	0	0	0	0	0	0	0	0	0	0	0	0	0	2	0	0	0	0	0	0	0	0	0	0	D_0__Eukaryota
OTU9300	0	0	0	0	0	0	0	0	0	0	0	0	0	0	0	0	0	0	0	0	0	0	0	0	0	0	0	0	0	0	0	0	0	0	0	0	0	0	0	0	0	0	0	0	0	0	0	D_0__Eukaryota; D_1__Opisthokonta; D_2__Nucletmycea; D_3__Fungi
OTU7888	0	0	0	0	0	0	0	0	0	0	0	0	0	0	0	0	0	0	0	0	0	0	0	0	0	0	0	0	0	0	0	0	0	0	0	0	0	0	0	0	0	0	0	0	0	0	0	D_0__Eukaryota; D_1__Opisthokonta; D_2__Nucletmycea; D_3__Fungi
OTU7889	0	0	0	0	0	0	0	0	0	0	0	0	0	0	0	0	0	0	0	0	0	0	0	0	0	0	0	0	0	0	0	0	0	0	0	0	0	0	0	0	0	0	0	0	0	0	0	D_0__Eukaryota; D_1__Opisthokonta; D_2__Nucletmycea; D_3__LKM15; D_4__Lamproderma sp. SAPA:100012; D_5__Lamproderma sp. SAPA:100012; D_6__Lamproderma sp. SAPA:100012
OTU8429	0	0	0	0	0	0	0	0	0	0	0	0	0	0	0	0	0	0	0	0	0	0	0	0	0	0	0	0	0	0	0	0	0	0	0	0	0	0	0	0	0	0	0	0	0	0	0	D_0__Eukaryota; D_1__Archaeplastida; D_2__Chloroplastida; D_3__Charophyta
OTU2729	0	0	0	0	0	0	0	0	0	0	0	0	0	0	0	0	0	0	0	0	0	0	0	0	0	0	0	0	0	0	0	0	0	0	0	0	0	0	0	0	0	0	0	0	0	0	0	D_0__Eukaryota; D_1__Opisthokonta
OTU7411	0	0	0	0	0	0	0	0	0	0	0	0	0	0	0	0	0	0	0	0	0	0	0	0	0	0	0	0	0	0	7	0	0	0	0	0	0	0	0	0	0	0	0	0	0	0	0	D_0__Eukaryota; D_1__SAR; D_2__Rhizaria; D_3__Cercozoa
OTU7880	0	0	0	0	0	0	0	0	0	0	0	0	0	0	0	0	0	0	2	0	0	0	0	0	0	0	0	0	0	0	0	0	0	0	0	0	0	0	0	0	0	0	0	0	0	0	0	D_0__Eukaryota
OTU7881	0	0	0	2	0	0	0	0	0	0	0	0	0	0	0	0	0	0	0	0	10	0	0	11	0	0	0	0	0	0	0	0	0	0	0	0	0	0	9	0	0	0	0	0	0	0	0	D_0__Eukaryota; D_1__Opisthokonta; D_2__Nucletmycea; D_3__Fungi
OTU7882	0	0	0	0	0	0	0	0	0	0	0	0	0	0	0	0	0	0	0	0	0	0	0	0	0	0	0	0	1	0	0	0	0	0	0	0	0	0	0	0	0	0	0	0	0	0	0	D_0__Eukaryota; D_1__Opisthokonta; D_2__Nucletmycea; D_3__Fungi; D_9__Trichocomaceae; D_10__Penicillium
OTU2130	0	0	0	0	0	0	4	0	0	3	0	0	0	0	0	0	0	0	0	0	0	0	0	0	0	0	0	0	0	0	0	0	0	0	0	0	0	0	0	0	0	0	0	0	0	6	0	D_0__Eukaryota; D_1__Opisthokonta; D_2__Nucletmycea; D_3__Fungi; D_4__Cryptomycota; D_5__LKM11
OTU7884	0	0	0	0	0	0	0	0	0	0	0	0	0	0	0	0	0	0	0	0	0	0	0	0	0	0	0	0	0	0	0	0	0	0	0	0	0	0	0	0	0	0	0	0	0	0	0	D_0__Eukaryota; D_1__Archaeplastida; D_2__Chloroplastida; D_3__Charophyta
OTU8426	0	0	0	0	0	0	0	0	0	0	0	0	0	0	0	0	0	0	0	0	0	0	0	0	0	0	0	0	0	0	0	0	0	0	0	0	0	0	0	0	0	0	0	0	0	0	0	D_0__Eukaryota; D_1__Opisthokonta; D_2__Nucletmycea; D_3__Fungi
OTU7886	128	0	0	0	0	1	4	106	0	2	0	0	44	0	0	84	0	0	0	95	333	8	0	72	0	0	87	96	262	0	0	114	2	0	0	0	38	0	80	115	0	0	13	0	0	225	4	D_0__Eukaryota; D_1__Archaeplastida; D_2__Chloroplastida; D_3__Charophyta; D_6__Embryophyta; D_7__Bryophyta; D_8__Dicksoniaceae environmental sample
OTU4620	0	0	0	0	0	0	0	0	0	0	0	0	0	0	0	0	0	0	0	0	0	0	0	0	0	0	0	0	0	0	0	0	0	0	0	0	0	0	0	0	0	0	0	0	0	0	0	D_0__Eukaryota; D_1__SAR; D_2__Alveolata
OTU10098	0	0	0	0	0	0	0	0	0	0	0	0	0	0	0	0	0	0	0	0	0	0	0	0	0	0	0	0	0	0	0	0	0	0	0	0	0	0	0	0	0	0	0	0	0	0	0	D_0__Eukaryota
OTU10099	0	0	0	0	0	0	0	0	0	0	0	0	0	0	0	0	0	0	0	0	0	0	0	0	0	0	0	0	0	0	0	0	0	0	0	0	0	0	0	0	0	0	0	0	0	0	0	D_0__Eukaryota; D_1__Opisthokonta; D_2__Nucletmycea; D_3__Fungi
OTU10090	0	0	0	0	0	0	0	0	0	0	0	0	0	0	0	0	0	0	0	0	0	0	0	0	0	0	0	0	0	0	0	0	0	0	0	0	0	0	0	0	0	0	0	0	0	0	0	D_0__Eukaryota; D_1__SAR; D_2__Alveolata; D_3__Ciliophora; D_7__Platyophryida; D_8__Platyophrya
OTU2393	0	0	0	0	0	0	0	0	0	0	0	0	0	0	0	0	0	0	0	0	0	0	0	0	0	0	0	0	0	0	0	0	0	0	0	0	0	0	0	0	0	0	0	0	0	0	0	D_0__Eukaryota; D_1__SAR; D_2__Rhizaria; D_3__Cercozoa
OTU10092	0	0	0	0	0	0	0	0	0	0	0	0	0	0	0	0	0	0	0	0	0	0	0	0	0	0	0	0	0	0	0	0	0	0	0	0	0	0	0	0	0	0	0	0	0	0	0	D_0__Eukaryota; D_1__SAR; D_2__Alveolata; D_3__Apicomplexa
OTU10093	0	0	0	0	0	0	0	0	0	0	0	0	0	0	0	0	0	0	0	0	0	0	0	2	0	0	0	0	0	0	0	0	0	0	0	0	0	0	0	0	0	0	2	0	0	0	0	D_0__Eukaryota
OTU10094	0	0	0	0	0	0	0	0	0	0	0	0	0	0	0	0	0	0	0	0	0	0	0	0	0	0	1	0	0	0	0	0	0	0	0	0	0	0	0	0	0	0	0	0	0	0	0	D_0__Eukaryota; D_1__SAR; D_2__Rhizaria; D_3__Cercozoa; D_4__Thecofilosea; D_5__uncultured; D_6__uncultured Eimeriidae
OTU9985	0	0	0	0	0	0	0	0	0	0	0	0	0	0	0	0	0	0	0	0	0	0	0	0	0	0	0	0	0	0	0	0	0	0	0	0	0	0	0	0	0	0	0	0	0	0	0	D_0__Eukaryota; D_1__Opisthokonta; D_2__Nucletmycea; D_3__Fungi
OTU10096	0	0	1	4	0	0	0	0	0	0	0	0	0	0	0	0	0	0	0	0	0	0	0	0	0	1	0	1	0	0	0	0	0	0	0	0	0	1	0	0	0	0	0	2	0	0	0	D_0__Eukaryota; D_1__SAR; D_2__Stramenopiles; D_3__Peronosporomycetes; D_4__uncultured freshwater eukaryote; D_5__uncultured freshwater eukaryote; D_6__uncultured freshwater eukaryote
OTU10097	0	0	0	0	0	0	0	0	0	0	0	0	0	0	0	0	0	0	0	0	0	0	0	0	0	0	0	0	0	0	0	0	0	0	0	0	0	0	0	0	0	0	0	0	0	0	0	D_0__Eukaryota; D_1__SAR; D_2__Rhizaria; D_3__Cercozoa
OTU1068	0	0	0	0	0	0	0	0	0	0	0	0	0	0	0	0	0	0	0	0	0	0	0	0	0	0	0	0	0	0	0	0	0	0	0	0	0	0	0	0	0	0	0	0	0	0	0	D_0__Eukaryota; D_1__SAR; D_2__Alveolata; D_3__Ciliophora; D_6__Hypotrichia; D_7__Holosticha; D_8__uncultured Oxytrichidae
OTU2722	0	0	0	0	0	0	0	0	0	0	0	0	0	0	2	0	0	0	0	0	0	0	0	0	0	0	0	0	0	0	0	0	0	0	0	0	0	0	0	0	0	0	0	7	0	0	0	D_0__Eukaryota; D_1__Amoebozoa; D_2__Schizoplasmodiida; D_3__uncultured Eimeriidae; D_4__uncultured Eimeriidae; D_5__uncultured Eimeriidae; D_6__uncultured Eimeriidae
OTU4681	0	0	0	0	0	0	0	0	0	0	0	0	0	0	0	0	0	0	0	0	0	0	0	0	0	0	0	0	0	0	0	0	0	0	0	0	0	0	0	0	0	0	0	0	0	0	0	D_0__Eukaryota; D_1__Opisthokonta; D_2__Nucletmycea; D_3__Fungi
OTU4680	0	0	0	0	0	0	0	0	0	0	0	0	0	0	0	0	0	0	0	0	0	0	0	0	0	0	0	0	0	0	0	0	0	0	0	0	0	0	0	0	0	0	0	0	0	0	0	D_0__Eukaryota; D_1__Archaeplastida; D_2__Chloroplastida; D_3__Charophyta
OTU4687	0	0	0	0	0	0	0	0	0	0	0	0	0	0	0	2	0	0	0	0	0	0	0	0	0	1	1	0	0	0	0	1	0	0	0	0	0	0	0	0	0	0	0	3	0	0	0	D_0__Eukaryota; D_1__SAR; D_2__Alveolata; D_3__Ciliophora; D_7__Colpodida; D_8__Colpoda
OTU4686	0	0	0	0	0	0	0	0	0	0	0	0	0	0	0	0	0	0	0	0	0	0	0	0	0	0	0	0	0	0	0	0	0	0	0	0	0	0	0	0	0	0	0	0	0	0	0	D_0__Eukaryota; D_1__Excavata; D_2__Malawimonas; D_3__Malawimonas jakobiformis; D_4__Malawimonas jakobiformis; D_5__Malawimonas jakobiformis; D_6__Malawimonas jakobiformis
OTU4685	0	0	0	0	0	0	0	0	0	0	0	0	0	0	0	0	0	0	0	0	0	0	0	0	0	0	0	0	0	0	0	0	0	0	0	0	0	0	0	0	0	0	0	0	0	0	0	D_0__Eukaryota; D_1__Opisthokonta; D_2__Nucletmycea; D_3__Fungi; D_9__Lachnocladiaceae
OTU7935	0	0	0	0	0	0	0	0	0	0	0	0	0	0	0	0	0	0	0	0	0	0	0	0	0	0	0	0	0	0	0	0	0	0	0	0	0	0	0	0	0	0	0	0	0	0	0	D_0__Eukaryota; D_1__Amoebozoa; D_2__LKM74; D_3__Amoebozoa sp. amCP10; D_4__Amoebozoa sp. amCP10; D_5__Amoebozoa sp. amCP10; D_6__Amoebozoa sp. amCP10
OTU1060	0	0	0	0	0	0	0	0	0	0	0	0	0	0	0	0	0	0	0	0	0	0	0	0	0	0	0	0	0	0	0	0	0	0	0	0	0	0	0	0	0	0	0	0	0	0	0	D_0__Eukaryota; D_1__Opisthokonta; D_2__Nucletmycea; D_3__Fungi
OTU1061	0	0	0	0	0	0	0	0	0	0	0	0	0	0	0	0	0	0	0	0	0	0	0	0	0	0	0	0	0	0	0	0	0	0	0	0	0	0	0	0	0	0	0	0	0	0	0	D_0__Eukaryota; D_1__Opisthokonta; D_2__Holozoa; D_3__Metazoa (Animalia); D_7__Chromadorea; D_8__Rhabditida; D_9__Bunonema franzi
OTU1062	0	10	3	0	0	0	0	1	0	0	0	0	0	0	3	0	0	2	0	0	0	0	0	0	0	0	0	0	0	3	0	0	0	0	0	0	5	6	0	3	0	0	3	0	0	10	0	D_0__Eukaryota; D_1__SAR; D_2__Rhizaria; D_3__Cercozoa; D_4__Glissomonadida
OTU1063	0	0	0	0	0	0	0	0	0	0	0	0	0	0	0	0	0	0	0	4	0	0	0	0	0	0	0	0	0	0	0	0	0	0	0	0	0	0	0	0	0	0	0	0	0	0	0	D_0__Eukaryota; D_1__Opisthokonta; D_2__Nucletmycea; D_3__Fungi; D_8__Ancylistaceae; D_9__Conidiobolus; D_10__Conidiobolus osmodes
OTU1064	0	0	0	3	0	0	0	0	0	0	0	0	0	0	0	0	0	0	0	0	0	0	0	0	0	0	0	0	0	0	0	0	0	0	0	0	0	0	0	0	0	0	0	0	0	0	0	D_0__Eukaryota; D_1__Opisthokonta; D_2__Nucletmycea; D_3__Fungi
OTU1065	0	0	0	0	0	0	0	0	0	0	0	0	0	0	0	0	0	0	0	0	0	0	0	0	0	0	0	0	0	0	0	0	0	0	0	3	0	0	0	0	0	0	0	0	0	0	0	D_0__Eukaryota
OTU1066	0	56	24	0	24	0	0	0	18	0	0	25	17	16	0	0	326	29	0	0	0	17	83	0	3	0	0	0	0	52	181	0	83	0	0	29	18	7	0	0	0	56	5	0	43	0	0	D_0__Eukaryota; D_1__Opisthokonta
OTU1067	0	0	0	0	0	0	1	0	0	6	0	0	0	0	1	0	0	0	17	0	0	0	0	0	0	0	0	0	0	0	0	0	0	3	0	0	0	0	0	0	9	0	0	0	0	4	11	D_0__Eukaryota; D_1__SAR; D_2__Rhizaria; D_3__Cercozoa; D_4__Glissomonadida; D_5__Heteromita
OTU7080	0	0	0	0	0	0	0	0	0	0	0	0	0	0	0	0	0	0	0	0	0	0	0	0	0	0	0	0	0	0	0	0	0	0	0	0	0	0	4	0	0	0	0	0	0	0	0	D_0__Eukaryota; D_1__Opisthokonta; D_2__Nucletmycea; D_3__Fungi
OTU7081	2	1	1	2	2	0	0	1	0	0	0	0	0	0	0	0	2	0	6	0	0	0	0	4	0	1	0	1	0	4	5	0	0	0	0	11	0	10	8	1	0	6	3	1	4	2	0	D_0__Eukaryota; D_1__Opisthokonta; D_2__Nucletmycea; D_3__Fungi
OTU7082	0	0	0	0	0	0	0	2	0	0	0	0	0	0	0	0	0	0	0	8	2	0	0	6	0	2	4	3	3	0	0	3	0	0	0	0	0	0	8	0	0	2	0	0	2	1	0	D_0__Eukaryota; D_1__Opisthokonta; D_2__Nucletmycea; D_3__Fungi; D_9__Ophiostomataceae
OTU7083	0	0	0	0	0	0	0	0	0	0	0	0	0	0	0	0	0	0	0	0	0	0	0	0	0	0	0	0	0	0	0	0	0	0	0	0	0	0	0	0	0	0	0	0	0	0	0	D_0__Eukaryota; D_1__Opisthokonta; D_2__Nucletmycea; D_3__Fungi
OTU7084	0	0	0	0	0	0	0	0	0	0	0	0	0	0	0	0	0	0	0	0	0	0	0	0	0	0	0	0	0	0	0	0	0	0	0	0	0	0	0	0	0	1	0	0	0	0	0	D_0__Eukaryota; D_1__SAR; D_2__Stramenopiles; D_3__Ochrophyta; D_5__Ochromonadales; D_6__Ochromonas; D_7__Ochromonas danica
OTU7085	0	7	10	0	0	0	0	0	1	0	0	0	0	36	1	1	0	35	0	0	0	0	0	0	0	0	0	0	0	51	0	0	0	0	0	2	45	2	2	0	0	0	1	0	0	0	0	D_0__Eukaryota; D_1__Opisthokonta; D_2__Nucletmycea; D_3__Fungi
OTU7086	0	0	0	0	0	0	0	0	0	0	0	0	0	0	0	0	0	0	0	0	0	0	0	0	0	0	0	0	0	0	0	0	0	0	0	0	0	0	0	0	0	0	0	0	0	0	0	D_0__Eukaryota; D_1__SAR; D_2__Stramenopiles; D_3__Ochrophyta; D_5__Chromulinales; D_6__Spumella; D_7__Spumella sp. Mbc_3C
OTU7087	0	0	0	0	0	0	0	0	0	0	0	0	0	0	0	0	0	0	0	0	0	0	0	0	0	0	0	0	0	0	0	0	0	0	0	0	0	0	0	0	0	0	0	0	0	0	0	D_0__Eukaryota; D_1__Opisthokonta
OTU7088	0	0	0	0	0	0	0	0	0	0	0	0	0	0	0	0	0	0	0	0	0	0	0	0	0	0	0	0	0	0	0	0	0	0	0	0	0	0	0	0	0	0	0	0	0	0	0	D_0__Eukaryota; D_1__Amoebozoa; D_2__Tubulinea; D_3__Arcellinida; D_4__Echinamoebida; D_5__Echinamoeba; D_6__Echinamoeba thermarum
OTU7089	0	1	1	0	0	2	0	0	0	0	0	0	0	0	0	0	0	0	0	0	0	0	0	1	0	0	0	0	0	0	0	0	0	0	0	0	3	0	3	0	0	0	0	1	2	0	0	D_0__Eukaryota; D_1__Opisthokonta; D_2__Nucletmycea; D_3__Fungi; D_7__Sordariomycetes; D_8__Hypocreales
OTU8880	0	0	0	0	0	0	0	0	0	0	0	0	0	0	0	0	0	0	0	0	0	0	0	0	0	0	0	0	0	0	0	0	0	0	0	0	0	0	0	0	0	0	0	0	0	0	0	D_0__Eukaryota; D_1__Archaeplastida; D_2__Chloroplastida; D_3__Charophyta; D_8__Spermatophyta; D_9__Magnoliophyta; D_10__Primula sp. Johnson 95-006
OTU7931	0	0	0	0	0	0	1	0	0	0	0	0	0	0	0	0	4	0	0	3	4	0	0	1	0	0	0	0	0	0	0	0	0	0	0	0	0	0	0	0	0	0	0	0	0	0	0	D_0__Eukaryota; D_1__Opisthokonta; D_2__Nucletmycea; D_3__Fungi
OTU61	75	0	5	15	16	13	4	178	17	1	0	1	0	7	0	187	0	35	6	80	91	3	9	87	0	47	382	299	162	257	0	88	8	0	0	2	123	550	179	17	5	22	473	228	35	51	86	D_0__Eukaryota; D_1__SAR; D_2__Alveolata; D_3__Ciliophora; D_7__Colpodida; D_8__Colpoda; D_9__Colpoda cucullus
OTU60	46	4	1	38	18	20	16	90	16	41	0	0	11	5	12	43	9	2	22	55	144	3	3	104	0	15	60	63	140	4	11	59	1	52	0	48	3	2	154	8	86	75	5	58	30	55	160	D_0__Eukaryota; D_1__SAR; D_2__Rhizaria; D_3__Cercozoa; D_4__Cercomonadidae; D_5__Cercomonas; D_6__Cercomonas sp. HFCC 900
OTU63	19	90	96	8	427	2	0	4	647	2	0	42	44	27	0	19	34	49	0	19	22	25	130	8	110	7	35	24	34	40	22	14	37	3	0	99	30	42	18	11	3	811	52	8	675	0	0	D_0__Eukaryota; D_1__Opisthokonta; D_2__Nucletmycea; D_3__Fungi; D_9__Incertae Sedis; D_10__Glaciozyma; D_11__Glaciozyma antarctica
OTU62	36	0	1	116	15	85	27	568	37	14	0	0	1	2	35	873	9	2	28	0	3	0	1	0	1	514	59	1287	29	0	5	4	10	4	0	62	5	3	0	0	8	14	0	55	16	38	31	D_0__Eukaryota; D_1__SAR; D_2__Rhizaria; D_3__Cercozoa; D_4__Phytomyxea; D_5__uncultured; D_6__Spongospora subterranea f. sp. subterranea
OTU65	37	36	0	45	0	10	10	47	9	9	0	11	2	3	10	13	27	14	14	14	31	10	16	23	2	3	10	1	20	6	1	2	9	0	2	11	0	0	2	5	0	0	6	3	5	4	0	D_0__Eukaryota; D_1__SAR; D_2__Rhizaria; D_3__Cercozoa; D_4__Vampyrellidae; D_5__Arachnula; D_6__Arachnula impatiens
OTU5818	0	0	0	0	0	0	0	0	0	0	0	5	0	0	0	0	0	0	0	0	0	0	0	0	0	0	0	0	0	0	0	0	0	0	0	0	0	0	0	0	0	0	0	0	0	0	0	D_0__Eukaryota; D_1__SAR; D_2__Alveolata; D_3__Ciliophora; D_6__Euplotia; D_7__Aspidisca; D_8__uncultured ciliate
OTU67	22	48	35	52	72	31	5	9	90	7	1	15	51	8	10	5	126	35	5	2	10	31	14	2	10	54	11	4	2	10	63	12	76	11	0	16	20	19	7	35	1	29	19	191	40	24	14	D_0__Eukaryota; D_1__SAR; D_2__Rhizaria; D_3__Cercozoa; D_4__RT5iin19; D_5__Coniochaetales sp. GMG_C4; D_6__Coniochaetales sp. GMG_C4
OTU66	0	0	0	0	0	0	0	0	0	0	0	0	0	0	0	0	0	0	0	0	0	0	0	0	0	0	0	0	0	0	0	0	0	0	0	0	0	0	0	0	0	0	0	0	0	0	0	D_0__Eukaryota; D_1__Opisthokonta; D_2__Holozoa; D_3__Metazoa (Animalia); D_10__Neoptera; D_11__Hemiptera; D_12__Flexamia areolata
OTU5815	0	0	0	0	0	0	0	0	0	0	0	0	0	0	0	0	0	0	0	0	0	0	0	0	0	0	0	0	0	0	0	0	0	0	0	0	0	0	0	0	0	0	0	0	0	0	0	D_0__Eukaryota; D_1__Opisthokonta; D_2__Nucletmycea; D_3__Fungi
OTU5814	0	0	0	0	0	0	0	0	0	0	0	0	0	0	0	0	0	0	0	0	0	0	0	0	0	0	0	0	0	0	0	0	0	0	0	0	0	0	0	0	0	0	0	0	0	0	0	D_0__Eukaryota; D_1__Opisthokonta; D_2__Holozoa; D_3__Metazoa (Animalia); D_7__Chromadorea; D_8__Chromadorida
OTU5817	0	0	0	0	0	0	0	0	0	0	0	0	0	0	0	0	0	0	0	0	0	0	0	0	0	0	0	0	0	0	0	0	0	0	0	0	0	0	0	0	0	0	0	0	0	0	0	D_0__Eukaryota; D_1__Opisthokonta; D_2__Nucletmycea; D_3__Fungi
OTU5816	0	0	0	0	0	0	0	0	0	0	0	0	0	0	0	0	0	0	0	0	0	0	0	0	0	0	0	0	0	0	0	0	0	0	0	0	0	0	0	0	0	0	0	0	0	0	0	D_0__Eukaryota; D_1__Opisthokonta; D_2__Holozoa; D_3__Metazoa (Animalia); D_8__Oligochaeta; D_9__Haplotaxida; D_10__Achaeta cf. brevivasa PDW-2010
OTU5811	0	0	0	0	0	0	0	0	0	0	0	0	0	0	0	0	0	0	0	0	0	0	0	0	0	0	0	0	0	0	0	0	0	0	0	0	0	0	0	0	0	0	0	0	0	0	0	D_0__Eukaryota; D_1__Amoebozoa; D_2__Discosea; D_3__Longamoebia; D_4__Centramoebida; D_5__Acanthamoeba
OTU5810	0	0	0	0	0	0	0	0	0	0	0	0	0	0	0	0	1	0	0	0	0	0	0	0	0	0	0	0	0	0	0	0	0	0	0	0	0	0	0	0	0	0	0	0	0	0	0	D_0__Eukaryota; D_1__SAR; D_2__Rhizaria; D_3__Cercozoa; D_4__Cercozoa sp. ATCC 50530; D_5__Cercozoa sp. ATCC 50530; D_6__Cercozoa sp. ATCC 50530
OTU5813	0	0	0	0	3	0	0	0	4	0	0	0	0	0	0	0	0	1	0	0	0	0	0	0	0	0	0	0	0	0	0	0	0	0	0	7	1	0	0	0	0	1	0	0	1	0	0	D_0__Eukaryota; D_1__Opisthokonta; D_2__Nucletmycea; D_3__Fungi
OTU5812	0	0	0	0	0	0	0	0	0	0	0	0	0	0	0	0	0	0	0	0	0	0	0	0	0	0	0	0	0	0	0	0	0	0	0	0	0	0	0	0	0	0	0	0	0	0	0	D_0__Eukaryota
OTU10328	0	0	0	0	0	0	0	0	0	0	0	0	0	0	0	0	0	0	0	0	0	0	0	0	0	0	0	0	0	3	0	0	0	0	0	0	0	0	0	0	0	0	0	0	0	0	0	D_0__Eukaryota; D_1__SAR; D_2__Alveolata; D_3__Dinoflagellata
OTU10329	0	0	0	0	0	0	0	0	0	0	0	0	0	0	0	0	0	0	0	0	0	0	0	0	0	0	0	0	0	0	0	0	0	0	0	0	0	0	0	0	0	0	0	0	0	0	0	D_0__Eukaryota; D_1__SAR; D_2__Alveolata; D_3__Apicomplexa; D_6__Eugregarinorida; D_7__Gregarina; D_8__Heterocapsaceae environmental sample
OTU10326	0	0	0	0	0	0	0	0	0	0	0	0	0	0	0	0	0	1	0	0	0	0	0	0	0	0	0	0	0	0	0	0	0	0	0	0	0	0	0	0	0	0	0	0	0	0	0	D_0__Eukaryota; D_1__Amoebozoa; D_2__Tubulinea; D_3__Euamoebida; D_4__Amoeba; D_5__Amoeba leningradensis; D_6__Amoeba leningradensis
OTU10327	0	0	0	3	0	0	0	0	0	0	0	0	0	0	0	0	0	0	0	0	0	0	0	0	0	2	0	0	0	0	0	0	0	0	0	0	0	0	0	0	0	0	0	0	0	0	0	D_0__Eukaryota; D_1__SAR; D_2__Alveolata; D_3__Dinoflagellata
OTU10324	0	0	0	0	0	0	0	0	0	0	0	0	0	0	0	0	0	0	0	0	0	0	0	0	0	0	0	0	0	0	0	0	0	0	0	0	0	0	0	0	0	0	0	0	0	0	0	D_0__Eukaryota; D_1__Opisthokonta; D_2__Nucletmycea; D_3__Fungi
OTU10325	0	0	0	0	0	0	0	0	0	0	0	0	0	0	0	0	0	0	0	0	0	0	0	1	0	0	0	0	0	0	0	0	0	0	0	0	0	0	0	0	0	0	0	0	0	0	0	D_0__Eukaryota; D_1__SAR; D_2__Stramenopiles; D_3__Ochrophyta; D_5__Tribonematales; D_6__Xanthonema; D_7__Xanthonema sp. A14
OTU10322	0	0	0	0	0	0	0	0	0	0	0	0	0	0	0	0	0	0	0	0	0	0	0	0	0	0	0	0	0	0	0	0	0	0	0	0	0	0	0	0	0	0	0	0	0	0	0	D_0__Eukaryota; D_1__SAR; D_2__Alveolata; D_3__Apicomplexa
OTU10323	0	0	0	0	0	0	0	0	0	0	0	0	0	0	0	0	0	0	0	0	0	0	0	0	0	0	0	0	0	0	0	0	0	0	0	0	0	0	0	0	0	0	0	0	0	0	0	D_0__Eukaryota; D_1__SAR; D_2__Rhizaria; D_3__Cercozoa; D_4__Glissomonadida; D_5__Amb-18S-1124; D_6__Thaumatomonadida environmental sample
OTU10320	0	0	0	3	3	0	0	0	5	0	0	0	0	0	0	0	0	0	0	0	0	0	0	0	0	0	0	0	0	0	0	0	0	0	0	2	0	0	0	0	0	0	0	0	3	0	0	D_0__Eukaryota
OTU10321	0	0	0	0	0	0	0	0	0	0	0	0	0	0	0	0	0	0	0	0	0	0	0	0	0	0	0	0	0	0	0	0	0	0	0	0	0	0	0	0	0	0	0	0	0	0	0	D_0__Eukaryota; D_1__Archaeplastida; D_2__Chloroplastida; D_3__Charophyta; D_6__Desmidiales; D_7__Closterium; D_8__Closterium acerosum
OTU9767	0	0	0	0	0	0	0	0	0	0	0	0	0	0	0	0	0	0	0	0	0	0	0	0	0	0	0	0	0	0	0	0	0	0	0	0	0	0	0	0	0	0	0	0	0	0	0	D_0__Eukaryota; D_1__Opisthokonta; D_2__Nucletmycea; D_3__Fungi
OTU7743	0	0	0	0	0	0	0	0	0	0	0	0	0	0	0	0	0	0	0	0	0	0	0	0	0	0	0	0	0	0	0	0	0	0	0	0	0	0	0	0	0	0	0	0	0	0	0	D_0__Eukaryota; D_1__SAR; D_2__Rhizaria; D_3__Cercozoa
OTU3568	0	0	0	0	0	0	0	0	0	0	0	0	0	0	0	0	0	0	0	0	0	0	0	0	0	0	0	0	0	0	0	0	0	0	0	0	0	0	0	0	0	0	0	0	0	0	0	D_0__Eukaryota; D_1__SAR; D_2__Stramenopiles; D_3__Labyrinthulomycetes; D_4__Amphitremida; D_5__Archerella; D_6__Archerella flavum
OTU10923	0	0	0	0	0	0	0	0	0	0	0	0	0	0	0	0	0	0	0	0	0	0	0	0	0	0	0	0	0	0	0	0	0	0	0	0	0	0	0	0	0	0	0	0	0	0	0	D_0__Eukaryota; D_1__SAR; D_2__Alveolata
OTU3747	0	0	0	0	0	0	0	0	0	0	0	0	0	0	0	0	0	0	0	0	0	0	0	0	0	0	0	0	0	0	0	0	0	0	0	0	0	0	0	0	0	0	0	0	0	0	0	D_0__Eukaryota; D_1__Opisthokonta; D_2__Nucletmycea; D_3__Fungi
OTU3746	0	0	0	0	0	0	0	0	0	0	0	0	0	0	0	0	0	0	0	0	0	0	0	0	0	0	0	0	0	0	0	0	0	0	0	0	0	0	0	0	0	0	0	0	0	0	0	D_0__Eukaryota; D_1__Amoebozoa; D_2__Discosea; D_3__Flabellinia; D_4__Dactylopodida; D_5__Korotnevella; D_6__Korotnevella stella
OTU3745	0	0	0	0	0	0	0	0	0	0	0	0	0	0	0	0	0	0	0	0	0	0	0	0	0	0	0	0	0	0	0	0	0	0	0	0	0	0	0	0	0	0	0	0	0	0	0	D_0__Eukaryota; D_1__SAR; D_2__Rhizaria; D_3__Cercozoa
OTU3744	0	0	0	0	0	0	0	0	0	0	0	0	0	0	0	0	0	0	0	0	0	0	0	0	0	0	0	0	0	0	0	0	0	0	0	0	0	0	0	0	0	0	0	0	0	0	0	D_0__Eukaryota; D_1__Opisthokonta; D_2__Nucletmycea; D_3__Fungi; D_9__Pyronemataceae
OTU3743	0	0	0	0	0	0	0	0	0	0	0	0	0	0	0	0	0	0	0	0	0	0	0	0	0	0	0	0	0	0	0	0	0	0	0	0	0	0	0	0	0	0	0	0	0	0	0	D_0__Eukaryota; D_1__Opisthokonta; D_2__Nucletmycea; D_3__Fungi
OTU3742	0	0	0	0	0	0	0	0	2	0	0	0	0	0	0	0	0	0	0	0	0	0	0	0	0	0	0	0	0	0	0	0	0	0	0	0	0	0	0	0	0	0	0	0	0	0	0	D_0__Eukaryota; D_1__Opisthokonta; D_2__Nucletmycea; D_3__Fungi; D_4__Cryptomycota; D_5__LKM11; D_6__uncultured marine picoeukaryote
OTU3741	0	0	0	0	0	0	0	0	0	0	0	0	0	0	0	0	0	0	0	0	0	0	0	0	0	0	0	0	0	0	0	0	0	0	0	0	0	0	0	0	0	0	0	0	0	0	0	D_0__Eukaryota; D_1__SAR; D_2__Alveolata; D_3__Ciliophora; D_7__Scuticociliatia; D_8__Dexiotricha
OTU3740	0	0	0	0	0	0	0	0	0	0	0	0	0	0	0	0	0	0	0	0	0	0	0	0	0	0	0	0	0	0	0	0	0	0	0	0	0	0	0	0	0	0	0	0	0	0	0	D_0__Eukaryota; D_1__SAR; D_2__Rhizaria; D_3__Cercozoa; D_4__Cercomonadidae; D_5__Cercomonas
OTU3749	0	0	0	0	0	0	0	0	0	0	0	0	0	0	0	0	0	0	0	0	0	0	0	0	0	0	0	0	0	0	0	0	0	0	0	0	0	0	0	0	0	0	0	0	0	0	0	D_0__Eukaryota; D_1__Opisthokonta; D_2__Holozoa; D_3__Choanomonada; D_5__Codonosigidae; D_6__Sphaeroeca; D_7__Sphaeroeca volvox
OTU3748	0	0	0	0	0	0	0	0	0	0	0	0	2	0	0	0	0	0	0	0	0	0	0	0	0	0	0	0	0	0	0	0	0	0	0	0	0	0	0	0	0	0	0	0	0	0	0	D_0__Eukaryota
OTU8232	0	0	0	0	0	0	0	0	0	0	0	0	0	0	0	0	0	0	0	0	0	0	0	0	0	0	0	0	0	0	0	0	0	0	0	0	0	0	0	0	0	0	0	0	0	0	0	D_0__Eukaryota; D_1__SAR; D_2__Rhizaria; D_3__Cercozoa; D_4__Thecofilosea; D_5__uncultured; D_6__uncultured Eimeriidae
OTU6861	0	0	0	0	0	0	0	0	0	0	0	0	0	0	0	0	0	0	0	0	0	0	0	0	0	0	0	0	0	0	0	0	0	0	0	0	0	0	0	0	0	0	0	0	0	0	0	D_0__Eukaryota; D_1__Opisthokonta; D_2__Nucletmycea; D_3__Fungi
OTU6860	0	0	0	0	0	0	0	0	0	0	0	0	0	0	0	0	0	0	0	0	0	0	0	0	0	0	0	0	0	2	0	0	0	0	0	0	0	0	0	0	0	0	0	0	0	0	0	D_0__Eukaryota
OTU6863	0	0	0	0	0	0	0	0	0	0	0	0	0	0	0	0	0	0	0	0	0	0	0	0	0	0	0	0	0	0	0	0	0	0	0	0	0	0	0	0	0	0	0	0	0	0	2	D_0__Eukaryota; D_1__SAR; D_2__Alveolata; D_3__Apicomplexa; D_6__Eugregarinorida
OTU6862	7	16	10	85	26	17	10	0	4	4	0	45	125	10	2	0	36	27	112	0	2	61	0	3	6	11	0	0	4	7	54	0	55	6	0	60	9	21	1	42	0	17	0	12	28	22	2	D_0__Eukaryota; D_1__Opisthokonta; D_2__Nucletmycea; D_3__Fungi; D_9__Pyronemataceae; D_10__Scutellinia; D_11__Scutellinia scutellata
OTU6865	0	0	0	0	0	0	0	0	0	0	0	0	0	0	0	0	0	0	0	0	0	0	0	0	0	0	0	0	0	0	0	0	0	0	0	0	0	0	0	0	0	0	0	0	0	0	0	D_0__Eukaryota; D_1__Opisthokonta; D_2__Nucletmycea; D_3__Fungi
OTU6864	0	0	0	0	0	0	0	0	0	0	0	0	0	0	0	0	0	0	0	0	0	0	0	0	0	0	0	0	0	0	0	0	0	0	0	0	0	0	0	0	0	1	0	0	0	0	0	D_0__Eukaryota; D_1__SAR; D_2__Alveolata; D_3__Ciliophora; D_5__Conthreep; D_6__Nassophorea; D_7__uncultured eukaryote
OTU6867	0	0	0	0	0	0	0	0	0	0	0	0	0	0	0	0	0	0	0	0	0	0	0	0	0	0	0	0	0	0	0	0	0	0	0	0	0	0	0	0	0	0	0	0	0	0	0	D_0__Eukaryota; D_1__Opisthokonta; D_2__Nucletmycea; D_3__Fungi
OTU6866	0	0	0	0	0	0	0	0	0	0	0	0	0	0	0	0	0	0	0	0	0	0	0	0	0	0	0	0	0	0	0	0	0	0	0	0	0	0	0	0	0	0	0	0	0	0	0	D_0__Eukaryota; D_1__SAR; D_2__Rhizaria; D_3__Cercozoa; D_6__Protaspidae; D_7__Protaspis
OTU6869	0	0	0	0	0	0	0	0	0	0	0	0	0	0	0	0	0	0	0	0	0	0	0	0	0	0	0	0	0	0	0	0	0	0	0	0	0	0	0	0	0	0	0	0	0	0	0	D_0__Eukaryota; D_1__Opisthokonta; D_2__Nucletmycea; D_3__Fungi; D_8__Chytridiaceae; D_9__Chytridium; D_10__Chytridium polysiphoniae
OTU10120	1	0	0	0	0	0	0	0	0	0	0	0	0	0	0	0	0	0	0	0	0	0	0	0	0	0	0	0	0	0	0	0	0	0	0	0	0	0	0	0	0	0	0	0	0	0	0	D_0__Eukaryota; D_1__Opisthokonta; D_2__Nucletmycea; D_3__Fungi; D_9__Sparassidaceae; D_10__Sparassis
OTU1199	0	0	0	0	0	0	0	0	0	0	0	0	0	0	0	0	0	0	0	0	0	0	0	0	0	0	0	0	0	0	0	0	0	0	0	0	0	0	0	0	0	0	0	0	0	0	0	D_0__Eukaryota; D_1__Opisthokonta
OTU471	3	0	0	0	0	0	0	0	0	0	0	0	0	0	1	0	0	0	0	0	0	0	0	0	0	0	0	0	0	0	0	0	0	0	0	0	0	0	0	0	0	0	0	0	0	0	0	D_0__Eukaryota; D_1__SAR; D_2__Alveolata
OTU470	0	10	6	0	0	0	0	0	2	0	0	0	0	0	0	0	6	0	0	0	0	6	0	0	0	0	0	0	0	0	1	0	5	0	0	0	2	3	0	0	0	0	0	0	0	0	0	D_0__Eukaryota; D_1__SAR; D_2__Rhizaria; D_3__Cercozoa; D_4__Vampyrellidae; D_5__uncultured; D_6__uncultured Eimeriidae
OTU473	0	0	3	11	17	27	10	1	26	6	0	1	2	3	5	0	9	10	24	0	3	13	4	2	3	11	0	4	3	5	6	0	2	1	0	24	17	6	0	5	0	19	5	8	47	16	3	D_0__Eukaryota; D_1__SAR; D_2__Stramenopiles; D_3__Peronosporomycetes
OTU472	0	0	0	0	0	0	0	0	0	0	0	0	0	0	0	0	0	0	0	0	0	0	0	0	0	0	0	0	0	0	0	0	0	0	0	0	0	0	0	0	0	0	0	0	0	0	0	D_0__Eukaryota; D_1__Opisthokonta; D_2__Holozoa; D_3__Metazoa (Animalia); D_8__Arachnida; D_9__Araneae
OTU475	0	2	5	1	1	0	0	1	5	0	0	0	19	7	0	5	0	8	0	0	2	10	0	2	0	0	0	2	0	10	0	0	0	0	0	3	7	5	0	2	0	0	1	0	0	0	0	D_0__Eukaryota; D_1__Excavata; D_2__Discoba; D_3__Discicristata; D_5__Tetramitia; D_6__Naegleria; D_7__Naegleria sp. GERK
OTU474	21	0	0	0	0	0	0	43	0	0	0	0	0	0	0	18	0	0	0	7	36	0	0	39	0	0	19	25	8	0	0	0	0	0	0	2	0	0	22	0	0	0	0	0	0	0	0	D_0__Eukaryota; D_1__Archaeplastida; D_2__Chloroplastida; D_3__Chlorophyta; D_5__Chlamydomonadales; D_6__Spongiochloris; D_7__Spongiochloris spongiosa
OTU477	0	0	0	0	0	0	0	1	0	0	0	0	0	0	0	0	0	0	0	2	1	0	0	1	0	0	0	4	2	0	0	3	0	0	0	0	0	0	5	0	0	0	0	0	0	0	0	D_0__Eukaryota; D_1__Centrohelida; D_2__Acanthocystidae
OTU476	81	0	0	2	4	2	0	246	3	0	0	0	1	0	0	153	0	44	0	116	226	0	0	286	0	18	154	255	101	21	0	63	0	0	0	3	5	1	239	3	0	0	0	8	1	0	0	D_0__Eukaryota; D_1__SAR; D_2__Stramenopiles; D_3__Peronosporomycetes; D_4__Pythium
OTU479	0	26	0	133	0	35	6	10	0	5	0	0	0	0	24	2	0	3	4	0	6	0	0	1	0	8	0	0	0	0	0	0	0	6	0	0	2	0	0	0	4	0	0	16	0	1	10	D_0__Eukaryota; D_1__Opisthokonta; D_2__Nucletmycea; D_3__Fungi
OTU478	0	0	0	0	0	0	0	0	0	0	0	0	0	0	0	0	0	0	0	0	0	0	0	0	0	0	0	0	0	0	0	0	0	0	0	0	0	0	0	0	0	0	0	0	0	0	0	D_0__Eukaryota; D_1__Archaeplastida; D_2__Chloroplastida; D_3__Charophyta; D_10__Brassicales; D_11__Brassica; D_12__Brassica rapa subsp. pekinensis (Chinese cabbage)
OTU13242	0	0	0	0	0	0	0	0	0	0	0	0	0	0	0	0	0	0	0	0	0	0	0	0	0	0	0	0	0	0	0	0	0	0	0	0	0	0	0	0	0	0	0	0	0	0	0	D_0__Eukaryota; D_1__Opisthokonta
OTU8873	0	0	0	0	0	0	0	0	0	0	0	0	0	0	0	0	0	0	0	0	0	0	0	0	0	0	0	0	0	0	0	0	0	0	0	0	0	0	0	0	0	0	0	0	0	0	0	D_0__Eukaryota; D_1__Excavata; D_2__Discoba; D_3__Discicristata; D_6__Heteronematina; D_7__Notosolenus; D_8__Notosolenus urceolatus
OTU13244	0	0	0	0	0	0	0	0	0	0	0	0	0	0	0	0	0	0	0	0	0	0	0	0	0	0	0	0	0	0	0	0	0	0	0	0	0	0	0	0	0	0	0	0	0	0	0	D_0__Eukaryota; D_1__Archaeplastida; D_2__Chloroplastida; D_3__Charophyta
OTU13245	0	0	0	0	0	0	0	0	0	0	0	0	0	0	0	0	0	0	0	0	0	0	0	0	0	0	0	0	0	0	0	0	0	0	0	0	0	0	0	0	0	0	0	0	0	0	0	D_0__Eukaryota
OTU8876	0	0	0	0	0	0	0	0	0	0	0	0	0	0	0	0	0	0	0	0	0	0	0	0	0	0	0	0	0	0	0	0	0	0	0	0	0	0	0	0	0	0	0	0	0	0	0	D_0__Eukaryota; D_1__Opisthokonta; D_2__Nucletmycea; D_3__Fungi
OTU1190	0	0	0	0	0	0	0	0	0	0	0	0	0	0	0	0	0	0	0	0	0	0	0	0	0	0	0	0	0	0	0	0	0	0	0	0	0	0	0	0	0	0	0	0	0	0	0	D_0__Eukaryota; D_1__Opisthokonta; D_2__Nucletmycea; D_3__Fungi
OTU13247	0	0	0	0	0	0	0	0	0	0	0	0	0	0	0	0	0	0	0	0	0	0	0	0	0	0	0	0	0	0	0	0	0	0	0	0	0	0	0	0	0	0	0	0	0	0	0	D_0__Eukaryota; D_1__Opisthokonta; D_2__Nucletmycea; D_3__Fungi
OTU10129	0	0	0	0	0	0	0	0	0	0	0	0	0	0	0	0	0	0	0	0	0	0	0	0	0	0	0	0	0	0	0	0	0	0	0	0	0	0	0	0	0	0	0	0	0	0	0	D_0__Eukaryota
OTU3336	5	0	0	0	0	0	0	0	0	0	0	0	0	0	0	0	0	0	0	0	0	0	0	0	0	0	0	0	0	0	0	0	0	0	0	0	0	0	1	0	0	0	0	0	0	0	0	D_0__Eukaryota; D_1__SAR; D_2__Rhizaria; D_3__Cercozoa; D_4__Cercomonadidae; D_5__Cercomonas; D_6__Paracercomonas sp. HFCC 918
OTU3337	4	0	0	0	0	0	0	0	0	0	0	0	0	0	0	0	0	0	0	0	0	0	0	0	0	0	0	0	0	0	0	0	0	0	0	0	0	0	0	0	0	0	0	0	0	0	0	D_0__Eukaryota
OTU3334	78	0	0	0	0	0	0	2	1	0	0	0	0	0	0	3	1	2	0	1	5	0	0	0	0	0	0	5	0	0	0	0	1	0	0	0	4	0	4	2	0	8	2	0	1	0	0	D_0__Eukaryota; D_1__Opisthokonta; D_2__Nucletmycea; D_3__Fungi
OTU3335	3	0	0	0	0	0	0	0	0	0	0	0	0	0	0	0	0	0	0	0	0	0	0	3	0	0	0	0	0	0	0	0	0	0	0	0	0	0	0	0	0	0	0	0	0	0	0	D_0__Eukaryota; D_1__SAR; D_2__Stramenopiles; D_3__Ochrophyta; D_5__Tribonematales; D_6__Chlorellidium; D_7__Chlorellidium sp. SAG 811-1
OTU3332	0	0	0	0	0	0	0	2	0	0	0	0	0	0	0	0	0	2	0	0	0	0	0	0	0	0	0	0	0	0	0	0	0	0	0	0	0	0	1	0	0	0	0	0	2	0	0	D_0__Eukaryota; D_1__Opisthokonta; D_2__Nucletmycea; D_3__Fungi; D_8__Incertae Sedis; D_9__Rozella; D_10__Rozella allomycis
OTU3333	1	0	0	0	0	0	0	0	0	0	0	0	0	0	0	0	0	0	0	0	0	0	0	0	0	0	0	2	0	0	0	0	0	0	0	4	0	0	0	0	0	0	0	0	0	0	0	D_0__Eukaryota
OTU3330	0	0	0	0	0	0	0	0	0	0	0	0	0	0	0	0	0	0	0	0	0	0	0	0	0	0	0	0	0	0	0	0	0	0	0	1	0	0	0	0	0	0	0	0	0	0	0	D_0__Eukaryota; D_1__Amoebozoa; D_2__Myxogastria
OTU3331	0	0	0	0	0	0	3	0	0	4	0	0	0	0	0	0	0	0	0	0	0	0	0	0	0	0	0	0	0	0	0	0	0	1	0	0	0	0	0	0	3	0	0	0	0	2	2	D_0__Eukaryota; D_1__Opisthokonta; D_2__Nucletmycea; D_3__Fungi
OTU2065	0	0	0	0	0	0	0	0	0	0	0	0	0	0	0	0	0	0	0	0	0	0	0	0	0	0	0	0	0	0	0	0	0	0	0	0	0	0	0	0	0	0	0	0	0	0	0	D_0__Eukaryota
OTU3338	7	0	0	0	2	0	0	0	0	0	0	0	0	0	0	0	0	0	0	0	0	0	0	0	0	0	0	0	0	0	0	0	0	0	0	0	0	0	0	0	0	9	0	0	0	0	0	D_0__Eukaryota; D_1__SAR; D_2__Alveolata; D_3__Apicomplexa; D_5__Gregarinasina; D_6__Eugregarinorida; D_7__Cryptosporidiidae environmental sample
OTU3339	7	0	0	0	0	0	0	0	0	0	0	0	0	0	0	0	0	0	0	0	0	0	0	0	0	0	0	0	0	0	0	0	0	0	0	0	0	0	0	0	0	0	0	0	0	0	0	D_0__Eukaryota; D_1__SAR; D_2__Rhizaria; D_3__Cercozoa; D_7__Peregriniidae; D_8__Gyromitus; D_9__Thaumatomastigidae environmental sample
OTU12339	0	0	0	0	0	0	0	0	0	0	0	0	0	0	0	0	0	0	0	0	0	0	0	0	0	0	0	0	0	0	0	0	0	0	0	0	0	0	0	0	0	0	0	0	0	0	0	D_0__Eukaryota
OTU12338	0	0	0	0	0	0	0	0	0	0	0	0	0	0	0	0	0	0	0	0	0	0	0	0	0	0	0	0	0	0	0	0	0	0	0	0	0	0	0	0	0	0	0	0	0	0	0	D_0__Eukaryota; D_1__Opisthokonta; D_2__Nucletmycea; D_3__Fungi; D_8__Chytridiaceae
OTU12337	0	0	0	0	0	0	0	0	0	0	0	0	0	0	0	0	0	0	0	0	0	0	0	0	0	0	0	0	0	0	0	0	0	0	0	0	0	0	0	0	0	0	0	0	0	0	0	D_0__Eukaryota; D_1__Archaeplastida; D_2__Chloroplastida; D_3__Charophyta
OTU12336	0	0	0	0	0	0	0	0	0	0	0	0	0	0	0	0	0	0	0	0	0	0	0	0	0	0	0	0	0	0	0	0	0	0	0	0	0	0	0	0	0	0	0	0	0	0	0	D_0__Eukaryota; D_1__SAR
OTU12335	1	0	0	0	0	0	0	0	0	0	0	0	0	0	0	0	0	0	0	0	0	0	1	0	0	0	0	0	0	0	0	1	0	0	0	0	1	0	0	0	1	0	0	0	0	0	0	D_0__Eukaryota; D_1__Archaeplastida; D_2__Chloroplastida; D_3__Charophyta
OTU12334	0	0	0	0	0	0	0	0	0	0	0	0	0	0	0	0	0	0	0	0	0	0	0	0	0	0	0	0	0	0	0	0	0	0	0	0	0	0	0	0	0	0	0	0	0	0	0	D_0__Eukaryota; D_1__Amoebozoa; D_2__Schizoplasmodiida; D_3__Schizoplasmodium; D_4__Schizoplasmodium cavostelioides; D_5__Schizoplasmodium cavostelioides; D_6__Schizoplasmodium cavostelioides
OTU12333	0	0	0	0	0	0	0	0	0	1	0	0	0	0	3	0	0	0	5	0	0	0	0	0	0	0	0	0	0	0	0	0	0	0	0	0	0	0	0	0	2	0	0	0	0	0	4	D_0__Eukaryota; D_1__Opisthokonta; D_2__Nucletmycea; D_3__Fungi
OTU12332	0	0	0	0	0	0	0	0	0	0	0	0	0	0	0	0	0	0	0	0	0	0	0	0	0	0	0	0	0	0	0	0	0	0	0	0	0	0	0	0	0	0	0	0	0	0	0	D_0__Eukaryota; D_1__Amoebozoa; D_2__Myxogastria
OTU10982	0	0	0	0	0	0	0	0	0	0	0	0	0	0	0	0	0	0	0	0	0	0	0	0	0	0	0	0	0	0	0	0	0	0	0	0	0	0	0	0	0	0	0	0	0	0	0	D_0__Eukaryota; D_1__Centrohelida; D_2__Heterophryidae
OTU12330	0	0	0	0	0	0	0	0	0	0	0	0	0	0	0	0	2	0	0	0	0	0	0	0	0	0	0	0	0	0	0	0	0	0	0	0	0	0	0	0	0	5	0	0	0	0	0	D_0__Eukaryota; D_1__Opisthokonta
OTU13312	0	0	0	0	0	0	0	0	0	0	0	0	0	0	0	0	0	0	0	0	0	0	0	0	0	0	0	0	0	0	0	0	0	0	0	0	0	0	0	0	0	0	0	0	0	0	0	D_0__Eukaryota; D_1__Archaeplastida; D_2__Chloroplastida; D_3__Charophyta; D_10__Caryophyllales; D_11__Rumex; D_12__Rumex acetosa (garden sorrel)
OTU13313	0	0	0	0	0	0	0	0	0	0	0	0	0	0	0	0	0	0	0	0	0	0	0	0	0	0	0	0	0	0	0	0	0	0	0	0	0	0	0	0	0	0	0	0	0	0	0	D_0__Eukaryota; D_1__Opisthokonta
OTU13310	0	0	0	0	0	2	0	0	0	0	0	0	0	0	0	0	0	0	0	0	0	0	0	0	0	0	0	0	0	0	0	0	0	0	0	0	0	0	2	0	0	0	0	11	0	0	0	D_0__Eukaryota; D_1__Opisthokonta; D_2__Holozoa; D_3__Choanomonada; D_5__Salpingoecidae; D_6__Salpingoeca
OTU13311	0	0	0	0	0	0	0	0	0	0	0	0	0	0	0	0	0	0	0	0	0	0	0	0	0	0	0	0	0	0	0	0	0	0	0	0	0	0	0	0	0	0	0	0	0	0	0	D_0__Eukaryota; D_1__SAR; D_2__Rhizaria; D_3__Cercozoa
OTU13316	0	0	0	0	0	0	0	0	0	0	0	0	0	0	0	0	0	0	0	0	0	0	0	0	0	0	0	0	0	0	0	0	0	0	0	0	0	0	0	0	0	0	0	0	0	0	0	D_0__Eukaryota; D_1__Archaeplastida; D_2__Chloroplastida; D_3__Charophyta
OTU13317	0	0	0	0	0	0	0	0	0	0	0	0	0	0	0	0	0	0	0	0	0	0	0	0	0	0	0	0	0	0	0	0	0	0	0	0	0	0	0	0	0	0	0	0	0	0	0	D_0__Eukaryota; D_1__Opisthokonta; D_2__Holozoa; D_3__Metazoa (Animalia); D_8__Dorylaimia; D_9__Dorylaimida
OTU13314	0	0	0	0	0	0	0	0	0	0	0	0	0	0	0	0	0	0	0	0	0	0	0	0	0	0	0	0	0	0	0	0	0	0	0	0	0	0	0	0	0	0	0	0	0	0	0	D_0__Eukaryota
OTU13315	0	0	0	0	0	0	0	0	0	0	0	0	0	0	0	0	0	0	0	0	0	0	0	0	0	0	0	0	0	0	0	0	0	0	0	0	0	0	0	0	0	0	0	0	0	0	0	D_0__Eukaryota; D_1__SAR; D_2__Rhizaria; D_3__Cercozoa; D_4__Phytomyxea; D_5__uncultured; D_6__Spongospora subterranea f. sp. subterranea
OTU13318	0	0	0	0	0	0	0	0	0	0	0	0	0	0	0	0	0	0	0	0	0	0	0	0	0	0	0	0	0	0	0	0	0	0	0	0	0	0	0	0	0	0	0	0	0	0	0	D_0__Eukaryota; D_1__SAR
OTU13319	0	0	0	0	0	0	0	0	0	0	0	0	0	0	0	0	0	0	0	0	0	0	0	0	0	0	0	0	0	0	0	0	0	0	0	0	0	0	0	0	0	0	0	0	0	0	0	D_0__Eukaryota; D_1__SAR; D_2__Rhizaria; D_3__Cercozoa; D_4__Thecofilosea; D_5__Amb-18S-431; D_6__uncultured eukaryote
OTU295	2	0	0	0	3	0	0	1	10	0	0	0	0	0	0	5	0	0	0	0	3	0	0	0	0	2	22	3	19	0	7	0	0	0	0	93	0	0	1	0	0	3	0	0	3	0	0	D_0__Eukaryota; D_1__SAR; D_2__Stramenopiles; D_3__Ochrophyta
OTU294	0	0	0	0	0	0	0	0	0	0	0	0	0	0	0	0	0	0	0	0	0	0	0	0	0	0	0	0	0	0	0	0	0	0	0	52	0	0	0	0	0	0	0	0	0	0	0	D_0__Eukaryota; D_1__Opisthokonta; D_2__Nucletmycea; D_3__Fungi
OTU297	0	0	0	776	0	0	0	0	0	0	0	0	0	1	3	0	0	0	3	0	0	0	0	0	0	0	0	0	0	0	0	0	0	0	0	3	0	0	0	0	2	0	0	0	0	0	0	D_0__Eukaryota; D_1__SAR; D_2__Alveolata; D_3__Apicomplexa; D_6__Eugregarinorida; D_7__Monocystis; D_8__uncultured Eimeriidae
OTU296	46	25	19	3	0	0	0	35	0	0	0	0	15	10	1	12	0	31	11	29	34	31	0	35	0	0	13	33	25	35	0	33	0	0	0	1	19	9	43	0	0	0	5	2	0	3	3	D_0__Eukaryota; D_1__Archaeplastida; D_2__Chloroplastida; D_3__Chlorophyta; D_4__Chlorophyceae
OTU291	0	0	0	0	0	0	0	8	3	0	0	0	0	0	0	5	0	0	0	0	2	0	0	0	0	0	0	0	0	0	0	0	0	0	0	2	0	0	0	0	0	0	0	0	0	2	0	D_0__Eukaryota; D_1__Opisthokonta; D_2__Nucletmycea; D_3__Discicristoidea; D_5__Fonticulidae; D_6__Fonticula; D_7__uncultured Chytridiomycota
OTU290	2	0	2	10	0	6	8	12	0	9	0	0	3	0	9	8	0	11	3	7	13	1	0	5	0	11	3	10	5	3	0	0	0	1	0	2	6	0	7	2	25	0	0	6	0	2	35	D_0__Eukaryota
OTU293	1	0	0	2	0	0	0	0	0	0	0	0	0	0	0	0	0	0	0	4	4	0	0	8	0	0	0	0	4	0	0	5	0	0	0	0	0	0	2	0	0	0	0	0	0	3	0	D_0__Eukaryota; D_1__Opisthokonta; D_2__Nucletmycea; D_3__Fungi; D_9__Lipomycetaceae; D_10__Lipomyces; D_11__Lipomyces lipofer
OTU292	17	0	0	2	0	3	2	5	0	2	0	0	0	0	0	8	0	0	5	29	14	0	0	16	0	0	5	10	7	0	0	14	0	0	0	7	0	0	19	0	1	0	0	3	1	4	0	D_0__Eukaryota; D_1__Opisthokonta; D_2__Nucletmycea; D_3__Fungi
OTU299	0	0	0	0	0	5	0	0	0	0	0	0	0	0	0	0	0	0	0	0	0	0	0	19	0	0	0	0	0	0	0	0	0	0	0	0	0	0	0	0	0	0	0	0	0	0	0	D_0__Eukaryota; D_1__Opisthokonta; D_2__Holozoa; D_3__Metazoa (Animalia); D_8__Enoplia; D_9__Enoplida; D_10__Bastiania gracilis
OTU298	0	2	3	3	0	1	0	0	0	26	0	3	0	0	2	0	0	2	0	0	9	0	2	0	0	14	0	0	0	0	0	0	2	10	0	9	1	0	2	0	23	0	0	0	0	21	4	D_0__Eukaryota; D_1__SAR; D_2__Alveolata; D_3__Apicomplexa; D_5__Gregarinasina; D_6__Eugregarinorida; D_7__Cryptosporidiidae environmental sample
OTU1668	0	0	0	0	0	0	0	0	0	0	0	0	0	0	0	0	0	0	0	0	0	0	0	0	0	0	0	0	0	0	0	0	0	0	0	1	0	0	0	0	0	0	0	0	0	0	0	D_0__Eukaryota
OTU1669	0	0	0	4	0	0	0	1	1	0	0	0	0	0	0	0	0	0	0	0	3	0	0	2	0	0	0	0	0	0	0	0	0	0	0	0	0	0	0	0	0	0	0	0	0	0	0	D_0__Eukaryota; D_1__SAR; D_2__Rhizaria; D_3__Cercozoa; D_4__Vampyrellidae; D_5__uncultured; D_6__uncultured Eimeriidae
OTU1666	0	0	0	1	0	0	0	0	0	0	0	0	3	0	0	0	0	0	0	0	0	1	0	0	0	0	0	0	0	0	0	0	0	0	0	0	0	0	0	0	0	0	0	0	0	0	0	D_0__Eukaryota; D_1__Excavata; D_2__Metamonada; D_3__Preaxostyla; D_4__Trimastix; D_5__Trimastix pyriformis ATCC50562; D_6__Trimastix pyriformis ATCC50562
OTU1667	0	0	0	0	0	0	0	10	0	0	0	0	0	0	0	6	0	0	0	1	7	0	0	5	0	0	4	9	4	0	0	1	0	0	0	0	0	0	10	0	0	0	0	0	0	0	0	D_0__Eukaryota; D_1__Opisthokonta; D_2__Nucletmycea; D_3__Fungi
OTU1664	0	3	0	0	4	4	0	0	7	3	0	0	0	4	0	0	0	6	0	0	0	5	0	0	0	0	0	0	0	4	0	0	0	0	0	0	0	0	5	0	0	3	1	6	0	0	0	D_0__Eukaryota; D_1__SAR; D_2__Rhizaria; D_3__Cercozoa; D_4__Cercomonadidae; D_5__Cercomonas; D_6__uncultured Eimeriidae
OTU1665	0	0	0	0	3	0	0	0	4	0	0	1	0	0	0	0	4	0	0	0	0	4	10	0	1	0	0	0	0	0	1	0	1	0	0	0	0	0	0	0	0	0	0	0	5	0	0	D_0__Eukaryota; D_1__SAR; D_2__Rhizaria; D_3__Cercozoa
OTU1662	1	0	0	0	0	0	0	3	0	0	0	0	0	0	0	2	0	0	0	6	1	0	0	2	0	0	1	10	1	0	0	5	0	0	0	0	0	0	0	0	3	0	0	0	0	0	0	D_0__Eukaryota; D_1__Opisthokonta
OTU1663	0	0	0	0	0	0	0	0	0	0	0	0	0	0	0	0	0	0	0	0	0	0	0	0	0	0	0	0	0	0	0	0	0	0	0	0	0	0	0	0	0	0	0	0	0	0	0	D_0__Eukaryota; D_1__Opisthokonta; D_2__Nucletmycea; D_3__LKM15
OTU1660	1	0	0	0	0	0	0	0	0	0	0	0	0	0	0	3	0	0	0	0	6	0	0	4	0	0	0	6	0	0	0	2	0	0	0	0	0	0	5	0	0	0	0	0	0	0	0	D_0__Eukaryota; D_1__SAR; D_2__Stramenopiles; D_3__Ochrophyta; D_6__Bacillariophyceae; D_7__Achnanthidium; D_8__uncultured marine eukaryote
OTU1661	0	0	0	0	0	0	0	1	0	0	0	0	0	0	0	0	0	0	0	0	0	0	0	0	0	0	0	0	0	0	0	0	0	0	0	0	0	0	0	0	0	0	0	0	0	0	0	D_0__Eukaryota; D_1__Centrohelida; D_2__Heterophryidae
OTU10403	0	0	0	0	0	0	0	0	0	0	0	0	0	0	0	0	0	0	0	0	0	0	0	0	0	0	0	0	0	0	0	0	0	0	0	0	0	0	0	0	1	0	0	0	0	0	0	D_0__Eukaryota; D_1__Opisthokonta; D_2__Nucletmycea
OTU3369	0	0	0	0	5	0	0	0	0	0	0	0	0	0	0	0	0	2	0	0	0	0	0	0	0	0	0	0	0	0	0	0	0	0	0	8	0	0	0	0	0	0	0	0	0	0	0	D_0__Eukaryota; D_1__SAR; D_2__Alveolata; D_3__Apicomplexa; D_6__Eugregarinorida; D_7__Monocystis; D_8__Monocystis agilis
OTU10980	0	0	0	0	0	0	0	0	0	0	0	0	0	0	0	0	0	0	0	0	0	0	0	0	0	0	0	0	0	0	0	0	0	0	0	0	0	0	0	0	0	0	0	0	0	0	0	D_0__Eukaryota; D_1__Opisthokonta; D_2__Nucletmycea; D_3__Fungi
OTU4888	0	0	0	0	0	0	0	0	0	0	0	0	0	0	0	0	0	0	0	0	0	0	0	0	0	0	0	0	0	0	0	0	0	0	0	0	0	0	0	0	0	0	0	0	0	0	0	D_0__Eukaryota; D_1__Opisthokonta; D_2__Nucletmycea; D_3__Fungi
OTU4885	0	0	0	0	0	0	0	0	0	0	0	0	0	0	0	0	0	0	0	0	0	0	0	0	0	0	0	0	0	0	0	0	0	0	0	0	0	0	0	0	0	0	0	0	0	0	0	D_0__Eukaryota; D_1__Opisthokonta; D_2__Nucletmycea; D_3__Fungi
OTU4884	0	0	0	0	0	0	0	0	0	0	0	0	0	0	0	0	0	0	0	0	0	0	0	0	0	0	0	0	0	0	0	0	0	0	0	0	0	0	0	0	0	0	0	0	0	0	0	D_0__Eukaryota; D_1__SAR; D_2__Rhizaria; D_3__Cercozoa; D_5__Spongomonadida; D_6__Spongomonas; D_7__Spongomonas minima
OTU3367	0	0	0	0	0	0	0	0	0	0	0	0	0	0	0	0	0	0	0	0	0	0	0	0	0	0	0	2	1	0	0	0	0	0	0	0	0	0	0	0	0	0	0	0	0	0	0	D_0__Eukaryota
OTU9073	0	0	0	0	0	0	0	0	0	0	0	0	0	0	0	0	0	0	0	0	1	0	0	0	0	0	0	0	0	0	0	0	0	0	0	0	0	0	0	0	0	0	0	0	0	0	0	D_0__Eukaryota; D_1__SAR; D_2__Rhizaria; D_3__Cercozoa
OTU9072	0	0	0	0	0	0	0	0	0	0	0	0	0	0	0	0	0	0	0	0	0	0	0	0	0	0	0	0	0	0	0	0	0	0	0	0	0	0	0	0	0	0	0	0	0	0	0	D_0__Eukaryota; D_1__Opisthokonta; D_2__Nucletmycea; D_3__Fungi; D_6__Chytridiomycetes; D_7__Rhizophlyctidales; D_8__uncultured fungus
OTU9071	0	0	0	0	0	0	0	0	0	0	0	0	0	0	0	0	0	0	0	0	0	0	0	0	0	0	0	0	0	0	0	0	0	0	0	0	0	0	0	0	0	0	0	0	0	0	0	D_0__Eukaryota; D_1__Opisthokonta; D_2__Nucletmycea; D_3__Fungi
OTU7506	0	0	0	0	0	0	0	0	0	0	0	0	0	0	0	0	0	1	0	0	0	0	0	0	0	0	0	0	0	2	0	0	0	0	0	0	0	0	0	0	0	0	0	0	0	0	0	D_0__Eukaryota; D_1__Opisthokonta; D_2__Nucletmycea; D_3__Fungi
OTU7501	0	0	0	0	0	0	0	0	0	0	0	0	0	0	0	0	0	0	0	0	0	0	0	0	0	0	0	2	0	0	0	0	0	0	0	0	0	0	0	0	0	0	0	0	0	0	0	D_0__Eukaryota; D_1__Archaeplastida; D_2__Chloroplastida; D_3__Charophyta
OTU7500	0	0	0	0	0	0	0	0	0	0	0	0	0	0	0	0	0	0	0	0	0	0	0	0	0	0	0	4	0	0	0	0	0	0	0	0	0	0	0	0	0	0	0	0	0	0	0	D_0__Eukaryota; D_1__Opisthokonta; D_2__Nucletmycea; D_3__Fungi
OTU7503	0	0	0	0	0	0	0	0	0	0	0	0	0	0	0	0	0	0	0	0	0	0	0	0	0	0	0	0	0	0	0	0	0	0	0	0	0	0	0	0	0	0	0	0	0	0	0	D_0__Eukaryota; D_1__Opisthokonta; D_2__Holozoa; D_3__Metazoa (Animalia); D_7__Eutardigrada; D_8__Parachela; D_9__Acutuncus antarcticus
OTU9074	0	0	0	0	0	0	0	0	0	0	0	0	0	0	0	0	0	0	0	0	0	0	0	0	0	0	0	0	0	0	0	0	0	0	0	0	0	0	0	0	0	0	0	0	0	0	0	D_0__Eukaryota; D_1__SAR; D_2__Stramenopiles; D_3__Ochrophyta
OTU4881	0	0	0	0	0	0	0	0	0	0	0	0	0	0	0	0	0	0	0	0	0	0	0	0	0	0	0	0	0	0	0	0	0	0	0	0	0	0	0	0	0	0	0	0	0	0	0	D_0__Eukaryota; D_1__Opisthokonta; D_2__Nucletmycea; D_3__Fungi
OTU9079	0	0	0	0	0	0	0	0	0	0	0	0	0	0	0	0	0	0	0	0	0	0	0	0	0	0	0	0	0	0	0	0	0	0	0	0	0	0	0	0	0	0	0	0	0	0	0	D_0__Eukaryota; D_1__SAR; D_2__Stramenopiles; D_3__Peronosporomycetes
OTU9078	0	0	0	0	0	0	0	0	0	0	0	0	0	0	0	0	0	0	0	0	0	0	0	0	0	0	0	0	0	0	0	0	0	0	0	0	0	0	0	0	0	0	0	0	0	0	0	D_0__Eukaryota; D_1__Archaeplastida; D_2__Chloroplastida; D_3__Charophyta
OTU7509	0	0	0	0	0	0	0	0	0	0	0	0	0	0	0	0	0	0	0	0	0	0	0	0	0	0	0	0	0	0	0	0	0	0	0	0	0	0	0	0	0	0	0	0	0	0	0	D_0__Eukaryota; D_1__SAR; D_2__Rhizaria; D_3__Cercozoa
OTU7508	0	0	0	0	0	0	0	0	0	0	0	0	0	0	0	0	0	0	0	0	0	0	0	0	0	0	0	3	0	0	0	0	0	0	0	0	0	0	0	0	0	0	0	0	0	0	0	D_0__Eukaryota; D_1__Archaeplastida; D_2__Chloroplastida
OTU2064	0	0	0	0	0	0	0	0	0	0	0	0	0	0	0	0	0	0	0	0	0	0	0	0	0	0	0	0	0	0	0	0	0	0	0	0	0	0	0	0	0	0	0	0	0	0	0	D_0__Eukaryota; D_1__Opisthokonta; D_2__Nucletmycea; D_3__Fungi
OTU4880	0	0	0	0	0	0	0	0	0	0	0	0	0	0	0	0	0	0	0	0	0	0	0	0	0	0	0	0	0	0	0	0	0	0	0	0	0	0	0	0	0	0	0	0	0	0	0	D_0__Eukaryota; D_1__SAR; D_2__Rhizaria; D_3__Cercozoa; D_7__Peregriniidae; D_8__Gyromitus; D_9__Thaumatomastigidae environmental sample
OTU3363	0	0	0	0	0	0	0	0	0	0	0	0	0	0	0	0	0	0	0	0	0	0	0	0	0	0	0	0	0	0	0	0	0	0	0	0	0	0	0	0	0	0	0	0	0	0	0	D_0__Eukaryota; D_1__Opisthokonta
OTU10889	0	0	0	0	0	0	0	0	0	0	0	0	0	0	0	0	0	0	0	0	0	0	0	0	0	0	0	0	0	0	0	0	0	0	0	0	0	0	0	0	0	0	0	0	0	0	0	D_0__Eukaryota
OTU4953	0	0	0	0	0	0	0	0	0	0	0	0	0	0	0	0	0	0	0	0	0	0	0	0	0	0	0	0	0	0	0	0	0	0	0	0	0	0	0	0	0	0	0	0	0	0	0	D_0__Eukaryota; D_1__Opisthokonta; D_2__Nucletmycea; D_3__Fungi
OTU4882	0	0	0	0	0	0	0	0	0	0	0	0	0	0	0	0	0	0	0	0	0	0	0	0	0	0	0	0	0	0	0	0	0	0	0	0	0	0	0	0	0	0	0	0	0	0	0	D_0__Eukaryota; D_1__Opisthokonta; D_2__Nucletmycea; D_3__Fungi
OTU5569	1	0	0	4	5	1	3	0	3	0	0	1	0	0	0	0	1	1	7	0	0	0	0	1	0	4	0	0	0	0	2	0	2	0	0	0	0	0	1	0	2	4	0	3	10	1	5	D_0__Eukaryota; D_1__SAR; D_2__Rhizaria; D_3__Cercozoa; D_4__Phytomyxea; D_5__Polymyxa; D_6__Caprifoliaceae environmental sample
OTU5568	0	0	0	0	0	0	0	1	0	0	0	0	0	0	0	0	0	2	0	0	0	0	0	0	0	0	0	0	0	0	0	0	0	0	0	0	0	0	0	0	0	0	0	0	0	0	0	D_0__Eukaryota; D_1__SAR; D_2__Rhizaria; D_3__Cercozoa; D_4__Thecofilosea; D_5__uncultured; D_6__uncultured Eimeriidae
OTU5565	0	0	0	0	0	0	0	0	0	0	0	0	0	0	0	0	0	0	0	0	0	0	0	0	0	0	0	0	0	0	1	0	0	0	0	2	0	0	0	0	0	0	0	0	0	0	0	D_0__Eukaryota; D_1__Opisthokonta; D_2__Nucletmycea; D_3__Fungi; D_9__Pyronemataceae; D_10__Scutellinia; D_11__Scutellinia scutellata
OTU5564	0	0	0	0	0	0	0	0	0	0	0	0	0	0	0	0	0	0	0	0	0	0	0	0	0	0	0	0	11	0	0	0	0	0	0	0	0	0	0	0	0	0	0	0	0	0	0	D_0__Eukaryota; D_1__SAR; D_2__Rhizaria; D_3__Cercozoa; D_4__Cercozoa sp. ATCC 50530; D_5__Cercozoa sp. ATCC 50530; D_6__Cercozoa sp. ATCC 50530
OTU5567	0	0	0	0	0	0	1	0	0	0	0	0	0	0	0	0	0	0	0	0	0	0	0	0	0	0	0	0	0	0	0	0	1	0	0	0	0	0	0	0	0	0	0	0	0	0	0	D_0__Eukaryota
OTU5566	0	0	0	0	0	0	0	0	0	0	0	0	0	0	0	0	0	0	0	0	0	0	0	0	0	0	0	0	0	0	0	0	0	0	0	0	0	0	0	0	0	0	0	0	0	0	0	D_0__Eukaryota
OTU5561	0	0	0	0	0	0	0	0	0	0	0	0	0	0	0	0	0	0	0	0	0	0	0	0	0	0	0	0	0	0	0	0	0	0	0	0	0	0	0	0	0	0	0	0	0	0	0	D_0__Eukaryota; D_1__Opisthokonta; D_2__Nucletmycea
OTU5560	0	0	0	0	0	0	2	0	0	0	0	2	0	0	0	0	8	0	1	0	0	0	1	0	0	0	0	0	0	0	2	0	6	0	0	0	0	0	0	0	0	0	0	0	0	7	0	D_0__Eukaryota; D_1__Opisthokonta; D_2__Nucletmycea; D_3__Fungi
OTU5563	0	0	0	0	0	0	0	0	0	0	0	0	0	0	0	0	0	0	0	0	0	0	0	0	0	0	0	0	0	0	0	0	0	0	0	0	0	0	0	0	0	0	0	0	0	0	0	D_0__Eukaryota; D_1__Opisthokonta; D_2__Nucletmycea; D_3__Fungi
OTU5562	0	0	0	0	0	0	0	0	0	0	0	0	0	0	0	0	0	0	0	0	0	0	0	0	0	0	0	0	0	0	0	0	0	0	0	0	0	0	0	0	0	0	0	0	0	0	0	D_0__Eukaryota; D_1__Opisthokonta; D_2__Nucletmycea; D_3__Fungi; D_9__Archaeorhizomycetaceae; D_10__Archaeorhizomyces
OTU10663	0	0	0	0	0	0	0	0	0	0	0	0	0	0	0	0	0	0	0	0	0	0	0	0	0	0	0	0	0	0	0	0	0	0	0	0	0	0	0	0	0	0	0	0	0	0	0	D_0__Eukaryota; D_1__SAR; D_2__Rhizaria; D_3__Cercozoa; D_4__Cercomonadidae; D_5__Cercomonas
OTU10662	0	0	0	0	0	0	0	0	0	0	0	0	0	0	0	0	0	0	0	0	0	0	0	0	0	0	0	0	0	0	0	0	0	0	0	0	0	0	0	0	0	0	0	0	0	0	0	D_0__Eukaryota; D_1__Amoebozoa; D_2__Tubulinea; D_3__Euamoebida
OTU10661	0	0	0	0	0	0	0	0	0	0	0	0	0	0	0	0	0	0	1	0	0	0	3	0	0	0	0	0	0	0	0	0	0	0	0	0	0	0	0	0	0	1	0	0	0	0	1	D_0__Eukaryota; D_1__Amoebozoa; D_2__Tubulinea; D_3__Euamoebida; D_4__Glaeseria; D_5__Saccamoeba lacustris; D_6__Saccamoeba lacustris
OTU10660	0	0	0	0	0	0	0	0	0	0	0	0	0	1	0	0	0	0	0	0	0	0	0	0	0	0	0	0	0	0	0	0	0	0	0	1	0	0	0	0	0	0	0	0	0	0	0	D_0__Eukaryota
OTU10667	0	0	0	0	0	0	0	0	0	0	0	0	0	0	0	0	0	0	0	0	4	0	0	0	0	0	0	0	0	0	0	0	0	0	0	0	0	0	0	0	0	0	0	0	0	0	0	D_0__Eukaryota; D_1__Opisthokonta; D_2__Nucletmycea; D_3__Fungi
OTU10666	0	0	0	0	0	0	0	0	0	0	0	0	0	0	0	0	0	0	0	0	0	0	0	3	0	0	0	0	0	0	0	0	0	0	0	0	0	0	0	0	0	0	0	0	0	0	0	D_0__Eukaryota; D_1__SAR; D_2__Rhizaria; D_3__Cercozoa; D_4__Thecofilosea; D_5__Amb-18S-431; D_6__uncultured eukaryote
OTU10665	0	6	0	0	0	4	0	0	0	0	0	0	10	4	0	0	0	0	0	1	0	10	3	0	0	0	0	0	0	0	0	5	0	0	0	8	0	0	3	5	0	3	2	0	0	0	0	D_0__Eukaryota; D_1__SAR; D_2__Rhizaria; D_3__Cercozoa
OTU10664	0	0	0	0	0	0	0	0	0	0	0	0	0	0	0	0	0	0	0	0	0	0	0	0	0	0	0	0	0	0	0	0	0	0	0	0	0	0	0	0	0	0	0	0	0	0	0	D_0__Eukaryota; D_1__Amoebozoa; D_2__Tubulinea
OTU1275	0	0	0	0	0	0	0	0	0	0	0	0	0	0	0	0	0	0	0	0	0	0	0	0	0	0	0	0	0	0	0	0	0	0	0	0	0	0	0	0	0	0	0	0	0	0	0	D_0__Eukaryota; D_1__Opisthokonta; D_2__Holozoa; D_3__Metazoa (Animalia); D_7__Chromadorea; D_8__Rhabditida; D_9__Mesorhabditis sp.
OTU1274	0	0	0	0	0	0	0	0	0	0	0	0	0	0	0	0	0	0	0	0	0	0	0	0	0	0	0	0	0	0	0	0	0	0	0	0	0	0	0	0	0	0	0	0	0	0	0	D_0__Eukaryota; D_1__Opisthokonta; D_2__Holozoa; D_3__Metazoa (Animalia); D_9__Copepoda; D_10__Calanoida; D_11__Zizania latifolia
OTU10669	0	0	0	0	0	0	0	0	0	0	0	0	0	0	0	0	0	0	0	0	2	0	0	4	0	0	4	1	3	0	0	0	0	0	0	0	0	0	2	0	0	0	0	0	0	0	0	D_0__Eukaryota; D_1__Amoebozoa; D_2__Tubulinea; D_3__Euamoebida; D_4__Glaeseria
OTU10668	0	0	0	0	0	0	0	0	0	0	0	0	0	0	0	0	0	0	0	0	2	0	0	0	0	0	2	0	0	0	0	0	0	0	0	0	0	1	0	0	0	0	0	0	0	0	1	D_0__Eukaryota; D_1__SAR; D_2__Rhizaria; D_3__Cercozoa
OTU1271	0	0	0	0	0	0	0	0	0	0	0	0	0	1	0	0	0	3	0	0	0	0	0	0	0	0	0	0	0	14	8	0	0	0	0	0	7	0	0	0	0	0	0	0	0	0	0	D_0__Eukaryota; D_1__Amoebozoa; D_2__Gracilipodida; D_3__Flamella; D_4__Flamella fluviatilis; D_5__Flamella fluviatilis; D_6__Flamella fluviatilis
OTU1270	0	0	0	0	0	0	0	0	0	0	0	0	0	0	0	0	0	0	6	0	0	0	0	0	0	0	0	3	0	0	0	0	0	0	0	0	0	0	0	0	0	0	0	0	0	0	0	D_0__Eukaryota; D_1__Opisthokonta; D_2__Nucletmycea; D_3__Fungi
OTU1273	0	0	0	0	0	0	0	0	0	0	0	0	0	0	0	0	0	0	0	0	0	0	0	0	0	0	0	0	0	0	0	0	0	0	0	0	0	0	0	0	0	0	0	0	0	0	0	D_0__Eukaryota; D_1__Opisthokonta; D_2__Holozoa; D_3__Ichthyosporea; D_5__Pseudoperkinsidae; D_6__LKM51; D_7__Ichthyophonida gen. sp. LKM51
OTU1272	0	1	4	0	6	0	0	0	2	0	0	0	0	4	0	0	0	0	0	0	0	0	0	0	0	0	6	0	0	2	1	0	1	0	0	0	0	3	2	0	0	2	0	0	14	0	0	D_0__Eukaryota; D_1__SAR; D_2__Alveolata; D_3__Ciliophora; D_7__Cyrtolophosidida; D_8__Cyrtolophosis; D_9__uncultured eukaryote
OTU12801	0	0	0	0	1	0	0	0	0	0	0	1	4	0	0	0	0	0	0	0	0	1	0	0	0	0	0	0	0	0	3	0	1	0	0	2	0	0	0	0	0	0	0	0	0	0	0	D_0__Eukaryota; D_1__Opisthokonta
OTU12800	0	0	0	0	0	0	0	0	0	0	0	0	0	0	0	2	0	0	0	3	0	0	0	0	0	0	0	0	0	0	0	0	0	0	0	0	0	0	0	0	0	0	0	0	0	0	0	D_0__Eukaryota
OTU12803	0	0	0	0	0	0	0	0	0	0	0	0	0	0	0	0	0	0	0	0	0	0	0	0	0	0	0	0	0	0	0	0	0	0	0	0	0	0	0	0	0	0	0	0	0	0	0	D_0__Eukaryota; D_1__Opisthokonta; D_2__Nucletmycea; D_3__Fungi
OTU12802	0	0	0	0	0	0	0	0	0	0	0	0	0	0	0	0	0	0	0	0	0	0	0	0	0	0	0	0	0	0	0	0	0	0	0	0	0	0	0	0	0	0	0	0	0	0	0	D_0__Eukaryota
OTU12805	0	0	0	0	0	0	0	0	0	0	0	0	0	0	0	0	0	0	0	1	0	0	1	0	0	0	1	0	0	0	0	0	0	0	0	0	3	0	0	4	0	0	4	0	0	0	0	D_0__Eukaryota; D_1__Opisthokonta; D_2__Nucletmycea; D_3__Fungi
OTU12804	0	0	0	0	0	0	0	0	0	0	0	0	0	0	0	0	0	0	0	0	0	0	0	0	0	0	0	0	0	0	0	0	0	0	0	0	0	0	0	0	0	0	0	0	0	0	0	D_0__Eukaryota; D_1__Opisthokonta
OTU12807	0	0	0	0	0	0	0	0	0	0	0	0	0	0	0	0	2	0	0	0	0	0	0	0	0	0	0	0	0	0	0	0	0	0	0	0	0	0	0	0	0	0	0	0	0	0	0	D_0__Eukaryota; D_1__Opisthokonta; D_2__Nucletmycea; D_3__Fungi
OTU12806	0	0	0	0	0	0	0	0	0	0	0	0	0	0	0	0	3	0	0	0	0	0	0	0	0	0	0	0	0	0	0	0	0	0	0	0	0	0	0	0	0	0	0	0	0	0	0	D_0__Eukaryota; D_1__Opisthokonta; D_2__Nucletmycea; D_3__Fungi
OTU12809	0	0	0	0	0	0	0	0	0	0	0	0	0	0	0	0	0	0	0	0	0	0	0	0	0	0	0	0	0	0	0	0	0	0	0	3	0	0	0	0	0	0	0	0	0	0	0	D_0__Eukaryota; D_1__SAR; D_2__Rhizaria; D_3__Cercozoa
OTU12808	0	0	0	0	0	0	0	0	0	0	0	0	0	0	0	0	2	0	0	0	0	0	0	0	0	0	0	0	0	0	0	0	0	0	0	0	0	0	0	0	0	0	0	0	0	0	0	D_0__Eukaryota
OTU9295	0	0	0	0	0	0	0	0	0	0	0	0	0	0	0	0	0	0	0	0	0	0	0	0	0	0	0	0	0	0	0	0	0	0	0	0	0	0	0	0	0	0	0	0	0	0	0	D_0__Eukaryota; D_1__Opisthokonta; D_2__Nucletmycea; D_3__Fungi
OTU9294	0	0	0	0	0	0	0	0	0	0	0	0	0	0	0	0	0	0	0	0	0	0	0	0	0	0	0	0	0	0	0	0	0	0	0	0	0	0	0	0	0	0	0	0	0	0	0	D_0__Eukaryota; D_1__Opisthokonta
OTU9293	0	0	0	0	0	0	0	0	0	0	0	0	0	0	0	0	0	0	0	0	0	0	0	0	0	0	0	0	0	0	0	0	0	0	0	0	0	0	0	0	0	0	0	0	0	0	0	D_0__Eukaryota; D_1__Opisthokonta; D_2__Nucletmycea; D_3__Fungi
OTU9292	0	0	0	0	0	0	0	0	0	0	0	0	0	0	0	0	0	0	0	0	0	0	0	0	0	0	0	0	0	0	0	0	0	0	0	0	0	0	0	0	0	0	0	0	0	0	0	D_0__Eukaryota; D_1__Opisthokonta
OTU9291	0	0	0	0	0	0	0	0	0	0	0	0	0	0	0	0	0	0	0	0	0	0	0	0	0	0	0	0	0	0	0	0	0	0	0	0	0	0	0	0	0	0	0	0	0	0	0	D_0__Eukaryota
OTU9982	0	0	0	0	0	0	0	0	0	0	0	0	0	0	0	0	0	0	0	0	0	0	0	0	0	0	0	0	0	0	0	0	0	0	0	0	0	0	0	0	0	0	0	0	0	0	0	D_0__Eukaryota; D_1__Opisthokonta; D_2__Nucletmycea; D_3__Fungi
OTU8575	0	0	0	0	0	0	0	0	0	0	0	0	0	0	0	0	0	0	0	0	0	0	0	0	0	0	0	0	0	0	0	0	0	0	0	0	0	0	0	0	0	0	0	0	0	0	0	D_0__Eukaryota
OTU8885	0	0	0	0	0	0	0	0	0	0	0	0	0	0	0	0	0	0	0	0	0	0	0	0	0	0	0	0	0	0	0	0	0	0	0	0	0	0	0	0	0	0	0	0	0	0	0	D_0__Eukaryota; D_1__Archaeplastida; D_2__Chloroplastida; D_3__Charophyta
OTU10407	0	0	0	0	0	0	0	0	0	0	0	0	0	0	0	1	0	0	0	0	0	0	0	0	0	0	0	0	0	0	0	0	0	0	0	0	0	0	0	0	0	0	0	0	0	0	0	D_0__Eukaryota; D_1__SAR; D_2__Rhizaria; D_3__Cercozoa
OTU10406	0	0	0	0	0	0	0	0	0	0	0	0	0	0	0	0	0	0	0	0	0	0	0	0	0	0	0	0	0	0	0	0	0	0	0	0	0	0	0	0	0	0	0	0	0	0	0	D_0__Eukaryota; D_1__SAR; D_2__Alveolata; D_3__Dinoflagellata
OTU10405	0	0	0	0	0	0	0	0	0	0	0	0	0	0	0	0	0	0	0	0	0	0	0	0	0	0	0	0	0	0	0	0	0	0	0	0	0	0	0	0	0	0	0	0	0	0	0	D_0__Eukaryota; D_1__Archaeplastida; D_2__Chloroplastida; D_3__Charophyta; D_8__Spermatophyta; D_9__Magnoliophyta; D_10__Caprifoliaceae environmental sample
OTU10404	0	0	0	0	0	0	0	0	0	0	0	0	0	0	0	0	0	0	0	0	0	0	0	0	0	0	0	0	0	0	0	0	0	0	0	0	0	0	0	0	0	0	0	0	0	0	0	D_0__Eukaryota; D_1__Opisthokonta
OTU4950	0	0	0	0	0	0	0	0	0	0	0	0	0	0	0	0	0	0	0	0	0	0	0	0	0	2	0	0	0	0	0	0	0	0	0	0	0	0	0	0	0	0	0	0	0	2	0	D_0__Eukaryota; D_1__SAR; D_2__Rhizaria; D_3__Cercozoa
OTU10402	0	0	0	0	0	0	0	0	0	0	0	0	0	0	0	0	0	0	0	0	0	0	0	0	0	0	0	0	0	0	0	0	0	0	0	0	0	0	0	0	0	0	0	0	0	0	0	D_0__Eukaryota; D_1__Amoebozoa; D_2__WIM5; D_3__uncultured eukaryote; D_4__uncultured eukaryote; D_5__uncultured eukaryote; D_6__uncultured eukaryote
OTU10401	0	0	0	0	0	0	0	0	0	0	0	0	0	0	0	0	0	0	0	0	0	0	0	0	0	0	0	0	0	0	0	0	0	0	0	0	0	0	0	0	0	0	0	0	0	0	0	D_0__Eukaryota
OTU10400	0	0	0	0	1	0	0	0	0	0	0	0	0	0	0	0	0	2	0	0	0	0	0	0	0	0	0	0	0	1	0	0	0	0	0	2	7	0	0	1	0	0	2	0	0	0	0	D_0__Eukaryota; D_1__Excavata; D_2__Discoba; D_3__Discicristata; D_5__Tetramitia; D_6__Vahlkampfia; D_7__Vahlkampfia inornata
OTU9855	0	0	0	0	0	0	0	2	0	0	0	0	0	0	0	0	0	0	0	0	0	0	0	0	0	0	0	0	0	0	0	0	0	0	0	0	0	0	0	0	0	0	0	0	0	0	1	D_0__Eukaryota; D_1__SAR; D_2__Rhizaria; D_3__Cercozoa; D_4__Incertae Sedis; D_5__Gymnophrys; D_6__uncultured freshwater cercozoan
OTU10409	0	0	0	0	0	0	0	0	0	0	0	0	0	0	0	0	0	0	0	0	0	0	0	0	0	0	0	0	0	0	0	0	0	0	0	0	0	0	0	0	0	0	0	0	0	0	0	D_0__Eukaryota; D_1__Opisthokonta; D_2__Holozoa; D_3__Metazoa (Animalia); D_8__Arachnida; D_9__Acari
OTU10408	0	0	0	0	0	0	0	0	0	0	0	0	0	0	0	0	0	0	0	0	0	0	0	0	0	0	0	0	0	0	0	0	0	0	0	0	0	0	0	0	0	0	0	0	0	0	0	D_0__Eukaryota; D_1__Amoebozoa; D_2__Discosea; D_3__Flabellinia; D_4__Dactylopodida; D_5__Korotnevella
OTU8574	0	0	0	0	0	0	0	0	0	0	0	0	0	0	0	0	0	0	0	0	0	0	0	0	0	0	0	0	0	0	0	0	0	0	0	0	0	0	0	0	0	0	0	0	0	0	0	D_0__Eukaryota; D_1__SAR; D_2__Rhizaria; D_3__Cercozoa; D_4__Thecofilosea; D_5__Amb-18S-431; D_6__uncultured eukaryote
OTU6674	0	0	0	0	0	0	0	0	0	0	0	0	0	0	0	0	0	0	0	0	0	0	0	0	0	0	0	0	0	0	0	0	0	0	0	0	0	0	0	0	0	0	0	0	0	0	0	D_0__Eukaryota
OTU6675	0	0	0	0	0	0	0	0	0	0	0	0	0	0	0	0	0	0	0	0	1	0	0	0	0	0	0	4	1	1	0	1	0	4	0	0	0	0	3	0	0	0	0	0	0	0	0	D_0__Eukaryota; D_1__SAR; D_2__Stramenopiles; D_3__Peronosporomycetes
OTU6676	0	0	0	0	0	0	0	0	0	0	0	0	0	0	0	0	0	0	0	1	1	1	0	0	0	0	0	0	0	0	0	1	0	0	0	0	0	0	0	0	0	0	0	0	0	0	0	D_0__Eukaryota; D_1__Archaeplastida; D_2__Chloroplastida; D_3__Chlorophyta; D_4__Chlorophyceae; D_5__uncultured eukaryote; D_6__uncultured eukaryote
OTU6677	0	0	0	0	10	0	0	0	1	0	0	1	0	0	0	0	0	0	0	0	3	0	4	0	0	0	0	0	0	2	3	0	0	0	0	1	0	3	0	0	0	3	0	0	4	0	0	D_0__Eukaryota; D_1__Archaeplastida; D_2__Chloroplastida; D_3__Chlorophyta
OTU6670	11	0	0	0	0	0	0	8	2	0	0	0	6	0	0	3	0	0	0	7	4	13	0	1	0	0	1	8	0	0	0	12	0	0	0	0	2	0	4	4	0	2	0	0	0	5	0	D_0__Eukaryota; D_1__Archaeplastida; D_2__Chloroplastida; D_3__Chlorophyta; D_4__Chlorophyceae
OTU6671	1	0	0	0	0	0	0	0	0	0	0	0	0	0	0	0	0	0	0	2	0	0	0	0	0	0	2	0	4	0	0	2	0	0	0	0	0	0	0	0	0	0	0	0	0	0	0	D_0__Eukaryota; D_1__Archaeplastida; D_2__Chloroplastida; D_3__Chlorophyta; D_4__Chlorophyceae
OTU6672	0	0	0	0	0	0	0	0	0	1	0	0	0	0	0	0	0	0	3	0	0	0	0	0	0	0	0	0	0	0	0	0	0	0	0	0	0	0	0	0	0	0	0	0	0	0	0	D_0__Eukaryota; D_1__Opisthokonta; D_2__Nucletmycea; D_3__Fungi
OTU6673	0	0	0	0	0	0	0	0	0	0	0	0	0	0	0	0	0	0	0	0	0	0	0	0	0	0	0	0	0	0	0	0	0	0	0	0	0	0	0	0	0	0	0	0	0	0	0	D_0__Eukaryota; D_1__Opisthokonta
OTU8218	0	0	0	0	0	0	0	0	0	0	0	0	0	0	0	0	0	0	0	0	0	0	0	0	0	0	0	0	0	0	0	0	0	0	0	0	0	0	0	0	0	0	0	0	0	0	0	D_0__Eukaryota; D_1__Opisthokonta; D_2__Nucletmycea; D_3__Fungi
[truncated: 11,538 more rows]
